# Supplementary material for: Loss of plastid ndh genes in an autotrophic desert plant
Source: Comput Struct Biotechnol J. 2023 Oct 14;21:5016–27. doi: 10.1016/j.csbj.2023.10.023 (PMC10589726; doi:10.1016/j.csbj.2023.10.023)
Supplement: Supplementary file 2 — Supplementary material. [file mmc2.zip]

Archive with 2 entries (1 files):
- mmc2/
- mmc2/Supp Data File 1.txt.fasta
