# Supplementary material for: Loss of plastid ndh genes in an autotrophic desert plant
Source: Comput Struct Biotechnol J. 2023 Oct 14;21:5016–27. doi: 10.1016/j.csbj.2023.10.023 (PMC10589726; doi:10.1016/j.csbj.2023.10.023)
Supplement: Supplementary file 2 — Supplementary material. [file mmc2.zip › mmc2/Supp Data File 1.txt.fasta]

>m64123_200919_084320/57737746/ccs
aggcaagaggatagcaagttacaaattctgtctcggtaggacatgtatttctattactatgaaattcataaatgaatggt
ggggttaccattatcctttttggagtgacgaatgctgtatgtgttcctaagaaaaggaatttgtccatttttcggggtcc
aaaaggggcgtggaaacacataagaactcttgaatggaaatggaaaagaaatggaactccagttcctttggaaatggtaa
gatctttggcgcaagaagaaggggttgatccatatcatcttgacttggttctgcttcctctatttttttttaataccgag
tcgggttcttctcctacctatatcgaatagaacatgctgcgccaaatcttgttcatgtaaaacccgcttgatttagatcg
ggaaaatcgtacggttttatgaaagcatgtgctatggctcgaatccgtagtcaatccgatttccgataggagcagttgac
aattgaatccaaattttcccattcttttcgtatccgtaatagtgcgaaaagaagacccggctccaagttgttcaagaata
gtagaatagtagcgttgagtttctcgaccctttgccttaggattagtcagttctatttctcgatgggggcagggaaggga
tataactcagtggtagagtgtcaccttgacgtggtggaagtcatcagttcgagcctgattatccctaaacccaatgccaa
tgtgagtttttctatttttacttgctcccccccccgcgattgaatgagaatggagaagaggctcgtgggattgacgtgag
ggggtagggatggctatatttctgggagcgaactccaggcgaatatgaagcgcatggatacaagttatgccttggaatga
aagacaattccgaatccgctttgtctacgaacaaggaagctataagtaatgcaactatgaatctcatggagagttcgatc
ctggctcaggatgaacgctggcggcatgcttaacacatgcaagtcggacgggaagtggtgtttccagtggcggacgggtg
agtaacgcgtaagaacctgcccttgggaggggaacaacagctggaaacggctgctaataccccgtaggctgaggagcaaa
aggaggaatccgcccgaggaggggctcgcgtctgattagctagttggtgaggcaatagcttaccaaggcgatgatcagta
gctggtccgagaggatgatcagccacactgggactgagacacggcccagactcctacgggaggcagcagtggggaatttt
ccgcaatgggcgaaagcctgacggagcaatgccgcgtggaggtagaaggcccacgggtcgtgaacttcttttcccggaga
agaagcaatgacggtatctggggaataagcatcggctaactctgtgccagcagccgcggtaagacagaggatgcaagcgt
tatccggaatgattgggcgtaaagcgtctgtaggtggctttttaagtccgccgtcaaatcccagggctcaccctggacag
gcggtggaaactaccaagctggagtacggtaggggcagagggaatttccggtggagcggtgaaatgcgtagagatcggaa
agaacaccaacggcgaaagcactctgctgggccgacactgacactgagagacgaaagctaggggagcgaatgggattaga
taccccagtagtcctagccgtaaacgatggataccaggcgctgtgcgtatcgacccgtgcagtgctgtagctaacgcgtt
aagtatcccgcctggggagtacgttcgcaagaatgaaactcaaaggaattgacgggggcccgcacaagcggtggagcatg
tggtttaattcgatgcaaagcgaagaaccttaccggggcttgacatgccgcgaatcctcttgaaagagaggggtgccttc
gggaacgcggacacaggtggtgcatggctgtcgtcagctcgtgccgtaaggtgttggggttaagtcccgcaacgagcgca
accctcgtgtttagttgccaacgttgagtttggaaccctgaacagactgccggtgataagccggaggaaggtgaggatga
cgtcaagtcatcatgccccttatgccctgggcgacacacgtgctacaatggccgggacaaagggtcgcgatcccgcgagg
gtgagctaaccccaaaaacccgtcctcagttcggattgcaggctgcaactcgcctgcatgaagccggaatcgctagtaat
cgccggtcagccatacggcggtgaattcgttcccgggccttgtacacaccgcccgtcacactatgggagctggccatgcc
cgaagtctttaccttaaccgcaaggagggggatgccgaaggcagggctagtgactggagtgaagtcgtaacaaggtagcc
gtactggaaggtgcggctggatcacctccttttcagggagagctaatgcttgttgggtattttggtttgacactgcttca
cacccaaaaagaagcgagcgacgtctgagttaaacttggaggaagtcttctttcgtttctcggcggtgaagtaagaccaa
gctcatgggcttattatcctaggtcggaacaagttgataggatcccctttttttcgcccccatgtccccccatgtccccc
catgtccccccatgtccccccatgtccccccatgtccccccgtgtgtcgacatgggggcgaaaaaaaggaaagagaggga
tggggcttctctcgcttttggcatagcgggcctcccactgggggcccgcacgacgggctattagctcagtggtagagcgc
gcccctgataattgcgtcgttgtgcctgggctgtgagggctctcaaccacatggatagttcaatgtgcccatcagcgcct
gaccttgagatgtggatcatccaaggcacattagcatggcgtactcctcctgctcgaaccggggtttgaaaccaaacttc
tcctcaggaggatagatggggcgattcaggtgagatccaatgtagatccaactttcgattcactcgtgggatccgggcgg
tccgggggggaccactacggctcctctcttctcgagaacctatgcatcccttatcagtgtatggacagctatctctcgag
cacaggtttaggttcggcctcaatgggaaaaaatggagcacctaacaacgcatcttcacagaccaagaactacgagatca
cccctttcattctggggtgacggaaggatcataccattcgagccttttttttcatgctttcccagaggtctggagaaagc
tgcaatcaataggatttccctaatcctcccttcccgaaaggaagaacgtgaaattctttttcctttccgcagggaccagg
agattggatctagccgtaagaagaatgcttggtataaataactcacttcttggtcttcgaccccctcagtcactacgaac
gccccccgatcagtgcaatgggatgtgtctatttatctatctcttgactcgaaatgggagcaggtttgaaaaaggatctt
agagtgtctagggttgggcaggagggtctctaacgccttattttttcttctcatcggagttatttcacaaagacttgccg
tggtaagaaaaaagaaggggggaacaagcacacttggagagcgcagtacaacagagagttgtatgctgcgttcgggaagg
atgaatcgctcccgaaaaggaatctattgattctctccaaattggttggaccgtaggtgcgatgatttactttacgggcg
aggtctctggttcaaatccaggatggcccagctgcgccaggaaaagaatagaagaagcatctgactccttcatgcatgtt
ccacttggctcggggggatatagctcagttggtagagctccgctcttgcaattgggtcgttgcgattacgggttggatgt
ctaattgtccaggcggtaatgatagtatcttgtacctgaaccggtggctcactttttctaagtaatggggaagaggaccg
aaacatgccactgaaagactctactgagacaaagatgggctgtcaagaacgtagaggaggtaggatgggcagttggtcag
atctagtatggatcatacatggacagtagttggagtcggcggctctactagggttccccaatctgggatcctggggaaga
ggatcaagttggcccttgcgaacagcttgatgcactatctcccttcaaccctttgagcgaaatgcggcaaaaggaacgaa
aatccatggaccgaccccatcgtctccaccccgtaggaacttacgagatcaccccaaggacgccttcggtatccaggggt
cacggtccgaccatagaaccctgttcaataagtggaacgcattagctgtccgctctcaggttgggcagtaagggtcggag
aagggcaatcactcattcttaaaattaaaaccagcattcttaagaccaaagagtcgggcgaaaaggggggaaagctctcc
gttcctggttctcctgtagctggatcctccggaaccacaagaatccttagttagaattggattccaactcagcacctttt
gagattttgagaagagttgctctttggagagcacagtacgatgaaagttgtaagctgtgttcgggggggagttattgtct
atcgttggcctctatggtagaatcagtcggggcctgagagacggtggtttaccctgtggcggatgtcagcggttcgagtc
cgcttatctccaactcgtgaacttagccgatacaaagctatatgatagcaccaaatttttccgattcggcggttcgatct
atgatttaacattcatggacgttgataagatctttccatttacatttagcagcaccttaggatggcatagccttaaagtt
aagggcgaggttcaaacgaggaaaggcttacggtggatacctaggcacccagagatgaggaagggcgtagtaagcgacga
aatgcttcggggagttgaaaataagcatagatccggagattcccgaataggtcaacctttcgaactgctgctgaatccat
gggcagacaagagacaacctggcgaactgaaacatcttagtagccagaggaaaagaaagcaaaagcgattcccgtagtag
cggcgagcgaaatgggagcagcctaaaccgtgaaaacggggttgtgggagagcaatacaagcgtcgtgctgctaggcgaa
gcggtggagtgccgcaccctagatggcgagagtccagtagccgaaagcatcactagcttacgctctgacccgagtagcat
ggggcacgtggaatcccgtgtgaatcagcaaggaccaccttgcaaggctaaatactcctgggtgaccgatagcgaagtag
taccgtgagggaagggtgaaaagaacccccatcggggagtgaaatagaacatgaaaccgtaagctctcaagcagtgggag
gagcacacaggactctgaccgcgtgcctgttgaagaatgagccggcgactcataggcagtggcttggttaagggaaccca
ccggagccgtagcgaaagcgagtcttcatagggcaattgtcactgcttatggacccgaacctgggtgatctatccatgac
caggatgaagcttgggtgaaactaagtggaggtccgaaccgactgatgttgaagaatcagcggatgagttgtggttaggg
gtgaaatgccactcgaacccagagctagctggttctccccgaaatgcgttgaggcgcagcagttgactggacatctaggg
gtaaagcactgtttcggtgcgggccgcgagagcggtaccaaatcgaggcaaactctgaatactagatatgacccacaaat
aacaggggtcaaggtcggccagtgagacgatgggggataagcttcatcgtcgagagggaaacagcccggatcaccagcta
aggcccctaaatgaccgctcagtgataaaggaggtaggggtgcagagacagccaggaggttgcctagaagcagccaccct
tgaaagagtgcgtaatagctcactgatcgagcgctcttgcgccgaagatgaacggggctaagtgatctgccgaagctgtg
ggatgtaaaatgcatcggtaggggagcgtttccgccttaggggaagtaccggcgcgagccgtgatggacgaagcggaagc
gagaatgtcggcttgagtaacgcaaacattggtgagaatccaatgccccgaaaacctaagggttcctccgcaaggttcgt
ccacggagggtgagtcagggcctaagatcaggccgaaaggcgtagtcgatggacaacaggtgaatattcctgtactaccc
cttgtaggtcccgagggacggaggaggctaggttagccgaaagatggttatcggttcaaggacgtaaggtgaccctgctt
tttcagggtaagaagaggtagagaaaatgcctcgagccaatgttcgagtaccaggcgctacggcggcggaagtaacccat
gccatactcccaggaaaagctcgaacgaccttcaacaaaagggtacctgtactcgaaaccgacacaggtgggtaggtaga
gaatacctaggggcgcgagacaactctctctaaggaactcggcaaaatagccccgtaacttcgggagaaggggtgccccc
tcacaaagggggtcgaagtgaccaggcccgggcgactgtttaccaaaaacacaggtctccgcaaagtcgtaagaccatgt
atgggggctgacgcctgcccagtgccggaaggtcaaggaagttggtgacctgatgacaggggagccggcgaccgaagccc
cggtgaacggcggccgtaactataacggtcctaaggtagcgaaattccttgtcgggtaagttccgacccgcacgaaaggc
gtaacgatctgggcactgtctcggagagaggctcggtgaaatagacatgtctgtgaagatgcggactacctgcacctgga
cagaaagaccctatgaagctttactgttccctgggattggctttgggcctttcctgcgcagcttaggtggaaggtgaaga
aggcccccttcgggggggcccgagccatcagtgagataccactctggaagagctagaattctaaccttgtgtcaggacct
acgggccaagggacagtctcaggtagacagtttctatggggcgtaggcctcccaaaaggtaacggaggcgtgcaaaaggt
ttcctcgggccggacggagattggccctcgagtgcaaaggcagaaggggagcttgactgcaagacccacccgtcgagcag
ggacgaaagtcggccttagtgatccgacggtgccgagtggaagggccgtcgctcaacggataaaagttactctagggata
acaggctgatcttccccaagagttcacatcgacgggaaggtttggcacctcgatgtcggctcttcgccacctggggctgt
agtatgttccaagggttgggctgttcgccattaaagcggtacgtgagctgggttcagaacgtcgtgagacagttcggtcc
atatccggtgtgggcgttagagcattgagaggacctttccctagtacgagaggaccgggaaggacgcacctctggtgtac
cagttattgtgcccacggtaaacgctgggtagccaagtgcggagcggataactgctgaaagcatctaagtagtaagccca
ccccaagatgaagtgctctcctattccgacttccccagagcctctggtagcacagccgagacagcgacgggttctccgcc
cctgcggggatggagcgacagaagttttgagaattcaagagaaggtcacggcaagacgagccgtttatcattacgatagg
tgttaagtggaagtgcagtgatgtatgcagctgaggcatcctaacaggaccgatagacttgaaccttgttcctacatgac
ccgatcaattcgatcaggcactcgccatctattttctttgttcaactctttgacaacacgaaaaaaaccattgttcaact
ctttgacaacatgaaaaaaccaaaagccctgccctccctctctatctatccaagggatggaagggcagaggcctttggtg
tcccctccagtcaagaattggggcctcacaatcactagccaatatgcttttctctcatgcctttcttcgttcgtggttcg
atattctggtgtcctaggcgtagaggaaccacaccaatccatcccgaacttggtggttaaactctactgcggtgacgata
ctgtagggaggtcctgcggaaaaatagctcgacgccaggatgataaaaagcttaacacctctcattcttattactttttc
aatatgaaaaagtaataagaatgaaaaaggtcgtcttattcaaaaccccaattatgacatccccttctctcccacttcac
atctcggaacgcaccgttcttatagagagaaacgcgctttcacatcttcttaacccgaaatggctggggagaggaaaggt
tccttttctttttaggatacttccgggaaacagatccagtggaggcggggtggggcctgtagctcagaggattagagcac
gtggctacgaaccacggtgtcgggggttcgaatccctcctcgcccacaaccggcccaaaaggaaggacctttcctctggg
gggtaggaaaatcataatcgggatagcggacccaaagctatggaacttggatgtgggtcttttgtcgaaatgggccttac
tttttctttttttttatttattacgtgttatcgtgaatgaggtaaaaattacataaagtatgccgggtcctccgcatatt
ttttttgttttacgccccgtaactcttcctcagccaggcttgggcagaatagcagagcaagtacaagtattagtagcata
gcaaaaatgcgttcctcgtcattaatatgttttatgtttgctcgcggtaattgtagcctctcgggagaatcgatgactgc
atctttgatgcactgctagtactagtccatccgagaattcttaattggctagttgtaaatagccccaggactatggaaca
aaggattatcccggaactacaccgaggtattaacggcgattctcaaatatcgagaacagaatgtgatacgatgagataga
atacaatagaaacaaagacagggaacgggttacctactcttaacggtcaaagcgagccccttcattctgaattaaagaat
gaagaattaatcaaatctccccaagtaggattcgaacctacgaccaatcagttaacagccgaccgctctaccactgagct
actgaggaacaacgggagattcgatctcatagagttcaattcccgttctcaacccatgactaatatgagctcgaagcttc
cttcgtaactcccggaacttcttcgtagtggctcccttccatgcctcgcctcattttatagggaacctcaaagtggctct
atttcattatattccatccatatcccaattccattcatttaatatccctttggtgtcattgacataagagatgtcgtttc
tagtctatctctttctatttctatatatggaaagtttaaaaatcatcatataataatccagaaattgcaatataaaagaa
aaagggaggtttgtgatgatttttaaatcttttctactactagataatctagtatctttatgcatgaagataatcaattc
ggtcgttgtagtcggactttattatggatttctgaccacattctccataggaccctcttatctcttccttctaagagctc
aggttatagaagaaggagaagaaggaactgagaagaaggtatcagcaacaacgggttttattatgggacagctaataatg
ttcatatcgatctattatacacctctgcatctagcattgggtagacctcatacaataactgtcctagctctaccctatct
tttgtttcatttcttctggaacaatcacaaacatttttttgattatggatctactaacagaaattcaatgcgtaatctca
gcattcaatatgtattcctggataatttaatttttcaattattcaatcatttcattttaccaagttcaatattagccaga
ttagttaacatttatatgtttcgatgcaacaacaagatattatttttaacaagtagttttggtggttggttaattggtca
catttttttcatgaaatacgttggattggtattattctggatacgtcaaaatcagtctattaggtctaatgtacttattg
gacctaataagtaccttgtgtcagaattgacaaattctatggctcgaatctttaatattctcttatttattacctgtgtc
tactatttagacagaatgccgtcacccattcttattaagaaactaaagaaacctcagaaacgaaagaaaggagggaaagt
gaggaagaaacagatgtagaaatagaaacaacttccgaaaccgaaacgaagggaactaaacaggaacaagagggattcat
cgaagaagatctttcttcttctcctttttcggaggaaaaggaggatccggacaaagttgatgaaacggaaaagctccgaa
aggacaaaataaaggatgaattccactttcacttaaaagaagcatgctataaaaatagcccaactttttataaggatgag
tctcaagataattccaagttagaaatacttaaagaagaagataaagacctggtctggtttgaaaaaccccttgttaatct
tcttttcgactataaacgatggaatcgacatttcgatatataaaaaacaatcgatttgaaaatgctgtaactgtaagaaa
tgaaatgtcccaatatttttttatacatgtcaaaatgacggaaaacaaagaatatcttttacatatccacccagtttatc
aactttccggggaaatgatacaaaaaagatttctttgtctacaacagaaaaattattatgtgatgaactgcatatgcata
attattggatttataccaatgaacaaaaaaaaaacagcctaagcaacgaatttacaaatagaattgacggcttacacaaa
ggacttacttatctggatgtactcgaaaaaaagactcgattatgcagtgataaaactaacaaagaatacttgcctaaaat
atatgatccttttttaaatggaccctatcgtggaataataaaaaaatgcttttcaacttcactcataaatgaaactgcag
gaaaaaaattcgatagagactttttttataaataagattcatagtctcttcttaatgataatgattataattaccacgaa
aaaatagataaaaaatcattagaaatttgtaatttcttaatttttctaaatgaatttgccggagaatcaacatcaaattt
gaaaataatttctttatttccagaacaaaggcaacttggttcagaaaatcgagaaaaaattttcaaattgttttttaatg
ctgctcctattgctcaaacaactcgaaaaaaaatctattggaataaaagaaataagtaaaaaagtccctcgatggtcata
caaattaatcaacgatttagaacaacaagaaagagaaaaagaggaagacgtagcactactggatcatcaaattcgttcaa
ggaaagccaaacgtgtagtaatttttactgatacccaacagataccgatacttatcctaataccacggatacgaataatc
ttgatcaaacagaggaagtagctttgatacgttattcacaacaatccgattttcgtcgagacataatcaaaggttccatg
cgtgttcaacgacgtaaaatagttatttgggaactgtttcacgcaaatgtgcattccccactttttttagacagaataga
caaatcttcttttttctcttttgatatttacggactaataaaacgaatttttagaaattggataggtaaaaatacagaat
ttaaaatttctgcttataccggaagaagaaccaagagagggggataaaaaagaggagtatgaaagagaagaggccaaaag
aaagaaaaagcacgatagaaatagcggaagcctgggatacccattctatttgctcaagtaataagaggttttatgttagt
aacccagtcgattcttagaaaattattctattacctttgttgataatagctaaaaatatcagccgtctattactattcca
acttcccgaatggtctgaggatttaaaagagtggaatagagaaatgcatgttaaatgcacgtataatggtgttcaattat
cggaaacggaatttcctaaaaactggttaacagacggtattcagataaagatactatttcctttctgtctgaaaccttgg
cacagatctaagatacaaccttctccaataaaaaagaaagaacaaaacaaaaaaaattatttttgttttttaacagtttg
gggaatggaaacttaccttccttttggttctccccgaaaacgaccttccttttttgaacccattttaaagaactcgacaa
aaaaattctaaattagaaagaagtgttttatagttctaagacttttcaagaaagaacaaaattgtttctaaagatccaaa
taaaacaaaaaaatggattatcaaaagtcttcgatttataaaaaaaaataataaaaaaactttcaaaagtaaatccaatt
ctagtatttggattgcaagaagaatcgagtgaaagtgaaataaaaaaagaaaaagattctagaatcaataatcagataat
tcttgaatcatccattcaaacccgattcatgaattggacaaaattattcactgacagaaaaaaaatgaaagatctaactg
atagaacaagcacaatcagaaatcaaatagaaagaattacaaaaaaacaagaaaaatggatttcaaactctaaatattag
tcctaacaaaacaagttatggtgctaaaagattagaatcaccaaaaaatattagtcagatattaaaaagaagaaataatc
gattaatacgtaaatcacattattttataaaatttttcagggaaaagatatacatagatatatttctatctatcattaat
attcccaggatcaatatgcaactttttcttgaatcaaaatttattgataaatacaattacaatcatgaaacaaatcaaga
aaggattgaaaaaacaaatcaaaatataattaagtttatttcgactataaaaaaaatcactttcacattttagtagtaac
ataaatagaaattctaagattctttgtgatttatcctttttgtcacaagcttatgtattttacaaattatcacaaaccac
gttattaatttgtataagttaagatctgtacttcaatatagcggaatgtctttatctctaaagaattgaaataaaagaat
atttttggaataccaggaataattcattcgcctaataaatttaaaaattttggaatgaatcaatggaaaactggctaaaa
agtcattatcaatacgatttatctcaaataaaatggtctcaattagtagcacaaaaatggcgaaatagagtcactcaaca
tggtaatggtaggagtgaaaataaaattttaaacaaaagagattcatatgaaaaaaaccaattaattcattacaaaaaag
aaaatgaaaatgattctgaagcctacttattgttattgccaaatcaaaaagagaactttcaaaaaaactatagatatgat
cttctatcatataaattcatttattatggagatgagaaggactcatataattatatgtcgacattccaagtaaataagca
tcaagaattttcttatacttctaattacaacacacataaacgcaaattagttgatatgtggggggatatccctatcacta
attatttagaaaaagatgatattatgtatatggagaaaaatccagaatattttgattggaaaatttttaatttttgtctt
agaaagaaagttgacattgggacctggatcgatatcagtatcaacaataaaaaaaatactaagataaaaattaaaaattc
ttcattattgataaaatggataagaaagatcttttttatctcccaattcatctaagaaatcaacccatccaatcaaaaag
ttttgtttttcgattggatgggaatgaatgaagaaatactaaatcgtcccatatcgaatctggaactttggttctccctg
aatttgttttactttataatacgtataaaatgaaaccgtgggttataccaattaaattccttttttttaatgttaatgta
agtgtaagtgaaatttttactgaaaataaaaacatcaatagaaagcaaaaaaagaatccttttatatcaatatcatcaaa
tgaaaaaaaatatcttggattagagaatagaaatcaagaagaaaaagaaccctttgttcaaagagatcttgaatcagatt
cccaaaaccaaggaaattctgaatttgttctctcaaaccaacaaaaagatcttgaagaagattatatgggctcagataca
aaaaaacgtagaaagaaaaaacaatacaagagcagtacagaagcagaactcgatttcttcctgaaaaggtatttgctttt
tcaattgagatgggatgatcctttgaatcaaaaaataatcaataatatcaaggtatattgtctcttgcttagattgaaaa
atccaagagaaaattgctatatcctccattgaaggagagaaatgagtctagatataatgctgattcagaaagatttaact
cttacagaattgatgaaaaggggatattgattattgaaccagttcgtctgtctgtaaaagttgatggacctatttatttt
atatcaaatcctaggtatttcattggttcataagagtaaacaccaaaataatcaaaaaagatacagcgaaaatgttgata
tgaagaattttgataaattgattgcaagacaccaaaagatgacgaaaactcgaactcgagacaaaaataaaaatcattat
gatttgcttgctcctgaaactattttatcacctagacgtcgtagagaattgagaattctaatgtgtttcaactcaaggaa
tcaaaataaggtggataaaaatccagtattttgcaatggaaacaggttaaaaaactgtaatcaattcttggatgaaaaca
aaaatcttgatagagaaaaaaaataaattaataaaattagaattctttctttggcccaattatcgattagaagatttagc
gtgtatgaatcgttattggtttgatactaataatggtagtcgttttagtatgttaaggatacgtatgtatccacaattga
aaatttattgatgatacttttgtcttattatccctaccaaacatatagatcgggtaaatagatgcatacatgtcttgtct
acctcctgttacaatacatgatactaattaataatgtatcaattggatccagaactgaatcaacagaattttattattta
tttttatatatacatcataatttttcttttttctgagtgcggaaatataccatccttttgtatccctctccgaatccgaa
tacaattgaaaattggattgattattggttcattttctttattaagtttctttgataaaataaatcactaagcaaattcg
tattattgtgtatacccgattaaaatagctggcattattattactgatcaagaaaatgcatatttgtaaaaaaggaagga
ggtaaattttttttatggcaaaaaattccttcatatctcgtatttcgcaagaagaaaaagaagaaaacaggggatctgtt
gaatttcaagtattccgcttcaccaataagatacggagacttacttcacatttggaattgcacaaaaaagactattcatc
tcagaggggtctgcggaaaattctgggaaaacgtcaacgactgctagtttttttgtcaaataaaaatagagtacgttata
aagaattaattagtcaattgagcattcgagagctaaaaaacacgttaatttaaagagtcattttgaattatttgatttat
catgaatttttatgaacttcttttttttttagttttcagcaattcatgaaagaatgaatcagggaaaaacctatgacggt
atcagctacaagaaaagacctcatgatagtcaatatgggtcctcaccacccatcaatgcatggtgttcttcgactcatcg
ttactttagatggtgaagatgttattgattgtgaaccaatattgggtatttacacagagggatggaaaaaattgcggaaa
cccgaacaattatacaatatctgccttatgtaacacgttgggattatttagctactatgttcacagaagcaataactgta
aatggaccggaacaattgggaaatattcaagtacctaaaagggctagctatatcagagtaattatgttggagttgagtcg
tatagcttctcatttgttatggcttggtccttttatggcagatattggtgcacagacccccttcttctatatttttcgag
aaagagaattgatatatgatctattcgaagctgccactggtatgagaatgatgcataattattttcgtatcggaggagta
gctgctgatctaccttatgggctggatagataaatgtttggatttctcttattatttcttaaccgggattgctgaatatc
aaaagcttattacacggaatcccatttttttagaacgaggtgaaggggtgggcattattgacgaaaaagaagcaataatt
tggggtttatcaggaccaatgctacgagcttctggaataaaatgggatcttcgtaaagttgaccattatgagtgttacga
cgaattttattgggaagttcaatggcaaaaacaaaaataaggagattcattagctcgttatttaatacgaaacgaatcgg
tgaaatggcagaatccataaaaattattcaacaagctctggaaggaattccagggggtccctatgaaattttagaaatcc
gacgttttaatagaataagagatcctgaatggaatgattttgaatatcgattcattagtaaaaagccgtttcccgctttt
gaattatcaaaacaggaactttatgtgagagtcgaagccccaaaaggcgaattgggaatttttttgatagtcgacaatta
aaaggaaacattttctcaatttttgttatagctattgcagccgctgaagtagctattggaccagctattgtttcttcaat
ttatcgtaacagaaaatcaactcgtatcaatcaatcgaatttgttgaataacgtagtagtagtatttttaaaattctaga
aatttgaatagtcatcaattcaaattagattactaggtatggcaaataaggtatgatcagactttcaaaaatgtaagaaa
tcaaagcattttggacctcttttctaataatctaataaacagatccggaattcaattgattcgaaaaattttggtaaatc
attgatttgtctggtgtttgaatatgtgattcatttacaagttttactagatcgaaaattaatgaagttcaataaattta
taaatccaatgtcacattcagtaaaaatttatgatacatgtatagggtgtactcaagtgtacgagcttgccccacagatg
tattagaaatgataccttgggatggatgtaaagctaaacaaatagcttccgctccaagaacagaagactgtgtcggttgt
aagagatgtgaatccgcctgtcccaacagatttttgagtgttcgagtttatttatggcatgaaacaactcgcagcatggg
tctagcttattgatacgttccagaaaattccactttaatacatttgatttttttttaccgaaaaaaaacccgtgctcgaa
aagaaaaagaataatatgtttcttttcgggtatgggtttttttggtccaagtgtatcttgtctttaccatgaattttttt
ccttagttaactataattgttgttttgcctatatttgcgggttctttaattttctttctccctcatagaggaaataagat
cattaagtgggtatactatacgcatttttattttataactccttctaacaacctatgcattctgttatcatttccaatcg
gatgattcattaattcaactggcagaagattataaatggatcaacttttttgatttccactggagataggaatagatggg
ctttctataggacccattttactgacgggattcatcactactttagctactttagtggcttggccagttactcgagattc
ccgactattccatttcctgatgttagcaatgtacagtggtcaataggatcattttcgtctcgagaccttttacttttttt
cataatgttggaattatgtgcttttcatattcatatatttatagttatgctactttcttctattttagtaacagactttc
atttagaaactaaatataaaataaatataaaagaaagatttgtttgaacaatagatgtctttcacatacaactaatgagt
aacctatttatttaaaaatggcagttccaaaaaaacgtacttctatttccaaaaagcatattcgtaaaaatatttggaaa
aaaaaggtatattgggcagcgttaaaagcttgttcgttagcaaaatctctttctaccgaaaattaaaaaaaagtacctta
attacaaattaagaaatggaaattgggaattaaatttatttctaaattcttaattcattatagtactattgtattctttt
taatatttataagatgccatgccgccactcggattcgaaccgagatgccttagcactgcttcctaagagcagcgtgtcta
ccgatttcaccatagcggcttgtttaaaattataatagactatttatattcaattgtcgagattgaaggaatcaattcaa
tgtaatatttttaggaaaaattcaaatttattaattgatgaataaaaactcgtttcaaatcgaaatttggaaatttgaat
gttcaataataatcttatcatttattttttattaataatattaaaaatgctaaaggaaagtatttagcatttttaatacc
acttttttttgagttatttcaatttagattattctaagatttgattacttattttttttttgtttttttaaaaacttttc
ttttttataattttttatgtttataattttttcgactttagagcatattttaattcatatttccttttcgatcgtttcaa
ttgtaattacactccatttgataactttattagtcaatgaaatagtaggactatatgattcgttaaaaaaggcgtgatag
ttacttttttatgtataacaggattattaattattcgttggatttattcagatcatttccattaagtaatttatatgaat
cattaatcttcctctcgtggagtttctacattattcatatgattccgtattttaaaaaacagaaaaattttttaagggca
ataaccacgccaagcgctatttttactcaaagttttgctacttcgggccttttaactgaaatgcatcaattcgaaatatt
agtaccctgctctccagtccaaatggttaatgatgcatgtaagtatgatgctattgggttatgcagctcttctatgcgga
tcattattatccatagcacttctagtcattacatttcaaaaagatataaggatttttggtaaaagaaaacatttattaaa
tgaggtattttttttcggtgggatccaatacatgaatgacaaaaaacaatcttttacaaagaaattcgcttttttctgtt
agtaattattacagatctcagttaattgaacagttggatcattggagttatcgtttgattagtctaggatttgtcttttt
aaccgtaggtatcctttcgggagcagtatgggctaatgatgcatggggatcatattggaattgggatcaaaaagaaactt
gggcatttattacttggaccatattcgcgatttatttacatattagaacaaataaaaattttcaaggtcgaaattctgca
attgtggcttctataggctttcttctaatttggatatgttattttggggtcaatctattaggaataggattacatagtta
tggttcatttatattaacaaataattgaattaaagaaaagaccttaagaacacaaatatagaaaaatataggacaaaaca
tataaatagaagaagaaaatttcgtgtaaataggtgagaaccatttgaatcaccactttatttgatttaaatggttctca
caaacgtcaaacttatctataaaaatcattagatacaatagtttctaccttctaaactgatagtgagaaaactaaatctg
agtaaataccaatacctattactggtagaaagatagagatcaaaacaaataactctcgcgaattaaaaaaagtttttaaa
aaaacaaaaaaaaaaataagtaatcaaatcttagaataatctaaattgaaataactcaaaaaaaagtggtattaaaaatg
ctaaatactttcctttagcatttttaatattattaataaaaaataaatgataagattattattgaacattcaaatttcca
aatttcgatttgaacgagtttttattcatcaattaataaatttgaatttttcctaaaaatattacattgaattgattcct
tcaatctcggacaattgaatataatagtctattataattttaaacaagccgctatggtgaaatcggttagaccacgctgc
tcttaggaagcagtgctaaggcatctcggttcgaatccgagtggcggcatggcatcttataaatattaaaaagaatacaa
tagtactataatgaattaagaatttagaaataaatttaattcccaatttccatttcttaattgtaattaaggtacttttt
ttttaattttcggtagaaagagatttttgctaacgaacaagcttttaacgctgcccattataccttttttttccaatatt
tttacgaatatgctttttggaaatagaagtacgtttttttggaactgccatttttaaataaataggttactcattagttg
tatgtgaaagacatctattgttcaaacaaatctttcttttatatttattttatatttagtttctaaatgaaagtctgtta
ctaaaatagaagaaagtagcataactataaatatatgaatatgaaaagcacataattccaacattatgaaaaaaagtaaa
aggtctcgagacgaaaatgatcctatttgaccactgtacattgctaacatcaggaaatggaatagtcgggaatctcgagt
aactggccaagccactaaagtagctaaagtagtgatgatcccgtcagtaaaatgggtcctatagaaagcccatctattcc
taatctccagtggaaatcaaaaaagttgatccatttataatcttctgccagttgaattaatgaatcatccgattggaaat
gataacagaatgcataggttgttagaaggagttataaaataaaaatgcgtatagtataccacttaatgatcttatttcct
ctatgagggagaaagaaaattaaagaacccgcaaatataggcaaaacaacaattatagttaactaaggaaaaaaattcat
ggtaaagacaagatacacttggaccaaaaaaaacccatacccgaaaagaaacatattattcctttttcttttcgagcacg
ggtttttttcggtaaaaaaaatcaaatgtattaaagtggaattttctggaacgtatcaataagctagacccatgctgcga
gttgtttcatgccataaataaactcgaacactcaaaaaatctgttggacaggcggattcacatctcttacaaccgacaca
gtccttctgttcttggagcggaagctatttgtttagctttacatccatcccaaggtatcatttctaatacatctgtgggg
caagctcgtacacattgagtacaccctatacatgtatcataaatttttactgaatgtgacattggatttataaatttatt
gaacttcattaattttcgatctagtaaaacttgtaaatgaatcacatattcaaacaccagacaaatcaatgatttaccaa
aattttcgaatcaattgaattccggatctgtttattagattattagaaaagaggtccaaaatgctttgatttcttacatt
tttgaaagtctgatcataccttatttgccatacctagtaatctaatttgaattgatgactattcaaatttctagaatttt
aaaaaatactactactacgttattcaacaaattcgattgattgatacgagttgattttctgtacgataaattgaagaaac
aatagctggtccaatagctacttcagcggctgcaatagctataacaaaaattgagaaaatgtttccttttaattgtcgac
tatcaaaaaaaattcccaattcgccttttggggcttcgactctcacataaagttcctgttttgataattcaaaagcggga
aacggctttttactaatgaatcgatattcaaaatcattccattcaggatctcttattctattaaaacgtcggatttctaa
aatttcatagggaccccctgaattccttccagagcttgttgaataatttttatggatttctgccatttcaccgattcgtt
tcgtattaaataacgagctaatgaatctccttattttttgttttttgccattgaacttcccaataaaattcgtcgtaaca
ctcataatggtcaactttacgaagatcccattttattccagaagctcgtagcattggtcctgataaaccccaaattattg
cttctttttcgtcaataatgcccaccccttcacctcgttctaaaaaaatgggattccgtgtaataagcttttgatattca
gcaatcccggttaagaaataataagagaaatcccaaacatttatctatccagccataaggtagatcagcagctactcctc
cgatacgaaaataattatgcatcattctcataccagtggcagcttcgaatagatcatatatcaattctctttctcgaaaa
atatagaagaagggggtctgtgcaccaatatctgccataaaaggaccaagccataacaaatgagaagctatacgactcaa
ctccaacataattactctgatatagctagcccttttaggtacttgaatatttcccaattgttccggtccatttacagtta
ttgcttctgtgaacatagtagctaaataatcccaacgtgttacataaggcagatattgtataattgttcgggtttccgca
attttttccatccctctgtgtaaataacccaatattggttcacaatcaataacatcttcaccatctaaagtaacgatgag
tcgaagaacaccatgcattgatgggtggtgaggacccatattgactatcatgaggtcttttcttgtagctgataccgtca
taggtttttccctgattcattctttcatgaattgctgaaaactaaaaaaaaaagaagttcataaaaattcatgataaatc
aaataattcaaaatgactctttaaattaacgtgtttttagctctcgaatgctcaattgactaattaattctttataacgt
actctatttttatttgacaaaaaaactagcagtcgttgacgttttcccagaattttccgcagacccctctgagatgaata
gtcttttttgtgcaattccaaatgtgaagtaagtctccgtatcttattggtgaagcggaatacttgaaattcaacagatc
ccctgttttctttctttttcttcttgcgaaatacgagatatgaaggaattttttgccataaaaaaaatttacctccttcc
ttttttacaaatatgcattttcttgatcagtaataataatgccagctattttaatcgggtatacacaataatacgaattt
gcttagtgatttattttatcaaagaaacttaataaagaaaatgaaccaataatcaatccaattttcaattgtattcggat
tcggagagggatacaaaaggatggtatatttccgcactcagaaaaaagaaaaattatgatgtatatataaaaataaataa
taaaattctgtgattcagttctggatccaattgatacattattgaattagtatcatgtattgtaacaggaggtaagacaa
gacatgtatgcatctatttacccgatctatatgtttggtagggataataagacaaaagtatcatcaataaattttcaatt
gtggatacatacgtatccttaacatactaaaacgactaccattattagtatcaaaccaataacgattcatacacgctaaa
tcttctaatcgataattgggccaaagaaagaattctaattttattaatttattttttttctctatcaagatttttgtttt
catccaagaattgattacagttttttaacctgtttccattgcaaaatactggattttttatccaccttattttgattcct
tgagttgaaacacattagaattctcaattctctacgacgtctaggtgataaaatagtttcaggagcaagcaaatcataat
gatttttatttttgtctcgagttcgagttttcgtcatcttttggtgtcttgcaatcaatttatcaaaattcttcatatca
acattttcgctgtatcttttttgattattttggtgtttactcttatgaaccaatgaaatacctaggatttgatataaaat
aaatagtccatcaacttttacagacagacgaactggttcaataatcaatatcccccttttcatcaattctgtaagagtta
aatctttctgaatcagcattatatctagactcatttctctcctttcaatggaggatatagcaatttctcttggatttttc
aatctaagcaagagacaatattacccttgatattattgattattttttgattcaaaggatcatcccatctcaattgaaaa
agcaaataccttttcaggaagaaatcgagttctgcttctgtactgctcttgtattgttttttctttctacgttttttttg
tatctgagcccatataatcttcttcaagatctttttgttggtttgagagaacaaattcagaatttccttggttttgggaa
tctgattcaagatctctttgaacaaagggttctttttcttcttgatttctattctctaatccaagatattttttttcatt
tgatgatattgatataaaaggattctttttttgctttctattgatgtttttattttcagtaaaaatttcacttacactta
cattaacattaaaaaaaaggaatttaattggtataacccacggtttcattttatacgtattataaagtaaaacaaattca
gggaagaaccaaagttccagattcgatatgggaacgatttagtatttcttcattcattcccatccaatcgaaaaacaaaa
ctttttgattggatgggttgatttcttgatgaattgggagataaaaaagatctttcttatccattttatcaataattgaa
gaatttttaatttttatcttagtattttttttattgttgatactgatatcgatccaggtcccaatgtcaactttctttct
aagacaaaaattaaaaattttccaatcaaaatattctggatttttctccatatacataatatcatctttttctaaataat
tagtgatagggatatccccccacatatcaactaatttgcgtttatgtgtgttgtaattagaagtataagaaaattcttga
tgcttatttacttggaatgtcgacatataattatatgagtccttctcatctccatataaaatgaatttatatgatagaag
atcatatctatagtttttttgaaagttctctttttgatttggcaataacaataagtaggcttcagaatcattttcatttt
cttttttgtaatgaattaattggttttttcatatgaatctcttttgtttaaatttttattttcactcctaccattaccat
gttgagtgactctatttcgccatttttgtgctactaattgagaccattttatttgagataaatcgtattgataatgactt
tttagccagtttttcattgattcattccaaaatttttaaatttattaggcgaatgaattattcctggtattccaaaatat
tcttttatttcattctttagagataaagacattccgctatattgaagtacagatcttaacttatacaaattaataacgtg
gttttgtgataatttgtaaaatacataagcttgtgacaaaaaggataaatcacaaagaatcttagaatttctatttatgt
tactactaaaatgtgaaagtgatttttttatagtcgaaataaacttaattatattttgatttgttttttcaatcctttct
tgatttgtttcatgattgtaattgtatttatcaataaattttgattcaagaaaaagttgcatattgatcctgggaatatt
aatgatagatagaaatatatctatgtatatcttttccctgaaaaattttataaaataatgtgatttacgtattaatcgat
tatttcttctttttaatatctgactaatattttttggtgattctaatcttttagcaccataacttgttttgttaggacta
atatttagagtttgaaatccatttttcttgttttttgtaattctttctatttgatttctgattgtgcttgttctatcagt
tagatctttcatttttttttctgtcagtgaataatttgtccaattcatgaatcgggtttgaatggatgattcaagaatta
tctgattattgattctagaatctttttctttttttatttcactttcactcgattcttcttgcaatccaaatactagaatt
ggatttacttttgaaagttttttttattatttttttataaatcgaaagacttttgataatccatttttttgttttatttg
ggatctttagaaacaattttgttctttctttgaaagtcttagaactataaaacacttctttctaaattttagaatttttt
tgtcgagttctttaaaaatgggttcaaaaaaggaaggtccgttttcggggagaaccaaaaggaaggtaagtttccattcc
ccaaactgttaaaaacaaaataattttttttgttttgttctttcttttttattggagaaggttgtatcttagatctgtgc
caaggtttcagacagaaaggaaatagtatctttatctgaataccgtctgttaaccagtttttaggaaattccgtttcgat
aattgaacaccattatacgtgcatttaacatgcatttctctattccactcttttaaatcctcagaccattcgggaagttg
gaatagtaatagacggctgatatttttagctattatcaacaaaggtaatagaatatattttctaagaatcggactgggtt
actaacataaaacctcttattacttgagcaaatagaatggtatcccaggcttccgctatttctattcgtgctttttcttt
tcttttggcctcttctctttcatactcctcttttttatccccctctcttggttcttcttccgtataagcagaaattttaa
attctgtatttttacctatccaatttctaaaaattcgttttattagtccgtaaatatcaaaagagaaaaaagaagatttg
tctattctgtctaaaaaaagtggggaatgcacatttgcgtgaaacagttcccaaataactattttacgtcgttgaacacg
catggaacctttgattatgtctcgacgaaaatcggattgttgtgaataacgtatcaaagctacttcctctgtttgatcaa
gattattcgtatccgtggtattaggataagtatcggtattctgttgggtatcagtaaaaattactacacgtttgctttcc
ttgaacgaatttgatgatccagtagtgctacgtcttcctctttttctctttcttgttgttctaaatcgttgattaatttg
tatgaccatcgagggacttttttacttatttcttttattccaatagatttttttcgagttgtttgagcaataggagcagc
attaaaaaaacaattgaaaatttttttctcgattttctgaaccaagttgcctttgttctggaaataaagaaattattttc
aaatttgatgttgattctccggcaaattcatttagaaaaattaagaaattacaaatttctaatgattttttatctatttt
ttcgtggtaattataatcattatcattaagaaggagactatgaatcttatttataaaaaaagtctctatcgaattttttc
ctgcagtttcatttatgagtgaagttgaaaagcattttttttattattccacgatagggtccatttaaaaaaggatcata
tattttaggcaagtattctttgttagttttatcactgcataatcgagtctttttttcgagtacatccagataagtaagtc
ctttgtgtaagccgtcaattc
>m64123_200919_084320/107677758/ccs
ggaaacacataagaactcttgaatggaaatggaaaagaaatggaactccagttcctttggaaaatggtaagatctttggc
gcaagaagaaggggttgatccatatcatcttgacttggttctgcttccctctattttttttttaataccgagtcgggttc
ttctcctacctatatcgaatagaacaatgctgcgccaaatcttgttcatgtaaaacccgcttgatttagatcgggaaaat
cgtacggttttatgaaagcatgtgctatggctcgaatccgtagtcaatccgatttccgataggagcagttgacaattgaa
tccaaattttcccattcttttcgtatccgtaatagtgcgaaaagaagacccggctccaagttgttcaagaatagtagaat
agtagcgttgagtttctcgaccctttgccttaggattagtcagttctatttctcgatgggggcagggaagggatataact
cagtggtagagtgtcaccttgacgtggtggaagtcatcagttcgagcctgattatccctaaacccaatgccaatgtgagt
ttttctatttttacttgctcccccccccgcgattgaatgagaatggagaagaggctcgtgggattgacgtgagggggtag
ggatggctatatttctgggagcgaactccaggcgaatatgaagcgcatggatacaagttatgccttggaatgaaagacaa
ttccgaatccgctttgtctacgaacaaggaagctataagtaatgcaactatgaatctcatggagagttcgatcctggctc
aggatgaacgctggcggcatgcttaacacatgcaagtcggacgggaagtggtgtttccagtggcggacgggtgagtaacg
cgtaagaacctgcccttgggaggggaacaacagctggaaacggctgctaataccccgtaggctgaggagcaaaaggagga
atccgcccgaggaggggctcgcgtctgattagctagttggtgaggcaatagcttaccaaggcgatgatcagtagctggtc
cgagaggatgatcagccacactgggactgagacacggcccagactcctacgggaggcagcagtggggaattttccgcaat
ggggcgaaagcctgacggagcaatgccgcgtggaggtagaaggcccacgggtcgtgaacttcttttcccggagaagaagc
aatgacggtatctggggaataagcatcggctaactctgtgccagcagccgcggtaagacagaggatgcaagcgttatccg
gaatgattgggcgtaaagcgtctgtaggtggctttttaagtccgccgtcaaatcccaggctcacccctggacaggcggtg
gaaactaccaagctggagtacggtaggggcagagggaatttccggtggagcggtgaaatgcgtagagatcggaaagaaca
ccaacggcgaaagcactctgctgggccgacactgacactgagagacgaaagctaggggagcgaatgggattagatacccc
agtagtcctagccgtaaacgatggataccaggcgctgtgcgtatcgacccgtgcagtgctgtagctaaacgcgttaagta
tcccgcctggggagtacgttcgcaagaatgaaactcaaaggaattgacgggggcccgcacaagcggtggagcatgtggtt
taattcgatgcaaagcgaagaaccttaccggggcttgacatgccgcgaatcctcttgaaagagaggggtgccttcgggaa
cgcggacacaggtggtgcatggctgtcgtcagctcgtgccgtaaggtgttgggttaagtcccgcaacgagcgcaaccctc
gtgtttagttgccaacgttgagtttggaaccctgaacagactgccggtgataagccgaggaaggtgaggatgacgtcaag
tcatcatgccccttatgccctgggcgacacacgtgctacaatggccgggacaaagggtcgcgatcccgcgagggtgagct
aaccccaaaaacccgtcctcagttcggattgcaggctgcaactcgcctgcatgaagccggaatcgctagtaatcgccggt
cagccatacggcggtgaattcgttcccgggccttgtacacaccgcccgtcacactatgggagctggccatgcccgaagtc
tttaccttaaccgcaaggagggggatgccgaaggcagggctagtgactggagtgaagtcgtaacaaggtagccgtactgg
aaggtgcggctggatcacctccttttcagggagagctaatgcttgttgggtattttggtttgacactgcttcacacccaa
aaagaagcgagcgacgtctgagttaaacttggaggaagtcttctttcgtttctcggcggtgaagtaagaccaagctcatg
ggcttattatcctaggtcggaacaagttgataggatccccttttttcgcccccatgtccccccatgtccccccatgtccc
cccatgtccccccatgtccccccatgtccccccgtgtgtcgacatgggggcgaaaaaaggaaagagagggatggggcttc
tctcgcttttggcatagcgggcctcccactgggggcccgcacgacgggctattagctcagtggtagagcgcgcccctgat
aattgcgtcgttgtgcctgggctgtgagggctctcaaccacatggatagttcaatgtgcccatcagcgcctgaccttgag
atgtggatcatccaaggcacattagcatggcgtactcctcctgctcgaaccggggtttgaaaccaaacttctcctcagga
ggatagatggggcgattcaggtgagatccaatgtagatccaactttcgattcactcgtgggatccgggcggtccgggggg
gaccactacggctcctctcttctcgagaacctatgcatcccttatcagtgtatggacagctatctctcgagcacaggttt
aggttcggcctcaatgggaaaaaatggagcacctaacaacgcatcttcacagaccaagaactacgagatcacccctttca
ttctggggtgacggaaggatcataccattcgagcctttttttcatgctttcccagaggtctggagaaagctgcaatcaat
aggatttccctaatcctcccttcccgaaaggaagaacgtgaaattctttttcctttccgcagggaccaggagattggatc
tagccgtaagaagaatgcttggtataaataactcacttcttggtcttcgaccccctcagtcactacgaacgccccccgat
cagtgcaatgggatgtgtctatttatctatctcttgactcgaaatgggagcaggtttgaaaaaggatcttagagtgtcta
gggttgggccaggagggtctcttaacgccttattttttcttctcatcggagttatttcacaaagacttgccgtggtaaga
aaaaagaaggggggaacaagcacacttggagagcgcagtacaacagagagttgtatgctgcgttcgggaaggatgaatcg
ctcccgaaaaggaatctattgattctctccaaattggttggaccgtaggtgcgatgatttactttacgggcgaggtctct
ggttcaaatccaggatggcccagctgcgccagggaaaagaatagaagaagcatctgactccttcatgcatgttccacttg
gctcggggggatatagctcagttggtagagctccgctcttgcaattgggtcgttgcgattacgggttggatgtctaattg
tccaggcggtaatgatagtatcttgtacctgaaccggtggctcactttttctaagtaatggggaagaggaccgaaacatg
ccactgaaagactctactgagacaaagatgggctgtcaagaacgtagaggaggtaggatgggcagttggtcagatctagt
atggatcatacatggacagtagttggagtcggcggctctactagggttccccaatctgggatccctggggaagaggatca
agttggcccttgcgaacagcttgatgcactatctcccttcaaccctttgagcgaaatgcggcaaaaggaacgaaaatcca
tggaccgaccccatcgtctccaccccgtaggaactacgagatcaccccaaggacgccttcggtatccaggggtcacggtc
cgaccatagaaccctgttcaataagtggaacgcattagctgtccgctctcaggttgggcagtaagggtcggagaagggca
atcactcattcttaaaattaaaaccagcattcttaagaccaaagagtcgggcggaaaaggggggaaagctctccgttcct
ggttctcctgtagctggatcctccggaaccacaagaatccttagttagaattggattccaactcagcaccttttgagatt
ttgagaagagttgctctttggagagcacagtacgatgaaagttgtaagctgtgttcgggggggagttattgtctatcgtt
ggcctctatggtagaatcagtcggggcctgagagacggtggtttaccctgtggcggatgtcagcggttcgagtccgctta
tctccaactcgtgaacttagccgatacaaagctatatgatagcaccaaatttttccgattcggcggttcgatctatgatt
taacattcatggacgttgataagatctttccatttacatttagcagcaccttaggatggcatagccttaaagttaagggc
gaggttcaaacgaggaaaggcttacggtggatacctaggcacccagagatgaggaagggcgtagtaagcgacgaaatgct
tcggggagttgaaaataagcatagatccggagattcccgaataggtcaacctttcgaactgctgctgaatccatgggcag
acaagagacaacctggcgaactgaaacatcttagtagccagaggaaaagaaagcaaaagcgattcccgtagtagcggcga
gcgaaatgggagcagcctaaaccgtgaaaacggggttgtgggagagcaatacaagcgtcgtgctgctaggcgaagcggtg
gagtgccgcaccctagatggcgagagtccagtagccgaaagcatcactagcttacgctctgacccgagtagcatggggca
cgtggaatcccgtgtgaatcagcaaggaccaccttgcaaggctaaatactcctgggtgaccgatagcgaagtagtaccgt
gagggaagggtgaaaagaacccccatcggggagtgaaatagaacatgaaaccgtaagctctcaagcagtgggaggagcac
acaggactctgaccgcgtgcctgttgaagaatgagccggcgactcataggcagtggcttggttaagggaacccaccggag
ccgtagcgaaagcgagtcttcatagggcaattgtcactgcttatggacccgaacctgggtgatctatccatgaccaggat
gaagcttgggtgaaactaagtggaggtccgaaccgactgatgttgaagaatcagcggatgagttgtggttaggggtgaaa
tgccactcgaacccagagctagctggttctccccgaaatgcgttgaggcgcagcagttgactggacatctaggggtaaag
cactgtttcggtgcgggccgcgagagcggtaccaaatcgaggcaaactctgaatactagatatgacccacaaataacagg
ggtcaaggtcggccagtgagacgatgggggataagcttcatcgtcgagagggaaacagcccggatcaccagctaaggccc
ctaaatgaccgctcagtgataaaggaggtaggggtgcagagacagccaggaggtttgcctagaagcagccacccttgaaa
gagtgcgtaatagctcactgatcgagcgcttcttgcgccgaagatgaacggggctaagtgatctgccgaagctgtgggat
gtaaaaatgcatcggtaggggagcgttccgccttagggggaagtaccggcgcgagccgtgatggacgaagcggaagcgag
aatgtcggcttgagtaacgcaaacattggtgagaatccaatgccccgaaaacctaagggttcctccgcaaggttcgtcca
cggagggtgagtcagggcctaagatcaggccgaaaggcgtagtcgatggacaacaggtgaatattcctgtactacccctt
gtaggtcccgagggacggaggaggctaggttagccgaaagatggttatcggttcaaggacgtaaggtgaccctgcttttt
cagggtaagaagaggtagagaaaatgcctcgagccaatgttcgagtaccaggcgctacggcgcggaagtaacccatgcca
tactcccaggaaaagctcgaacgaccttcaacaaaagggtaacctgtactcgaaaccgacacaggtgggtaggtagagaa
tacctagggcgcgagacaactctctctaaggaactcggcaaaatagccccgtaacttcgggagaaggggtgccccctcac
aaagggggtcgaagtgaccaggcccgggcgactgtttaccaaaaacacaggtctccgcaaagtcgtaagaccatgtatgg
gggctgacgcctgcccagtgccggaaggtcaaggaagttggtgacctgatgacaggggagccggcgaccgaagccccggt
gaacggcggccgtaactataacggtcctaaggtagcgaaattccttgtcgggtaagttccgacccgcacgaaaggcgtaa
cgatctgggcactgtctcggagagaggctcggtgaaatagacatgtctgtgaagatgcggactacctgcacctggacaga
aagaccctatgaagctttactgttccctgggattggctttgggcctttcctgcgcagcttaggtggaaggtgaagaagcc
cccttccgggggggcccgagccatcagtgagataccactctggaagagctagaattctaaccttgtgtcaggacctacgg
gccaagggacagtctcaggtagacagtttctatggggcgtaggcctcccaaaaggtaacggaggcgtgcaaaaggtttcc
tcgggccggacggagattggccctcgagtgcaaaggcagaagggagcttgactgcaagacccacccgtcgagcagggacg
aaagtcggccttagtgatccgacggtgccgagtggaagggccgtcgctcaacggataaaagttactctagggataacagg
ctgatcttccccaagagttcacatcgacgggaaggtttggcacctcgatgtcggctcttcgccacctggggctgtagtat
gttccaagggttgggctgttcgcccattaaagcggtacgtgagctgggttcagaacgtcgtgagacagttcggtccatat
ccggtgtgggcgttagagcattgagaggacctttccctagtacgagaggaccgggaaggacgcacctctggtgtaccagt
tattgtgcccacggtaaacgctgggtagccaagtgcggagcggataactgctgaaagcatctaagtagtaagcccacccc
aagatgagtgctctcctattccgacttccccagagcctctggtagcacagccgagacagcgacgggttctccgcccctgc
ggggatggagcgacagaagttttgagaattcaagagaaggtcacggcaagacgagccgtttatcattacgataggtgtta
agtggaagtgcagtgatgtatgcagctgaggcatcctaacagaccgatagacttgaaccttgttcctacatgacccgatc
aattcgatcaggcactcgccatctattttctttgttcaactctttgacaacacgaaaaaaccattgttcaactctttgac
aacatgaaaaaaccaaaagccctgccctccctctctatctatccaagggatggaagggcagaggcctttggtgtcccctc
cagtcaagaattggggcctcacaatcactagccaatatgcttttctctcatgcctttcttcgttcgtggttcgatattct
ggtgtcctaggcgtagaggaaccacaccaatccatcccgaacttggtggttaaactctactgcggtgacgatactgtagg
ggaggtcctgcggaaaaatagctcgacgccaggatgataaaaagcttaacacctctcattcttattactttttcaatatg
aaaaagtaataagaatgaaaaaggtcgtcttattcaaaaccccaattatgacatcccttctctcccacttcacatctcgg
aacgcaccgttcttatagagagaaacgcgctttcacatcttcttaacccgaaatggctggggagaggaaaggttcctttt
ctttttaggatacttccgggaacagatccagtggaggcggggtggggcctgtagctcagaggattagagcacgtggctac
gaaccacggtgtcgggggttcgaatccctcctcgcccacaaccggcccaaaagggaaggacctttccctctgggggtagg
aaaatcataatcgggatagcggacccaaagctatggaacttggatgtgggtcttttgtcgaaatgggccttactttttct
ttttttttatttattacgtgttatcgtgaatgaggtaaaaattacataaagtatgccgggtcctccgcatattttttttg
ttttacgccccgtaactcttcctcagccaggcttgggcagaatagcagagcaagtacaagtattagtagcatagcaaaaa
tgcgttcctcgtcattaatatgttttatgtttgctcgcggtaattgtagcctctcgggagaatcgatgactgcatctttg
atgcactgctagtactagtccatccgagaattcttaattggctagttgtaaatagccccaggactatggaacaaaggatt
atcccggaactacaccgaggtattaacggcgattctcaaatatcgagaacagaatgtgatacgatgagatagaatacaat
agaaacaaagacagggaacgggttacctactcttaacggtcaaagcgagccccttcattctgaattaaagaatgaagaat
taatcaaatctccccaagtaggattcgaacctacgaccaatcagttaacagccgaccgctctaccactgagctactgagg
aacaacgggagattcgatctcatagagttcaattcccgttctcaacccatgactaatatgagctcgaagcttccttcgta
actcccggaacttcttcgtagtggctcccttccatgcctcgcctcattttatagggaaacctcaaagtggctctatttca
ttatattccatccatatcccaattccattcatttaatatccctttggtgtcattgacataagagatgtcgtttctagtct
atctctttctatttctatatatggaaagtttaaaaatcatcatataataatccagaaattgcaatataaaagaaaaaggg
aggtttgtgatgatttttaaatcttttctactactagataatctagtatctttatgcatgaagataatcaattcggtcgt
tgtagtcggactttattatggatttctgaccacattctccataggaccctcttatctcttccttctaagagctcaggtta
tagaagaaggagaagaaggaactgagaagaaggtatcagcaacaacgggttttattatgggacagctaataatgttcata
tcgatctattatacacctctgcatctagcattgggtagacctcatacaataactgtcctagctctaccctatcttttgtt
tcatttcttctggaacaatcacaaacatttttttgattatggatctactaacagaaattcaatgcgtaatctcagcattc
aatatgtattcctggataatttaatttttcaattattcaatcatttcattttaccaagttcaatattagccagattagtt
aacatttatatgtttcgatgcaacaacaagatattatttttaacaagtagttttggtggttggttaattggtcacatttt
tttcatgaaatacgttggattggtattattctggatacgtcaaaatcagtctattaggtctaatgtacttattggaccta
ataagtaccttgtgtcagaattgacaaattctatggctcgaatctttaatattctcttatttattacctgtgtctactat
ttagacagaatgccgtcacccattcttattaagaaactaaaagaaacctcagaaacgaaagaaaggagggaaagtgagga
agaaacagatgtagaaatagaaacaacttccgaaaccgaaacgaagggaactaaacaggaacaagagggattcatcgaag
aagatctttcttcttctcctttttcggaggaaaaggaggatccggacaaagttgatgaaacggaaaagctccgaaaggac
aaaataaaggatgaattccactttcacttaaaagaagcatgctataaaaatagcccaactttttataaggatgagtctca
agataattccaagttagaaatacttaaagaagaagataaagacctggtctggtttgaaaaacccccttgttaatcttctt
ttcgactataaacgatggaatcgaccatttcgatatataaaaaacaatcgatttgaaaatgctgtaactgtaagaaatga
aatgtcccaatattttttttatacatgtcaaaatgacggaaaacaaagaatatcttttacatatccacccagtttatcaa
ctttccgggaaatgatacaaaaaaagatttctttgtctacaacagaaaaattattatgtgatgaactgcatatgcataat
tattggatttataccaatgaacaaaaaaaaaacagcctaagcaacgaatttacaaatagaattgacggcttacacaaagg
acttacttatctggatgtactcgaaaaaaagactcgattatgcagtgataaaactaacaaagaatacttgcctaaaatat
atgatccttttttaaatggaccctatcgtggaataataaaaaaatgcttttcaacttcactcataaatgaaactgcagga
aaaaattcgatagagactttttttataaataagattcatagtctccttcttaatgataatgattataattaccacgaaaa
aatagataaaaaatcattagaaatttgtaatttcttaatttttctaaatgaatttgccggagaatcaacatcaaatttga
aaataatttctttatttccagaacaaaggcaacttggttcagaaaatcgagaaaaaattttcaaattgttttttaatgct
gctcctattgctcaaacaactcgaaaaaaatctattggaataaaagaaataagtaaaaaagtccctcgatggtcatacaa
attaatcaacgatttagaacaacaagaaagagaaaaagaggaagacgtagcactactggatcatcaaattcgttcaagga
aagccaaacgtgtagtaatttttactgatacccaacagaataccgatacttatcctaataccacggatacgaataatctt
gatcaaacagaggaagtagctttgatacgttattcacaacaatccgattttcgtcgagacataatcaaaggttccatgcg
tgttcaacgacgtaaaatagttatttgggaactgtttcacgcaaatgtgcattccccactttttttagacagaatagaca
aatcttcttttttctcttttgatatttacggactaataaaacgaatttttagaaattggataggtaaaaatacagaattt
aaaatttctgcttatacggaagaagaaccaagagagggggataaaaaagaggagtatgaaagagaagaggccaaaagaaa
agaaaaagcacgaatagaaatagcggaagcctgggataccattctatttgctcaagtaataagaggttttatgttagtaa
cccagtcgattcttagaaaatatattctattacctttgttgataatagctaaaaatatcagccgtctattactattccaa
cttcccgaatggtctgaggatttaaaagagtggaatagagaaatgcatgttaaatgcacgtataatggtgttcaattatc
ggaaacggaatttcctaaaaactggttaacagacggtattcagataaagatactatttcctttctgtctgaaaccttggc
acagatctaagatacaaccttctccaataaaaaagaaaagaacaaaacaaaaaaaattatttttgttttttaaacagttt
ggggaatggaaacttaccttccttttggttctccccgaaaacgaccttccttttttgaacccatttttaaagaactcgac
aaaaaaattctaaaatttagaaagaagtgttttatagttctaagacttttcaaagaaagaacaaaattgtttctaaagat
cccaaataaaacaaaaaaatggattatcaaaagtcttcgatttataaaaaaaataataaaaaaactttcaaaagtaaatc
caattctagtatttggattgcaagaagaatcgagtgaaagtgaaataaaaaaagaaaaagattctagaatcaataatcag
ataattcttgaatcatccattcaaacccgattcatgaattggacaaattattcactgacagaaaaaaaaatgaaagatct
aactgatagaacaagcacaatcagaaatcaaatagaaagaattacaaaaaacaagaaaaatggatttcaaactctaaata
ttagtcctaacaaaacaagttatggtgctaaaagattagaatcaccaaaaaatattagtcagatattaaaaagaagaaat
aatcgattaatacgtaaatcacattattttataaaatttttcagggaaaagatatacatagatatatttctatctatcat
taatattcccaggatcaatatgcaactttttcttgaatcaaaatttattgataaatacaattacaatcatgaaacaaatc
aagaaaggattgaaaaaacaaatcaaaatataattaagtttatttcgactataaaaaaatcactttcacattttagtagt
aacataaatagaaattctaagattctttgtgatttatcctttttgtcacaagcttatgtattttacaaattatcacaaaa
ccacgttattaatttgtataagttaagatctgtacttcaatatagcggaatgtctttatctctaaagaatgaaataaaag
aatattttggaataccaggaataattcattcgcctaataaatttaaaattttggaatgaatcaatggaaaaactggctaa
aaagtcattatcaatacgatttatctcaaataaaatggtctcaattagtagcacaaaaatggcgaaatagagtcactcaa
catggtaatggtaggagtgaaaataaaaatttaaacaaaagagattcatatgaaaaaaaccaattaattcattacaaaaa
agaaaatgaaaatgattctgaagcctacttattgttattgccaaatcaaaaagagaactttcaaaaaaactatagatatg
atcttctatcatataaattcatttattatggagatgagaaggactcatataattatatgtcgacattccaagtaaataag
catcaagaattttcttatacttctaattacaacacacataaacgcaaattagttgatatgtggggggatatccctatcac
taattatttagaaaaagatgatattatgtatatggagaaaaatccagaatattttgattggaaaatttttaatttttgtc
ttagaaagaaagttgacattgggacctggatcgatatcagtatcaacaataaaaaaaatactaagataaaaattaaaaat
tcttcaattattgataaaatggataagaaagatcttttttatctcccaattcatcaagaaatcaacccatccaatcaaaa
agttttgtttttcgattggatggaatgaatgaagaaatactaaatcgtcccatatcgaatcccccccccccccctccccg
gaactttggttcttccctgaatttgttttactttataatacgtataaaatgaaaccgtgggttataccaattaaattcct
tttttttaatgttaatgtaagtgtaagtgaaatttttactgaaaataaaaacatcaatagaaagcaaaaaaagaatcctt
ttatatcaatatcatcaaatgaaaaaaaatatcttggattagagaatagaaatcaagaagaaaaagaaccctttgttcaa
agagatcttgaatcagattcccaaaaccaaggaaattctgaatttgttctctcaaaccaacaaaaagatcttgaagaaga
ttatatgggctcagatacaaaaaaacgtagaaagaaaaaacaatacaagagcagtacagaagcagaactcgatttcttcc
tgaaaaggtatttgctttttcaattgagatgggatgatcctttgaatcaaaaaataatcaataatatcaaggtatattgt
ctcttgcttagattgaaaaatccaagagaaattgctatatcctccattgaaaggagagaaatgagtctagatataatgct
gattcagaaagatttaactcttacagaattgatgaaaagggggatattgattattgaaccagttcgtctgtctgtaaaag
ttgatggactatttattttatatcaaatcctaggtatttcattggttcataagagtaaacaccaaaataatcaaaaaaga
tacagcgaaaatgttgatatgaagaattttgataaattgattgcaagacaccaaaagatgacgaaaactcgaactcgaga
caaaaataaaaatcattatgatttgcttgctcctgaaactattttatcacctagacgtcgtagagaattgagaattctaa
tgtgtttcaactcaaggaatcaaaataaggtggataaaaatccagtattttgcaatggaaacaggttaaaaaactgtaat
caattcttggatgaaaacaaaaatcttgatagagaaaaaaataaattaataaaattagaattctttctttggcccaatta
tcgattagaagatttagcgtgtatgaatcgttattgtttgatactaataatgggtagtcgttttagtatgttaaggatac
gtatgtatccacaattgaaaatttattgatgatacttttgtcttattatccctaccaaacatatagatcgggtaaataga
tgcatacatgtcttgtcttacctcctgttacaatacatgatactaattcaataatgtatcaattggatccagaactgaat
caacagaattttattatttatttttatatatacatcataatttttcttttttctgagtgcggaaatataccatccttttg
tatccctctccgaatccgaatacaattgaaaattggattgattattggttcatttctttattaagtttctttgataaaat
aaatcactaagcaaattcgtattattgtgtatacccgattaaaatagctggcattattattactgatcaagaaaatgcat
atttgtaaaaaaggaaggaggtaaatttttttttatggcaaaaaattccttcatatctcgtatttcgcaagaagaaaaag
aagaaaacaggggatctgttgaatttcaagtattccgcttcaccaataagatacggagacttacttcacatttggaattg
cacaaaaaagactattcatctcagaggggtctgcggaaaattctgggaaaacgtcaacgactgctagtttttttgtcaaa
taaaaatagagtacgttataaagaattaattagtcaattgagcattcgagagctaaaaaacacgttaatttaaagagtca
ttttgaattatttgatttatcatgaatttttatgaacttcttttttttttagttttcagcaattcatgaaagaatgaatc
agggaaaaacctatgacggtatcagctacaagaaaagacctcatgatagtcaatatgggtcctcaccacccatcaatgca
tggtgttcttcgactcatcgttactttagatggtgaagatgttattgattgtgaaccaatattgggttatttacacagag
ggatggaaaaaattgcggaaacccgaacaattatacaatatctgccttatgtaacacgttgggattatttagctactatg
ttcacagaagcaataactgtaaatggaccggaacaattgggaaatattcaagtacctaaaagggctagctatatcagagt
aattatgttggagttgagtcgtatagcttctcatttgttatggcttggtccttttatggcagatattggtgcacagaccc
ccttcttctatatttttcgagaaagagaattgatatatgatctattcgaagctgccactggtatgagaatgatgcataat
tattttcgtatcggaggagtagctgctgatctaccttatggctggatagataaatgtttggatttctcttattatttctt
aaccgggattgctgaatatcaaaagcttattacacggaatcccatttttttagaacgaggtgaaggggtgggcattattg
acgaaaaagaagcaataatttggggtttatcaggaccaatgctacgagcttctggaataaaatgggatcttcgtaaagtt
gaccattatgagtgttacgacgaattttattgggaagttcaatggcaaaaacaaaaataaggagattcattagctcgtta
tttaatacgaaacgaatcggtgaaatggcagaatccataaaaattattcaacaagctctggaaggaattccagggggtcc
ctatgaaattttagaaatccgacgttttaatagaataagagatcctgaatggaatgattttgaatatcgattcattagta
aaaagccgtttcccgcttttgaattatcaaaacaggaactttatgtgagagtcgaagccccaaaaggcgaattgggaatt
tttttgatagtcgacaattaaaaggaaacattttctcaatttttgttatagctattgcagccgctgaagtagctattgga
ccagctattgtttcttcaatttatcgtaacagaaaatcaactcgtatcaatcaatcgaatttgttgaataacgtagtagt
agtatttttaaaattctagaaatttgaatagtcatcaattcaaattagattactaggtatggcaaataaggtatgatcag
actttcaaaatgtaagaaatcaaagcattttggacctcttttctaataatctaataaacagatccggaattcaattgatt
cgaaaaattttggtaaatcattgatttgtctggtgtttgaatatgtgattcatttacaagttttactagatcgaaaatta
atgaagttcaataaatttataaatccaatgtcacattcagtaaaaatttatgatacatgtatagggtgtactcaatgtgt
acgagcttgccccacagatgtattagaaatgataccttgggatggatgtaaagctaaacaaatagcttccgctccaagaa
cagaagactgtgtcggttgtaagagatgtgaatccgcctgtccaacagatttttttgagtgttcgagtttatttatggca
tgaaacaactcgcagcatgggtctagcttattgatacgttccagaaaattccactttaatacatttgatttttttaccga
aaaaaacccgtgctcgaaaagaaaaagaataatatgtttcttttcgggtatgggttttttttggtccaagtgtatcttgt
ctttaccatgaatttttttccttagttaactataattgttgttttgcctatatttgcgggttctttaattttctttctcc
ctcatagaggaaataagatcattaagtggtatactatacgcatttttattttataactccttctaacaacctatgcattc
tgttatcatttccaatcggatgattcattaattcaactggcagaagattataaatggatcaacttttttgatttccactg
gagattaggaatagatgggctttctataggacccattttactgacgggattcatcactactttagctactttagtggctt
ggccagttactcgagattcccgactattccatttcctgatgttagcaatgtacagtggtcaaataggatcattttcgtct
cgagaccttttactttttttcataatgttggaattatgtgcttttcatattcatatatttatagttatgctactttcttc
tattttagtaacagactttcatttagaaactaaatataaaataaatataaaagaaagatttgtttgaacaatagatgtct
ttcacatacaactaatgagtaacctatttatttaaaaatggcagttccaaaaaaacgtacttctatttccaaaaagcata
ttcgtaaaaatatttggaaaaaaaaggtatattggggcagcgtttaaaagcttgttcgttagcaaaatctctttctaccg
aaaattaaaaaaaaagtaccttaattacaaattaagaaatggaaattgggaattaaatttatttctaaattcttaattca
ttatagtactattgtattctttttaatatttataagatgccatgccgccactcggattcgaaccgagatgccttagcact
gcttcctaagagcagcgtgtctaccgatttcaccatagcggcttgtttaaaattataatagactatttatattcaattgt
cgagattgaaggaatcaattcaatgtaatatttttaggaaaaattcaaatttattaattgatgaataaaaactcgttcaa
atcgaaatttggaaatttgaatgttcaataataatcttatcatttattttttattaataatattaaaaatgctaaaggaa
agtatttagcatttttaataccacttttttttgagttatttcaatttagattattctaagatttgattacttattttttt
ttttgttttttttaaaaacttttttttttataattttttatgtttataattttttcgactttagagcatattttaattca
tatttccttttcgatcgtttcaattgtaattacactccatttgataactttattagtcaatgaaatagtaggactatatg
attcgttaaaaaaaggcgtgatagttacttttttatgtataacaggattattaattattcgttggatttattcagatcat
ttcccattaagtaatttatatgaatcattaatcttcctctcgtggagtttctacattattcatatgattccgtattttaa
aaaaacagaaaaattttttaagggcaataaccacgccaagcgctatttttactcaaagttttgctacttcgggcctttta
actgaaatgcatcaattcgaaatattagtacctgctctccagtccaatggttaatgatgcatgtaagtatgatgctattg
ggttatgcagctcttctatgcggatcattattatccatagcacttctagtcattacatttcaaaaagatataaggatttt
tggtaaaagaaaacatttattaaatgaggtattttttttcggtgggatccaatacatgaatgacaaaaacaatcttttac
aaagaaattcgcttttttctgttagtaattattacagatctcagttaattgaacagttggatcattggagttatcgtttt
gattagtctaggatttgtctttttaaccgtaggtatcctttcgggagcagtatgggctaatgatgcatggggatcatatt
ggaattgggatcaaaaagaaacttgggcatttattacttggaccatattcgcgatttatttacatattagaacaaataaa
aattttcaaggtcgaaattctgcaattgtggcttctataggctttcttctaatttggatatgttattttggggtcaatct
attaggaataggattacatagttatggttcatttatattaacaaataattgaattaaagaaaagaccttaagaacacaaa
tatagaaaaatataggacaaaacatataaatagaagaagaaaattcgtgtaaataggtgagaaccatttgaatcaccact
ttatttgatttaaatggttctcacaaacgtcaaacttatctataaaaaatcattagatacaatagtttctaccttctaaa
ctgatagtgagaaaactaaatctgagtaaataccaatacctattactggtagacaagatagagatcaaaacaaataactc
tcgcgaattaaaaaaagttttaaaaaaacaaaaaaaaaaataagtaatcaaatcttagaataatctaaattgaaataact
caaaaaaaagtggtattaaaaatgctaaatactttcctttagcattttaatattattaataaaaaataaatgataagatt
attattgaacattcaaatttccaaatttcgatttgaacgagttttttattcatcaattaataaatttgaatttttcctaa
aaatattacattgaattgattccttcaatctcgacaattgaatataaatagtctattataattttaaacaagccgctatg
gtgaaatcggtagacacgctgctcttaggaagcagtgctaaggcatctcggttcgaatccgagtggcggcatggcatctt
ataaatattaaaaagaatacaatagtactataatgaattaagaatttagaaataaatttaattcccaatttccattctta
atttgtaattaaggtactttttttttaattttcggtagaaagagattttgctaacgaacaagcttttaacgctgcccaat
ataccttttttttccaaatatttttacgaatatgctttttggaaatagaagtacgtttttttggaactgccatttttaaa
taaataggttactcattagttgtatgtgaaagacatctattgttcaaacaaatctttcttttatatttattttatattta
gtttctaaatgaaagtctgttactaaaatagaagaaagtagcataactataaatatatgaatatgaaaagcacataattc
caacattatgaaaaaaagtaaaaggtctcgagacgaaaatgatcctatttgaccactgtacattgctaacatcaggaaat
ggaatagtcgggaatctcgagtaactggccaagccactaaagtagctaaagtagtgatgaatcccgtcagtaaaatgggt
cctatagaaagcccatctattcctaatctccagtggaaatcaaaaaagttgatccatttataatcttctgccagttgaat
taatgaatcatccgattggaaatgataacagaatgcataggttgttagaaggagttataaaataaaaatgcgtatagtat
accacttaatgatcttatttctcctatgagggagaaagaaaattaaagaacccgcaaatataggcaaaacaacaattata
gttaactaaggaaaaaaattcatggtaaagacaagatacacttggaccaaaaaaacccatacccgaaaagaaacatatta
ttctttttctttcgagcacgggtttttttcggtaaaaaaaatcaaatgtattaaagtggaattttctggaacgtatcaat
aagctagacccatgctgcgagttgtttcatgccataaataaactcgaacactcaaaaaatctgttggacaggcggattca
catctcttacaaccgacacagtcttctgttcttggagcggaagctatttgtttagctttacatccatcccaaggtatcat
ttctaatacatctgtggggcaagctcgtacacattgagtacaccctatacatgtatcataaatttttactgaatgtgaca
ttggatttataaatttattgaacttcattaattttcgatctagtaaaacttgtaaatgaatcacatattcaaacaccaga
caaatcaatgatttaccaaaatttttcgaatcaattgaattccggatctgtttattagattattagaaaagaggtccaaa
atgctttgatttcttacatttttgaaagtctgatcataccttatttgccatacctagtaatctaatttgaattgatgact
attcaaatttctagaattttaaaaatactactactacgttattcaacaaattcgattgattgatacgagttgattttctg
ttacgataaattgaagaaacaatagctggtccaatagctacttcagcggctgcaatagctataacaaaaattgagaaaat
gtttccttttaattgtcgactatcaaaaaaattcccaattcgccttttggggcttcgactctcacataaagttcctgttt
tgataattcaaaagcgggaaacggctttttactaatgaatcgatattcaaaatcattccattcaggatctcttattctat
taaaacgtcggatttctaaaatttcatagggaccccctggaattccttcagagcttgttgaataatttttatggattctg
ccatttcaccgattcgtttcgtattaaataacgagctaatgaatctccttatttttgtttttgccattgaacttcccaat
aaaattcgtcgtaacactcataatggtcaactttacgaagatcccattttattccagaagctcgtagcattggtcctgat
aaaccccaaattattgcttctttttcgtcaataatgcccacccccttcacctcgttctaaaaaaatgggattccgtgtaa
taagcttttgatattcagcaatcccggttaagaaataataagagaaatccaaacatttatctatccagccataaggtaga
tcagcagctactcctccgatacgaaaataattatgcatcattctcataccagtggcagcttcgaatagatcatatatcaa
ttctctttctcgaaaaatatagaagaagggggtctgtgcaccaatatctgccataaaaggaccaagccataacaaatgag
aagctatacgactcaactccaacataattactctgatatagctagcccttttaggtacttgaatatttcccaattgttcc
ggtccatttacagttattgcttctgtgaacatagtagctaaataatcccaacgtgttacataaggcagatattgtataat
tgttcgggtttccgcaattttttccatccctctgtgtaaataacccaatattggttcacaatcaataacatcttcaccat
ctaaagtaacgatgagtcgaagaacaccatgcattgatgggtggtgaggacccatattgactatcatgaggtcttttctt
gtagctgataccgtcataggtttttcctgattcattctttcatgaattgctgaaaactaaaaaaaaaagaagttcataaa
aattcatgataaatcaaataattcaaaatgactctttaaattaacgtgtttttagctctcgaatgctcaattgactaatt
aattctttataacgtactctatttttatttgacaaaaaaactagcagtcgttgacgttttcccagaattttccgcagacc
cctctgagatgaatagtcttttttgtgcaattccaaatgtgaagtaagtctccgtatcttattggtgaagcggaatactt
gaaattcaacagatcccctgttttcttctttttcttcttgcgaaatacgagatatgaaggaattttttgccataaaaaaa
atttacctccttccttttttacaaatatgcattttcttgatcagtaataataatgccagctattttaatcgggtatacac
aataatacgaatttgcttagtgatttattttatcaaagaaacttaataaagaaaatgaaccaataatcaatccaattttc
aattgtattcggattcggagagggatacaaaaggatggtatatttccgcactcagaaaaaagaaaaattatgatgtatat
ataaaaataaataataaaattctgttgattcagttctggatccaattgatacattattgaattagtatcatgtattgtaa
caggaggtaagacaagacatgtatgcatctatttacccgatctatatgtttggtagggataataagacaaaagtatcatc
aataaattttcaattgtggatacatacgtatccttaacatactaaaacgactaccattattagtatcaaaccaataacga
ttcatacacgctaaatcttctaatcgataattgggccaaagaaagaattctaattttattaatttattttttttctctat
caagatttttgttttcatccaagaattgattacagttttttaacctgtttccattgcaaaatactggattttttatccac
cttattttgattccttgagttgaaacacattagaattctcaattctctacgacgtctaggtgataaaatagtttcaggag
caagcaaatcataatgatttttatttttgtctcgagttcgagtttcgtcatcttttggtgtcttgcaatcaatttatcaa
aattcttcatatcaacattttcgctgtatcttttttgattattttggtgtttactcttatgaaccaatgaaatacctagg
atttgatataaaataaatagtccatcaacttttacagacagacgaactggttcaataatcaatatcccccttttcatcaa
ttctgtaagagttaaatctttctgaatcagcattatatctagactcatttcttcctttcaatggaggatatagcaatttc
tcttggatttttcaatctaagcaagagacaatataccttgatattattgattattttttgattcaaaggatcatcccatc
tcaattgaaaaagcaaataccttttcaggaagaaatcgagttctgcttctgtactgctcttgtattgttttttctttcta
cgtttttttgtatctgagcccatataatcttcttcaagatctttttgttggtttgagagaacaaattcagaatttccttg
gttttgggaatctgattcaagatctctttgaacaaagggttctttttcttcttgatttctattctctaatccaagatatt
ttttttcatttgatgatattgatataaaaggattcttttttttgctttctattgatgtttttattttcagtaaaaatttc
acttacacttacattaacattaaaaaaaaggaatttaattggtataacccacggtttcattttatacgtattataaagta
aaacaaattcagggaagaaccaaagttccagattcgatatgggacgatttagtatttcttcattcattcccatccaatcg
aaaaacaaaactttttgattggatggttgatttcttgatgaattgggagataaaaaagatctttcttatccattttatca
ataattgaagaatttttaatttttatcttagtattttttttattgttgatactgatatcgatccaggtcccaatgtcaac
tttctttctaagacaaaaattaaaaattttccaatcaaaatattctggatttttctccatatacataatatcatcttttt
ctaaataattagtgatagggatatcccccccacatatcaactaatttgcgtttatgtgtgttgtaattagaagtataaga
aaattcttgatgcttatttacttggaatgtcgacatataattatatgagtccttctcatctccataataaatgaatttat
atgatagaagatcatatctatagttttttttgaaagttctctttttgatttggcaataacaataagtaggcttcagaatc
attttcattttcttttttgtaatgaattaattggtttttttcatatgaatctcttttgtttaaatttttattttcactcc
taccattaccatgttgagtgactctatttcgcatttttgtgctactaattgagaccattttatttgagataaatcgtatt
gataatgactttttagccagtttttccattgattcattccaaaatttttaaatttattaggcgaatgaattattcctggt
attccaaaatattcttttatttcattctttagagataaagacattccgctatattgaagtacagatcttaacttatacaa
attaataacgtggttttgtgataatttgtaaaatacataagcttgtgacaaaaaggataaatcacaaagaatcttagaat
ttctatttatgttactactaaaatgtgaaagtgatttttttatagtcgaaataaacttaattatattttgatttgttttt
tcatcctttcttgatttgtttcatgattgtaattgtatttatcaataaattttgattcaagaaaaagttgcatattgatc
ctggaatattaatgatagatagaaatatatctatgtatatcttttccctgaaaaattttataaaataatgtgatttacgt
attaatcgattatttcttctttttaatatctgactaatattttttggtgattctaatcttttagcaccataacttgtttt
gttaggactaatatttagagtttgaaatccatttttcttgttttttgtaattctttctatttgatttctgattgtgcttg
ttctatcagttagatctttcatttttttttctgtcagtgaataatttgtccaattcatgaatcgggtttgaatggatgat
tcaagaattatctgatattgattctagaatctttttctttttttatttcactttcactcgattcttcttgcaatccaaat
actagaattggatttacttttgaaagtttttttattattttttttataaatcgaagacttttgataatccatttttttgt
tttatttgggatctttagaaacaattttgttctttctttgaaaagtcttagaactataaaacacttctttctaaatttta
gaatttttttgtcgagttctttaaaatgggttcaaaaaaggaaggtcgttttcgggggagaaccaaaaggaaggtaagtt
tccattccccaaactgttaaaaaacaaaaataattttttttgttttgttctttcttttttattggagaaggttgtatctt
agatctgtgccaaggtttcagacagaaaggaaatagtatctttatctgaataccgtctgttaaccagtttttaggaaatt
ccgtttccgataattgaacaccattatacgtgcatttaacatgcatttctctattccactcttttaaatcctcagaccat
tcgggaagttggaatagtaatagacggctgatatttttagctattatcaacaaaggtaatagaatatattttctaagaat
cgactgggttactaacataaaacctcttattacttgagcaaatagaatggtatcccaggcttccgctatttctattcgtg
ctttttcttttcttttggcctcttctctttcatactcctcttttttatccccctctcttggttcttcttccgtataagca
gaaattttaaattctgtatttttacctatccaatttctaaaattcgttttattagtccgtaaatatcaaaagagaaaaag
aagatttgtctattctgtctaaaaaaagtggggaatgcacatttgcgtgaaacagttcccaaataactattttacgtcgt
tgaacacgcatggaacctttgattatgtctcgacgaaaatcggattgttgtgaataacgtatcaaagctacttcctctgt
ttgatcaagattattcgtatccgtggtattaggataagtatcggtattctgttgggtatcagtaaaaattactacacgtt
tggctttccttgaacgaatttgatgatccagtagtgctacgtcttcctctttttctctttcttgttgttctaaatcgttg
attaatttgtatgaccatcgagggacttttttacttatttcttttattccaatagatttttttcgagttgtttgagcaat
aggagcagcattaaaaaacaatttgaaaattttttctcgattttctgaaccaagttgcctttgttctggaaataaagaaa
ttattttcaaatttgatgttgattctccggcaaattcatttagaaaaattaagaaattacaaatttctaatgatttttta
tctattttttcgtggtaattataatcattatcattaagaaggagactatgaatcttatttataaaaaaagtctctatcga
attttttcctgcagtttcatttatgagtgaagttgaaaagcattttttattattccacgatagggtccatttaaaaaagg
atcatatattttaggcaagtattctttgttagttttatcactgcataatcgagtctttttttcgagtacatccagataag
taagtcctttgtgtaagccgtcaattctatttgtaaattcgttgcttaggctgtttttttttttgttcattggtataaat
ccaataattatgcatatgcagttcatcacataataatttttctgttgtagacaaagaaatctttttttgtatcatttccc
ggaaagttgataaactgggtggatatgtaaaagatattctttgttttccgtcattttgacatgtataaaaaaaaatattg
ggacatttcatttcttacagttacagcattttcaaatcgattgttttttatatatcgaaatggtcgattccatcgtttat
agtcgaaaagaagattaacaaggggtttttcaaaccagaccaggtctttatcttcttctttaagtatttctaacttggaa
ttatcttgagactcatccttataaaaagttgggctatttttatagcatgcttcttttaagtgaaagtggaattcatcctt
tattttgtcctttcggagcttttccgtttcatcaactttgtccggatcctccttttcctccgaaaaaggagaagaagaaa
gatcttcttcgatgaatccctcttgttcctgtttagttcccttcgtttcggtttcggaagttgtttctatttctacatct
gttttcttcctcactttccctcctttctttcgtttctgaggtttcttttagtttcttaataagaatgggtgacggcattc
tgtctaaatagtagacacaggtaataaataagagaatattaaagattcgagccatagaatttgtcaattctgacacaagg
tacttattaggtccaataagtacattagacctaatagactgattttgacgtatccagaataataccaatccaacgtattt
catgaaaaaaatgtgaccaattaaccaaccaccaaaactacttgttaaaaataatatcttgttgttgcatcgaaacatat
aaatgttaactaatctggctaatattgaacttgtaaaatgaaatgattgaataattgaaaaattaaattatcaggaatac
atattgaatgctgagattacgcattgaatttctgttagtagatccataatcaaaaaaatgtttgtgattgttccagaaga
aatgaaacaaaagatagggtagagctaggacagttattgtatgaggtctacccaatgctagatgcagaggtgtataatag
atcgatatgaacattattagctgtcccataataaaacccgttgttgctgataccttcttctcagttccttcttctccttc
ttctataacctgagctcttagaaggaagagataagagggtcctatggagaatgtggtcagaaatccataataaagtccga
ctacaacgaccgaattgattatcttcatgcataaagatactagattatctagtagtagaaaagatttaaaaatcatcaca
aacctccctttttcttttatattgcaatttctggattattatatgatgatttttaaactttccatatatagaaatagaaa
gagatagactagaaacgacatctcttatgtcaatgacaccaaagggatattaaatgaatggaattgggatatggatggaa
tataatgaaatagagccactttgaggttccctataaaatgaggcgaggcatggaagggagccactacgaagaagttccgg
gagttacgaaggaagcttcgagctcatattagtcatgggttgagaacggaattgaactctatgagatcgaatctcccgtt
gttcctcagtagctcagtggtagagcggtcggctgttaactgattggtcgtaggttcgaatcctacttggggagatttga
ttaattcttcattctttaatcagaatgaaggggctcgctttgaccgttaagagtaggtaacccgttccctgtctttgttt
ctattgtattctatctcatcgtatcacattctgttctcgatatttgagaatcgccgttaatacctcggtgt
>m64123_200919_084320/142934644/ccs_(reversed)
gagatcggaaagacaccaacggcgaaagcactctgctgggccgacactgacactgagagacgaaagctaggggcagcgaa
tgggattagataccccagtagtcctagccgtaaacgatggataccaggcgctgttgcgtatcgacccgtgcagtgctgta
ggctaacgcgttaagtatcccgcctggggagtacgttcgcaagaatgaaactcaaaggaattgacgggggcccgcacaag
cggtgagcatgtggtttaattcgatgcaaagcgaagaaccttaccggggcttgacatgccgcgaatcctcttgaaaagag
aggggtgccttcgggaacgcggacacaggtggtgcatggctgtcgtcagctcgtgccgtaaggtgttgggttaagtcccc
gcaacgagcgcaaccctcgtgtttagttgccaacgttgagtttggaaccctgaacagactgccggtgataagccggagga
aggtgaggatgacgtcaagtcatcatgccccttatgccctgggccgacacacgtggctacaatggccgggacaaagggtc
gcgatccccgcgagggtgagctaaccccaaaaacccgtcctcagttcggattgcaggctgcaactcgcctgcatgaagcc
ggaatcgctagtaatcgccggtcagccatacggcggtgaattcgttcccgggccttgtacacaccgcccgtcacactatg
ggagctggccatgccgaagtctttaccttaaccgcaaggagggggatgcgaaggcaggggctagtgactggagtgaagtc
gtaacaggtagccgtactggaaggtgcggctgggatcacctccttttcagggagagctaatgcttgttgggtattttggt
tgacactgcttcacacccaaaaagatgcgagcgacgtcctgagttaaacttggaggaagtcttctttcgtttctcggcgg
tgaagtaagaccaagctcatggggcttattatcctaggtcggaacaagatgataggatccccttttttcgcccccatgtc
cccccatgtccccccattgtcccccccatgtccccccatgtccccccatgtccccccgtgtgtcgacatgggggcgaaaa
aaaggaaagaggacggatggggcttctctcgcttttggcatagcgggcctcccactgggggcccgcacgacgggctatta
gctcagtggtagagccgcgcccctgataattgccgtcgttgtgcctgggctgtgagggctctcaaccacatggatagttc
aatgtgcccatcagcgcctgaccttgagatgtggatcatccaaggcacattaggcatggcgtactcctcctgctcgaacc
ggggtttgaaaccaaacttctcctcaggaggatagatggggcgattcaggtgagatccaatgtagatccaactttcgatt
cactcgtgggatccgggcggtccgggggggaccactacggctcctctccttctcgagaacctatgcatcccttatcagtg
tatggacagctatctctcgagcacaggtttaggttcggcctcaatgggaaaaattggagcacctaacaacgcatcttcac
agaccaagaactacgagatcacccctttcattctggggtgacggaaggatcataccattcgagccttttttttcatgctt
tcccagaggtctggagaaagctgcaatcaataggatttccctaatcctcccttcccgaaaggagaacgtgaaattctttt
tcctttccgcagggaccaggagattggatctagccgtaagaagaatgcttggtataaataactcacttcttggtcttcga
ccccctcagtcactacgaacgccccccgatcagtgcaatgggatgtgtctatttatctatctcttgactcgaaatgggag
caggtttgaaaaggatcttagagtgtctagggttgggccaggagggtctcttaacgccttattttttcttctcatcggag
ttatttcacaaagacttgccgtggtaagaaaaaagaagggtgggaacaagcacacttggagagcgcagtacaacagagag
ttgtatgctgcgttcgggaaggatgaatcgctcccgaaaaggaaatctattgattctctccaaattggttggaccgtagg
tgcgatgatttactttacgggcgaggtctctggttcaaatccaggatggcccagctgcgccagggaaaagaatagaagaa
gcatctgactcctcatgcatgttccacttggctcggggggatatagctcagttggtagagctccgctcttgcattgggtc
gttgcgattacggggttggatgtctaattgtccaggcggtaatgatagtatcttgtacctgaaccggtggctcacttttt
ctaagtaatggggaagaggaccgaaacatgcccactgaaagactctactgagacaaagatgggctgtcaagaacgtagag
gagggtaggatgggcagttggtcagatctagtatggatcatacatggacagtagttgggtcggcggctctactagggttc
cccaattgggatccctggggaagaggatcaagttggcccttgcgaacagcttgatgcactatctcccttcaaccctttga
gcgaaatgcggcaaaaggaacgaaaatccatggaccgaccccatcgtctccaccccgtaggaactacgagatcaccccaa
ggacgccttcggtatccaggggtcacggtccgaccatagaaccctgttcaataagtggaacgcattagctgtccgctctc
aggttggcagtaagggtcggagaagggcaatcactcattcttaaattaaaaccagcattcttaagaccaaagagtcgggc
ggaaaaggggggaaagctctccgttcctggttctcctgtagctggatcctccggaaccacaagaatccttagttagaatt
ggattccaactcagcaccttttgagattttgagaagagttgctctttggagagcacagtacgatgaaagttgtaagctgt
gttcgggggggagttattgtctatcgttggcctctatggtagaatcagtcggggccctgagagacggtggtttaccctgt
ggcggatgtcagcggttcgagtccgcttatctccaactcgtgaacttagccgatacaaagctatatgatagcaccaaatt
tttccgattcggcggttcgaccttctatgatttaacattcatggacgttgataagatctttccatttacatttagcagca
ccttaggatggcatagccttaaagttaagggcgaggttcaaacgaggaaaggcttacggtggatacctaggcacccagag
atgaggaagggcgtagtaagcgacgaaatgcttcggggagttgaaaataagcatagatcggagattcccgaataggtcaa
cctttcgaactgctgctgaatccatgggcagacaagagacaacctggcgaactgaaacatcttagtagccagaggaaaag
aaagcaaaagcgattcccgtagtagcggcgagcgaaatgggagcagcctaaaccgtgaaaacggggttgtgggagagcaa
tacaagcgtcgtgctgctaggcgaagcggtggagtgccgcaccctagatggcgagagtccagtagccgaaagcatcacta
gcttacgctctgacccgagtagcatggggcacgtggaatcccgtgtgaatcagcaaggaccaccttgcaaggctaaatac
tcctgggtgaccgatagcgaagtagtaccgtgagggaaagggtgaaaagaacccccatcggggagtgaaatagaacatga
aacgtaagctctcaagcagtgggaggagcacacaggactctgaccgcgtgcctgttgaagaatgagccggcgactcatag
gcagtggcttggttaagggaacccaccggagccgtagcgaaagcgagtcttcatagggcaattgtcactgcttatggacc
cgaacctgggtgatctatccatgaccaggatgaagcttgggtgaaactaagtggaggtccgaaccgactgatgttgaaga
atcagcggatgagttgtggttaggggttgaaatgccactcgaacccagagctagctggttctccccgaaatgcgttgagg
cgcagcagttgactggacatctaggggtaaagcactgtttcggtgcgggccgcgagagcggtaccaaatcgaggcaaact
ctgaatactagatatgacccacaaataacaggggtcaaggtcggccagtgagacgatggggataagcttcatcgtcgaga
ggaaacagcccggatcaccagctaaggcccctaaatgaccgctcagtgataaaggaggtaggggtgcagagacagcagga
ggtttgcctagaagcagccacccttgaaagagtgcgtaatagctcactgatcgagcgctcttgcgccgaagatgaacggg
gctaagtgatctgccgaagctgtgggatgtaaaaatgcatcggtagggagcgttcgccttaggggaagtaccggcgcgag
ccgtgatggacgaagcggaagcgagaatgtcggcttgagtaacgcaaacattggtgagaatccaatgccccgaaaaccct
aagggttcctccgcaaggttcgtccacggagggtgagtcagggcctaagatcaggccgaaaggcgtagtcgatggacaac
aggtgaatattcctgtactaccccttgtaggtcccgagggacggaggaggctaggttagccgaaagatggttatcggttc
aaggacgtaaggtgaccctgctttttcagggtaagaagaggtagagaaaatgcctcgagccaatgttcgagtaccaggcg
ctacggcgcggaagtaacccatgccatactcccaggaaaagctcgaacgaccttcaacaaaagggtacctgtactcgaaa
ccgacacaggtgggtaggtagagaatacctaggggcgcgagacaactctctctaaggaactcggcaaaatagccccgtaa
cttcgggagaaggggtgccccctcacaaagggggtcgaagtgaccaggcccgggcgactgtttaccaaaacacaggtctc
cgcaaagtcgtaagaccaatgtatgggggctgacgcctgcccagtgccggaaggtcaaggaagttggtgacctgatgaca
ggggagccggcgaccgaagccccggtgaacggccggccgtaactataacggtcctaaggtagcgaaattccttgtcgggt
aagttccgaccgcacgaaaggcgtaacgatctgggcactgtctcggagagaggctcggtgaaatagacatgtctgtgaag
atgcggactacctgcacctggacagaaagaccctatgaagctttactgttccctgggattgctttgggcctttcctgcgc
agcttaggtggaaggtgaagaaggcccccttccgggggggccgagcccatcagtgagataccactctggaagagctagaa
ttctaaccttgtgtcaggacctacgggccaagggacagtctcaggtagacagtttctatggggcgtaggcctccaaaagg
taacggaggcgtgcaaaaggtttcctcgggccggacggagattggcctcgagtgcaaaggcagaagggagcttgactgca
agacccacccgtcgagcagggacgaaagtcggccttagtgatccgacggtgccgagtggaagggccgtcgctcacggata
aaagttactctagggataacaggctgatcttcccccaagagttcacatcgacgggaaggtttggcacctcgatgtcggct
cttcgccacctggggctgtagtatgttccaagggttgggctgttcgcccattaaagcggtacgtgagctgggttcagaac
gtcgtgagacagttcggtccatatccggtgtgggcgtttagagcattgagaggacctttccctagtacgagaggaccggg
aaggacgcacctctggtgtaccagttattgtgcccacggtaaacgctgggtagccaagtgcggagcggataactgctgaa
agcatctaagtagtaagcccaccccaagatgagtgctctcctattccgacttccccagagcctctggtagcacagccgag
acagcgacgggttctccgcccctgcggggatggagcgacagaagttttgagaattcaagagaaggtcacggcaagacgag
ccgtttatcattacgataggtgttaagtggaagtgcagtgatgtatgcagctgaggcatcctaacagaccgatagacttg
aaaccttgttcctacatgacccgatcaattcgatcaggcactcgccatctattttctttgttcaactctttgacaacacg
aaaaaccattgttcaactctttgacaacatgaaaaaaccaaaagccctgccctccctctctatctatccaagggatggaa
gggcagaggcctttggtgtcccctccagtcaagaattggggcctcacaatcactagccaatatgcttttctctcatgcct
ttcttcgttcgtggttcgatattctggtgtcctaggcgtagaggaaccacaccaatccatcccgaacttggtcggttaaa
ctctactgcggtgacgatactgtaggggaggtcctgcggaaaaatagctcgacgccaggatgataaaaagcttaacacct
ctcattcttattactttttcaatatgaaaaagtaataagaatgaaaaaggtcgtcttattcaaaaccccaattatgacat
cccttctctcccacttcacatctcggaacgcaccgttcttatagagagaaacgcgctttcacatcttcttaacccgaaat
ggctggggagaggaaaggttccttttcttttaggatacttccgggaacagatcagtggaggcggggtggggcctgtagct
cagaggattagagcacgtggctacgaaccacggtgtcgggggttcgaatccctcctcgcccacaaccggcccaaaaggga
aggaccctttccctctgggggtaggaaaatcataatcgggatagcggacccaaagctatggaacttggatgtgggtcttt
tgtcgaaatgggccttactttttctttttttttatttattacgtgttatcgtgaatgaggtaaaaattacataaagtatg
ccgggtcctccgcatattttttttgttttacgccccgtaactcttcctcagccaggcttgggcagaatagcagagcaagt
acaagtattagtagcatagcaaaaatgcgttcctcgtcattaatatgttttatgtttgctcgcggtaattgtagcctctc
gggagaatcgatgactgcatcttgatgcactgctagtactagtccatccgagaattcttaattggctagttgtaaatagc
cccaggactatggaacaaaggattatcccggaactacaccgaggtatttaacggcgattctcaaatatcgagaacagaat
gtgatacgatgagatagaatacaatagaaacaaagacagggaacgggttacctactcttaacggtcaaagcgagcccctt
cattctgaattaaagaatgaagaattaatcaaatctccccaagtaggattcgaacctacgaccaatcagttaacagccga
ccgctctaccactgagctactgaggaacaacgggagattcgatctcatagagttcaattcccgttctcaacccatgacta
atatgagctcgaagcttccttcgtaactcccggaacttcttcgtagtggctcccttccatgcctcgcctcattttatagg
gaacctcaaagtggctctatttcattatattccatccatatcccaattccattcatttaatatccctttggtgtcattga
cataagagatgtcgtttctagtctatctctttctatttctatatatggaaagtttaaaaatcatcatataataatccaga
aattgcaatataaaagaaaaagggaggtttgtgatgatttttaaatcttttctactactagataatctagtatctttatg
catgaagataatcaattcggtcgttgtagtcggactttattatggatttctgaccacattctccataggaccctcttatc
tcttccttctaagagctcaggttatagaagaaggagaagaaggaactgagaagaaggtatcagcaacaacgggttttatt
atgggacagctaataatgttcatatcgatctattatacacctctgcatctagcattgggtagacctcatacaataactgt
cctagctctaccctatcttttgtttcatttcttctggaacaatcacaaacatttttttgattatggatctactaacagaa
attcaatgcgtaatctcagcattcaatatgtattcctggataatttaatttttcaattattcaatcatttcattttacca
agttcaatattagccagattagttaacatttatatgtttcgatgcaacaacaagatattatttttaacaagtagttttgg
tggttgttaattggtcacatttttttcatgaaatacgttggattggtattattctggatacgtcaaaatcagtctattag
gtctaatgtacttattggacctaataagtaccttgtgtcagaattgacaaattctatggctcgaatctttaatattctct
tatttattacctgtgtctactatttagacagaatgccgtcacccattcttattaagaaactaaaagaaacctcagaaacg
aaagaaaggagggaaagtgaggaagaaacagatgtagaaatagaaacaacttccgaaaccgaaacgaagggaactaaaca
ggaacaagagggattcatcgaagaagatctttcttcttctcctttttcggaggaaaaggaggatccggacaaagttgatg
aaacggaaaagctccgaaaggacaaaataaaggatgaattccactttcacttaaaagaagcatgctataaaaatagccca
actttttataaggatgagtctcaagataattccaagttagaatacttaaagaagaagataaagacctggtctggtttgaa
aaaccccttgttaatcttcttttcgactataaacgatggaatcgaccatttcgatatataaaaaacaatcgatttgaaaa
tgctgtaactgtaagaaatgaaatgtcccaatattttttttatacatgtcaaaatgacggaaaacaaagaatatctttta
catatccacccagtttatcaactttccgggaaatgatacaaaaaaagatttctttgtctacaacagaaaaattattatgt
gatgaactgcatatgcataattattggatttataccaatgaacaaaaaaaaaaacagcctaagcaacgaatttacaaata
gaattgacggcttacacaaaggacttacttatctggatgtactcgaaaaaaagactcgattatgcagtgataaaaactaa
caaagaatacttgcctaaaatatatgatccttttttaaatggaccctatcgtggaataataaaaaatgcttttcaacttc
actcataaatgaaactgcaggaaaaaattcgatagagactttttttataaataagattcatagtctccttcttaatgata
atgattataattacacgaaaaaatagataaaaaatcattagaaatttgtaatttcttaatttttctaaatgaatttgccg
gagaatcaacatcaaatttgaaaataatttctttatttccagaacaaaggcaacttggttcagaaaatcgagaaaaaatt
ttcaaattgttttttaatgctgctcctattgctcaaacaactcgaaaaaaatctattggaataaaagaaataagtaaaaa
agtccctcgatggtcatacaaattaatcaacgatttagaacaacaagaagagaaaaagaggaagacgtagcactactgga
tcatcaaattcgttcaaggaaagccaaacgtgtagtaatttttactgatacccaacagaataccgatacttatcctaata
cccacggatacgaataatcttgatcaaacagaggaagtagctttgatacgttattcacaacaatccgattttcgtcgaga
cataatcaaaggttccatgcgtgtttcaacgacgtaaaatagttatttgggaactgtttcacgcaaatgtgcattcccca
ctttttttagacagaatagacaaatcttcttttttctcttttgatatttacggactaataaaacgaatttttagaaattg
gataggttaaaaatacagaatttaaaatttctgcttatacggaagaagaaccaagagaggggataaaaaagaggagtatg
aaagagaagaggccaaaagaaaagaaaaagcacgaatagaaatagcggaagcctgggataccattctatttgctcaagta
ataagaggttttatgttagtaacccagtcgattcttagaaaatatattctattacctttgttgataatagctaaaaatat
cagccgtctattactattccaacttcccgaatggtctgaggattttaaaagagtggaatagagaaatgcatgttaaatgc
acgtataatggtgttcaattatcggaaacggaatttcctaaaaactggttaacagacggtattcagataaagatactatt
tcctttctgtctgaaaccttggcacagatctaagatacaaccttctccaataaaaaagaaagaacaaaacaaaaaaaatt
atttttgttttttaacagtttggggaatggaaacttaccttccttttggttctccccgaaaacgaccttccttttttgaa
cccatttttaaagaactcgacaaaaaaattctaaaatttagaaagaagtgttttatagttctaagacttttcaaagaaag
aacaaaattgttttctaaagatcccaaataaaacaaaaaaatggattatcaaaagtcttcgatttataaaaaaaataata
aaaaaactttcaaaagtaaatccaattctagtatttggattgcaagaagaatcgagtgaaagtgaaataaaaaaagaaaa
agattctagaatcaataatcagataattcttgaatcatccattcaaaccgattcatgaattggacaaattattcactgac
agaaaaaaaaaatgaaagatctaactgatagaacaagcacaatcagaaatcaaatagaaagaattacaaaaaacaagaaa
aatggatttcaaactctaaatattagtcctaacaaaacaagttatggtgctaaaagattagaatcaccaaaaaatattag
tcagatattaaaaagaagaaataatcgattaatacgtaaatcacattattttataaaatttttcagggaaaagatataca
tagatatatttctaatctatcattaatattcccaggatcaatatgcaactttttcttgaatcaaaatttattgataaata
caattacaatcatgaaacaaatcaagaaaggattgaaaaaacaaatcaaaatataattaagtttatttcgactataaaaa
aatcactttcacattttagtagtaacataaatagaaattctaagattctttgtgatttatcctttttgtcacaagcttat
gtattttacaaattatcacaaaaccacgttattaatttgtataagttaagatctgtacttcaatataggcggaatgtctt
tatctctaaagattgaaataaaagaatattttggaataccaggaataattcattcgcctaataattttaaaaattttgga
atgaatcaatggaaaaactggctaaaaagtcattatcaatacgatttatctcaaataaaatggtctcaattagtagcaca
aaaatggcgaaatagagtcactcaacatggtaatggtaggagtgaaaataaaaatttaaacaaaagagattcatatgaaa
aaaaaccaattaattcattacaaaaaagaaaatgaaaatgattctgaagcctacttattgttattgccaaatcaaaaaga
gaactttcaaaaaaactatagatatgatcttctatcatataaattcatttattatggagatgagaaggactcatataatt
atatgtcgacattccaagtaaataagcatcaagaattttcttatacttctaattacaaacacacataaacgcaaattagt
tgatatgtggggggatatccctatcactaattatttagaaaaagatgatattatgtatatggagaaaaatcagaatattt
tgattggaaaatttttaatttttgtcttagaaagaaagttgacattgggacctggatcgatatcagtatcaacaataaaa
aaaatactaagataaaaattaaaaaattcttcaattattgataaaatggataagaaagatcttttttatctcccaattca
tcagaaatcaacccatccaatcaaaaagttttgtttttcgattggatgggaatgaatgaagaaatactaaatcgtcccat
atcgaatctggaactttggttcttccctgaatttgttttactttataatacgtataaaatgaaaccgtgggttataccaa
ttaaattccttttttttaatgttaatgtaagtgtaagtgaaatttttactgaaaataaaaacatcaatagaaagcaaaaa
aagaatccttttatatcaatatcatcaaatgaaaaaaatatcttggattagagaatagaaatcaagaagaaaagaaccct
ttgttcaaagagatcttgaatcagattcccaaaaccaaggaaattctgaatttgttctctcaaaccaacaaaaagatctt
gaagaagattatatgggctcagatacaaaaaaacgtagaaagaaaaaaacaatacaagagcagtacagaagcagaactcg
atttcttcctgaaaaggtatttgctttttcaattgagatgggatgatcctttgaatcaaaaaataatcaataatatcaag
gtatattgtctcttgcttagattgaaaaatccaagagaaattgctatatcctccattgaaaggagagaaatgagtctaga
tataatgctgattcagaaagatttaactcttacagaattgatgaaaagggggatattgattattgaaccagttcgtctgt
ctgtaaaagttgatggactatttattttatatcaaatcctaggtatttcattggttcataagagtaaacaccaaaataat
caaaaaagatacagcgaaaatgttgatatgaagaattttgataaattgattgcaagacaccaaaagatgacgaaaactcg
aactcgagacaaaaataaaaatcattatgatttgcttgctcctgaaactattttatcacctagacgtcgtagagaattga
gaattctaatgtgtttcaactcaaggaatcaaaataaggtggataaaaatccagtattttgcaatggaaacaggttaaaa
actgtaatcaattcttggatgaaaacaaaaatcttgatagagaaaaaaaaaattaataaaaattagaattctttctttgg
cccaattatcgattagaagatttagcgtgtatgaatcgttattggtttgatactaataatggtagtcgttttagtatgtt
aaggatacgtatgtatccacaattgaaaatttattgatgatacttttgtcttattatccctaccaaacatatagatcggg
taaatagatgcatacatgtcttgtcttacctcctgttacaatacatgatactaattcaataatgtatcaattggatccag
aactgaatcaacagaattttattatttatttttatatatacatcataatttttcttttttctgagtgcggaaatatacca
tccttttgtatcctctccgaatccgaatacaattgaaaattggattgattattggttcattttctttattaagtttcttt
gataaaataaatcactaagcaaattcgtattattgtgtatacccgattaaaatagctggcattattattactgatcaaga
aaatgcatatttgtaaaaaaggaaggaggtaaattttttttatggcaaaaaattccttcatatctcgtatttcgcaagaa
gaaaaagaagaaaaacaggggatctgttgaatttcaagtattccgcttcaccaataagatacggagacttacttcacatt
tggaattgcacaaaaaagactattcatctcagaggggtctgcggaaaattctgggaaaacgtcaacgactgctagttttt
ttgtcaaataaaaatagagtacgttataaagaattaattagtcaattgagcattcgagagctaaaaacacgttaatttaa
agagtcattttgaattatttgatttatcatgaatttttatgaacttcttttttttttagttttcagcaattcatgaaaga
atgaatcagggaaaaacctatgacggtatcagctacaagaaaagacctcatgatagtcaatatgggtcctcaccacccat
caatgcatggtgttcttcgactcatcgttactttagatggtgaagatgttattgattgtgaaccaatattgggttattta
cacagagggatggaaaaaattgcggaaacccgaacaattatacaatatctgccttatgtaacacgttgggattatttagc
tactatgttcacagaagcaataactgtaaatggaccggaacaattggaaatattcaagtacctaaaagggctagctatat
cagagtaattatgttggagttgagtcgtatagcttctcatttgttatggcttggtccttttatggcagatattggtgcac
agacccccttcttctatatttttcgagaaagagaattgatatatgatctattcgaagctgccactggtatgagaatgatg
cataattattttcgtatcggaggagtagctgctgatctaccttatggctggatagataaatgtttgatttctcttattat
ttcttaaccggattgctgaatatcaaaagcttattacacggaatcccatttttttagaacgaggtgaaggggtgggcatt
attgacgaaaaagaagcaataatttggggtttatcaggaccaatgctacgagcttctggaataaaatgggatcttcgtaa
agttgaccattatgagtgttacgacgaattttattgggaagttcaatggcaaaaacaaaaataaggagattcattagctc
gttatttaatacgaaacgaatcggtgaaatggcagaatccataaaaattattcaacaagctctggaaggaattccagggg
gtccctatgaaattttagaaatccgacgttttaatagaataagagatcctgaatggaatgattttgaatatcgattcatt
agtaaaaagccgtttccccgcttttgaattatcaaaacaggaactttatgtgagagtcgaagcccaaaaggcgaattggg
aatttttttgatagtcgacaattaaaaggaaacattttctcaatttttgttatagctattgcagccgctgaagtagctat
tggaccagctattgtttcttcaatttatcgtaacagaaaatcaaactcgtatcaatcaatcgaatttgttgaataacgta
gtagtagtatttttaaattctagaaatttgaatagtcatcaattcaaattagattactaggtatggcaaataaggtatga
tcaggactttcaaaaatgtaagaaatcaaagcatttggacctcttttctaataatctaataaacagatccggaattcaat
tgattcgaaaaattttggtaaatcattgatttgtctggtgtttgaatatgtgattcatttacaagttttactagatcgaa
aattaatgaagttcaataaatttataaatccaatgtcacattcagtaaaaatttatgatacatgtatagggtgtactcaa
tgtgtacgagcttgccccacagatgtattagaatgataccttgggatggatgtaaagctaaacaaatagcttccgctcca
agaacagaagactgtgtcggttgtaagagatgtgaatccgcctgtccaacagattttttgagtgttcgagtttatttatg
catgaaacaactcgcagcatgggtctagcttattgatacgttccagaaaattccactttaatacatttgattttttttac
cgaaaaaaacccgtgctcgaaaagaaaaagaataatatgtttcttttcgggtatgggtttttttggtccaagtgtatctt
gtctttaccatgaattttttttccttagttaactataattgttgttttgcctatatttgcgggttctttaattttctttc
tccctcatagaggaaataagatcattaagtggtatactatacgcatttttattttataactccttctaacaacctatgca
ttctgttatcatttcaatcggatgattcattaattcaactggcagaagattataaatggatcaacttttttgatttccac
tggagattaggaatagatgggctttctataggacccattttactgacgggattcatcactactttagctactttagtggc
ttggccagttactcgagattcccgactattccatttcctgatgttagcaatgtacagtggtcaataggatcattttcgtc
tcgagaccttttactttttttcataatgttggaattatgtgcttttcatattcatatatttatagttatgctactttctt
ctattttagtaacagactttcatttagaaactaaatataaaataaatataaaagaaagatttgtttgaacaatagatgtc
tttcacatacaactaatgagtaacctatttatttaaaaatggcagttccaaaaaaacgtacttctatttccaaaaagcat
attcgtaaaaatatttggaaaaaaaaggtatattgggcagcgttaaaagcttgttcgttagcaaatctctttctaccgaa
aattaaaaaaaaagtaccttaattacaaattaagaaatggaaattgggaattaaatttatttctaaattcttaattcatt
atagtactattgtattctttttaatatttataagatgccatgccgccactcggattcgaaccgagatgccttagcactgc
ttcctaagagcagcgtgtctaccgatttcaccatagcggcttgtttaaaattataatagactatttatattcaattgtcg
agattgaaggaatcaattcaatgtaatatttttagaaaattcaaatttattaattgatgaattaaaaactcgttcaaatc
gaaatttggaaatttgaatgttcaataataatcttatcatttattttttattaaataatattaaaaaatgctaaaggaaa
gtatttagcatttttaataccacttttttttgagttatttcaatttagattattctaagatttgattacttatttttttt
ttttgtttttttaaaaacttttttttttataattttttatgtttataattttttcgactttagagcatattttaattcat
atttccttttcgatcgtttcaattgtaattacactccatttgataactttattagtcaatgaaatagtaggactatatga
ttcgttaaaaaaggcgtgatagttacttttttatgtataacaggattattaattattcgttggatttattcagatcattt
cccattaagtaatttatatgaatcattaatcttcctctcgtggagtttctacattattcatatgattccgtattttaaaa
aacagaaaaattttttaagggcaataaccacgccaagcgctatttttactcaaagttttgctacttcgggccttttaact
gaaatgcatcaattcgaaatattagtacctgctctccagtccaaatggttaatgatgcatgtaagtatgatgctattggg
ttatgcagctcttctatgcggatcattattatccatagcacttctagtcattacatttcaaaaagatataaggatttttg
gtaaaagaaaacatttattaaatgaggtatttttttttcggtgggatccaatacctgaatgacaaaaacaatcttttaca
aagaaattcgcttttttctgttagtaaatattacagatctcagttaattgaacagttggatcattggagttatcgtttga
ttagtctaggatttgtctttttaaccgtaggtatcctttcgggagcaggtatgggctaatgatgcatgggatcatattgg
aattgggatcaaaaagaaacttgggcatttattacttggaccatattcgcgatttatttacatattagaacaaataaaaa
ttttcaaggtcgaaattctgcaattgtggcttctataggctttcttctaatttggatatgttattttggggtcaatctat
taggaataggattacatagttatggttcatttatattaacaataattgaattaaagaaaagaccttaagaacacaaatat
agaaaaatataggacaaaacatataaatagaagaagaaaatttcgtgtaaataggtgagaaccatttgaatcaccacttt
atttgatttaaatggttctcacaaacgtcaaacttatctaaaaaatcattagatacaatagtttctaccttctaaactga
tagtgagaaaactaaatctgagtaaataccaatacctattactggtagaaagatagagatcaaaacaaataactctcgcg
aattaaaaaaagtttttaaaaaaacaaaaaaaaaaataagtaatcaaatcttagaataatctaaattgaaataactcaaa
aaaaagtggtattaaaaatgctaaatactttcctttagcatttttaatattattaataaaaaataaatgataagattatt
attgaacattcaaatttccaaatttcgatttgaacgagtttttattcatcaattaataaatttgaatttttcctaaaaat
attacattgaattgattccttcaatctcgacaattgaatataaatagtctattataatttaaacaagccgctatggtgaa
atcggtagaccacgctgctcttaggaagcagtgctaaggcatctcggttcgaatccgagtggcggcatgggcatcttata
atattaaaaagaatacaatagtactataatgaattaagaatttagaaataaatttaattcccaatttccatttcttaatt
tgtaattaaggtactttttttttaattttcggtagaaagagattttgctaacgaacaagcttttaacgctgcccaatata
cctttttttttccaaatatttttacgaatatgctttttggaaatagaagtacgtttttttggaactgccatttttaaata
aataggttactcattagttgtatgtgaaagacatctattgttcaaacaaatctttcttttatatttattttatatttagt
ttctaaatgaaagtctgttactaaaatagaagaaagtagcataactataaatatatgaatatgaaaagaacataattcca
acattatgaaaaaaagtaaaaggtctcgagacgaaaatgatcctatttgaccactgtacattgctaacatcaggaaatgg
aatagtcgggaatctcgagtaactggccaagccactaagtagctaaagtagtgatgaatcccgtcagtaaaatgggtcct
atagaaagcccatctattcctaatctccagtggaaatcaaaaaagttgatccatttataatcttctgccagttgaattaa
tgaatcatccgattgaaatgataacagaatgcataggttgttagaaggagttataaaataaaaatgcgtatagtatacca
cttaatgatcttatttcctctatgagggagaaagaaaattaaagaacccgcaaatataggcaaaacaacaattatagtta
actaaggaaaaaaattcatggtaaagacaagatacacttggaccaaaaaaacccatacccgaaaagaaacatattattct
tttttcttttcgagcacgggtttttttcggtaaaaaaatcaaatgtattaaagtggaattttctggaacgtatcaataag
ctagacccatgctgcgagttgtttcatgccataaataaactcgaacactcaaaaaatctgttggacaggcggattcacat
ctcttacaaccgacacagtcttctgttcttggagcggaagctatttgtttagctttacatccatcccaaggtatcatttc
taatacatctgtggggcaagctcgtacacattgagtacaccctatacatgtatcataaatttttactgaatgtgacattg
gatttataaatttattgaacttcattaattttcgatctagtaaaacttgtaaatgaatcacatattcaaaccaccagaca
aatcaatgatttaccaaaatttttcgaatcaattgaattccggatctgtttattagattattagaaaagaggtccaaaat
gctttgatttcttacatttttgaaagtctgatcataccttatttgccatacctagtaatctaatttgaattgatgactat
tcaaatttctagaattttaaaaaatactactactacgttattcaacaaattcgattgattgatacgagttgattttctgt
tacgataaattgaagaaacaatagctggtccaatagctacttcagcggctgcaatagctataacaaaaattgagaaaatg
tttccttttaattgtcgactatcaaaaaaattcccaattcgccttttggggcttcgactctcacataaagttcctgtttt
gataattcaaaagcgggaaacggctttttactaatgaatcgatattcaaaatcattccattcaggatctcttattctatt
aaaacgtcggatttctaaaatttcatagggaccccctggaattccttccagagcttgttgaataatttttatggattctg
ccatttcaccgattcgtttcgtattaaataacgagctaatgaatctccttatttttgtttttgccattgaactttcccaa
taaaattcgtcgtaacactcataatggtcaacttacgaagatcccattttattccagaagctcgtagcattggtcctgat
aaaccccaaattattgcttctttttcgtcaataatgcccaccccttcacctcgttctaaaaaaatgggattccgtgtaat
aagcttttgatattcagcaatcccggttaagaaataataagagaaatccaaacatttatctatccagccataagggtaga
tcagcagctactcctccgatacgaaaataattatgcatcattctcataccagtggcagcttcgaatagatcatatatcaa
ttctctttctcgaaaaatatagaagaagggggtctgtgcaccaatatctgccataaaaggaccaagccataacaaatgag
aagctatacgactcaactccaacataatactctgatatagctagcccttttaggtacttgaatatttcccaattgttccg
gtccatttacagttattgcttctgtgaccatagtagctaaataatcccaacgtgttacataaggcagatattgtataatt
gttcgggtttccgcaattttttccatccctctgtgtaaataacccaatattggttcacaatcaataacatcttcaccatc
taaagtaacgatgagtcgaagaacaccatgcattgatgggtggtgaggacccatattgactatcatgaggtcttttcttg
tagctgataccgtcataggtttttccctgattcattctttcatgaattgctgaaaactaaaaaaaaaagaagttcataaa
aattcatgataaatcaaataattcaaaatgactctttaaattaacgtgtttttagctctcgaatgctcaattgactaatt
aattctttataacgtactctatttttatttgacaaaaaaactagcagtcgttgacgttttccccagaattttccgcagac
ccctctgagatgaatagtcttttttgtgcaattccaaatgtgaagtaagtctccgtatcttattggtgaagcggaatact
tgaaattcaacagatccctgttttcttctttttcttcttgcgaaatacgagatatgaaggaattttttgccataaaaaaa
atttacctccttccttttttacaaatatgcattttcttgatcagtaataataatgccagctattttaattcgggtataca
caataatacgaatttgcttagtgatttattttatcaaagaaacttaataaagaaaatgaaccaataatcaatccaatttt
caattgtattcggattcggagagggatacaaaaggatggtatatttccgcactcagaaaaaagaaaaattatgatgtata
tataaaaataaataataaaattctgttgattcagttctggatccaattgatacattattgaattagtatcatgtattgta
acaggaggtaagacaagacatgtatgcatctatttacccgatctatatgtttggtagggataataagacaaaagtatcat
caataaattttcaattgtggatacatacgtatccttaacatactaaaacgactaccattattagtatcaaaccaataacg
attcatacacgctaaatcttctaatcgataattgggccaaaagaaagaattctaattttattaatttattttttttctct
atcaagatttttgttttcatccaagaattgattacagttttttaaacctgtttccattgcaaaatactggatttttatcc
accttattttgattccttgagttgaaacacattagaattctcaattctctacgacgtctaggtgataaaatagtttcagg
agcaagcaaatcataatgatttttatttttgtctcgagttcgaggttttcgtcatcttttggtgtcttgcaatcaattta
tcaaaattcttcatatcaacattttcgctgtatcttttttgattattttggtgtttactcttatgaaccaatgaaatacc
taggatttgatataaaataaatagtccatcaacttttacagacagacgaactggttcaataatcaatatcccccttttca
tcaattctgtaagagttaaatctttctgaatcagcattatatctagactcatttctctcctttcaatggaggatatagca
atttctcttggatttttcaatctaagcaagagacaatataccttgatattattgattattttttgattcaaaggatcatc
ccatctcaattgaaaaagcaaataccttttcaggaagaaatcgagttctgcttctgtactgctcttgtattgttttttct
ttctacgtttttttgtatctgagcccatataatcttcttcaagatctttttgttggtttgagagaacaaattcagaattt
ccttggttttgggaatctgattcaagatctctttgaaacaaagggttctttttcttcttgatttctattctctaatccaa
gatattttttttcatttgatgatattgatataaaaggattctttttttgctttctattgatgtttttattttcagtaaaa
atttcacttacacttacattaacattaaaaaaaaggaatttaattggtataacccacggtttcattttatacgtattata
aagtaaaacaaattcagggaagaaccaaagttccagattcgatatgggacgatttagtatttcttcattcattcccatcc
aatcgaaaaacaaaactttttgattggatgggttgatttcttgatgaattgggagataaaaaagatctttcttatccatt
ttatcaataattgaagaatttttaatttttatcttagtattttttttattgttgatactgatatcgatccaggtcccaat
gtcaactttctttctaagacaaaaattaaaaattttccaatcaaaatattctggatttttctccatatacataatatcat
ctttttctaaataattagtgatagggatatcccccccacatatcaactaatttgcgtttatgtgtgttgtaattagaagt
ataagaaaattcttgatgcttatttacttggaatgtcgacatataattatatgagtccttctcatctccataataaatga
atttatatgatagaagatcatatctatagtttttttgaaagttctctttttgatttggcaataacaataagtaggcttca
gaatcattttcattttcttttttgtaatgaattaattggtttttttcatatgaatctcttttgttttaaatttttatttt
cactcctaccattaccatgttgagtgactctatttcgccatttttgtgctactaattgagaccattttatttgagataaa
tcgtattgataatgactttttagccagtttttccattgattcattccaaaattttaaatttattaggcgaatgaattatt
cctggtattcaaaatattctttatttcattctttagagataaagacattccgctatattgaagtacagatcttaacttat
acaaattaataacgtggttttgtgataatttgtaaaatacataagcttgtgacaaaaaggataaatcacaaagaatctta
gaatttctatttatgttactactaaaatgtgaaagtgatttttttatagtcgaaataaacttaattatattttgatttgt
tttttcaatcctttcttgatttgtttcatgattgtaattgtatttatcaataaattttgattcaagaaaaagttgcatat
tgatcctgggaatattaatgatagatagaaatatatctatgtatatcttttccctgaaaaattttataaaataatgtgat
ttacgtattaatcgattatttcttctttttaatatctgactaatattttttggtgattctaatcttttagcaccataact
tgttttgttaggactaatatttagagtttgaaatccatttttcttgttttttgtaattctttctatttgatttctgattg
tgcttgttctatcagttagatctttcattttttttctgtcagtgaataatttgtccaattcatgaatcgggtttgaatgg
atgattcaagaattatctgattattgattctagaatctttttctttttttatttcactttcactcgattcttcttgcaat
ccaaatactagaattggatttacttttgaaagtttttttattattttttttataaatcgaagacttttgataatccattt
tttgttttatttgggatctttagaaacaattttgttctttctttgaaaagtcttagaactataaaaccacttctttctaa
attttagaatttttttgtcgagttctttaaaaatgggttcaaaaaaggaaggtcgttttcggggagaaccaaaaggaagg
taagtttccattccccaaactgttaaaaaacaaaaataattttttttgttttgttctttctttttattggagaaggttgt
atcttagatctgtgccaaggtttcagacagaaaggaaatagtatctttatctgaataccgtctgttaaccagtttttagg
aaattccgtttccgataattgaacaccattatacgtgcatttaacatgcatttctctattccactcttttaaatcctcag
gaccattcgggaagttggaatagtaatagacggctgatatttttagctattatcaacaaaggtaatagaatatattttct
aagaatcgactgggttactaacataaaacctcttattacttgagcaaatagaatggtatcccaggcttccgctatttcta
ttcgtgctttttcttttcttttggcctcttctctttcatactcctcttttttatccccctctcttggttcttcttccgta
taagcagaaattttaaattctgtatttttacctatccaatttctaaaaattcgttttattagtccgtaaatatcaaaaga
gaaaaaagaagatttgtctattctgtctaaaaaaagtggggaatgcacatttgcgtgaaacagttcccaaataactattt
tacgtcgttgaacacgcatggaacctttgattatgtctcgacgaaaatcggattgttgtgaataacgtatcaaagctact
tcctctgtttgatcaagattattcgtatccgtgggtattaggataagtatcggtattctgttgggtatcagtaaaaatta
ctacacgtttggctttccttgaacgaatttgatgatccagtagtgctacgtcttcctctttttctctttcttgttgttct
aaatcgttgattaatttgtatggaccatcgagggacttttttacttatttcttttattccaatagatttttttcgagttg
tttgagcaataggagcagcattaaaaaacaatttgaaaattttttctcgattttctgaccaagttgcctttgttctggaa
ataaagaaattattttcaatttgatgttgattctccggcaaattcatttagaaaaattaagaaattacaaatttctaatg
attttttatctattttttcgtggtaattataatcattatcattaagaaggagactatgaatcttatttataaaaaaagtc
tctatcgaattttttcctgcagtttcatttatgagtgaagttgaaaagcatttttttattattccacgatagggtccatt
taaaaaaggatcatatattttaggcaagtattctttgttagttttatcactgcataatcgagtctttttttcgagtacat
cagataagtaagtcctttgtgtaagccgtcaattctatttgtaaattcgttgcttaggctgtttttttttttgttcattg
gtataaatccaataattatgcatatgcagttcatcacataataatttttctgttgtagacaaagaaatctttttttgtat
catttcccggaaagtgataaactgggtggatatgtaaaagatattctttgttttccgtcattttgacatgtataaaaaaa
atattgggacatttcatttcttacagttacagcattttcaaatcgattgttttttatatatcgaaatggtcgattccatc
gtttatagtcgaaaagaagattaacaaggggtttttcaaccagaccaggtctttatcttcttctttaagtatttctaact
tggaattatcttgagactcatccttataaaaagttgggctattttttatagcatgcttcttttaagtgaaagtggaattc
atccttttatttgtcctttcggagcttttccgtttcatcaactttgtccggatcctccttttcctcgaaaaaggagaaga
agaaagatcttcttcgatgaatccctcttgttcctgtttagttcccttcgtttcggtttcggaagttgtttctatttcta
catctgtttcttcctcactttccctcctttctttcgtttctgaggtttcttttagtttcttaataagaatgggtgacggc
attctgtctaaatagtagacacaggtaataaataagagaatattaaagattcgagccatagaatttgtcaattctgacac
aaggtacttattaggtccaataagtacattagacctaatagactgattttgacgtatcagaataataccaatccaacgta
tttcatgaaaaaaatgtgaccaattaaccaaccaccaaaactacttgttaaaaataatatcttgttgttgcatcgaaaca
tataaatgttaactaatctggctaatattgaacttggtaaaatgaaatgattgaataattgaaaaattaaattatccagg
aatacatattgaatgctgagattacgcattgaatttctgttagtagatccataatcaaaaaaatgtttgtgattgttcca
gaagaaatgaaacaaaagatagggtagagctaggacagttattgtatgaggtctacccaatgctagatgcagaggtgtat
aatagatcgatatgaacattattagctgtccataataaaacccgttgttgctgataccttcttctcagttccttcttctc
cttcttctataacctgagctcttagaaggaagagataagagggtcctatggagaatgtggtcagaaatccataataaagt
ccgactacaacgaccgaattgattatcttcatgcataaagatactagattatctagtagaagaaaagatttaaaaatcat
cacaaacctccctttttcttttatattgcaatttctggattattatatgatgatttttaaactttccatatatagaaata
gaaagagatagactagaaacgacatctcttatgtcaatgacaccaaagggatattaaatgaatggaattgggatatggat
ggaatataatgaaatagagccactttgaggttccctataaaatgaggcgaggcatggaagggagccactacgaagaagtt
ccggagttacgaaggaagcttcgagctcatattagtcatgggttgagaacgggaattgaactctatgagatcgaatctcc
cgttgttcctcagtagctcagtggtagagcggtcggctgttaactgattggtcgtaggttcgaatcctacttggggagat
ttgattaattcttcattctttaattcagaatgaaggggctcgctttgaccgttaagagtaggtaacccgttccctgtctt
tgtttctattgtattctatctcatcgtatcacattctgttctcgatatttgagaatcgccgttaatacctcggtgtagtt
ccgggataatcctttgttccatagtcctggggctatttacaactagccaattaagaattctcggatggactagtactagc
agtgcatcaaagatgcagtcatcgattctcccgagaggctacaattaccgcgagcaaacataaaacatattaatgacgag
gaacgcatttttgctatgctactaatacttgtacttgctctgctattctgcccaagcctggctgaggaagagttacgggc
gtaaaacaaaaaaaatatgcggaggacccggcatactttatgtaatttttacctcattcacgataacacgtaataaataa
aaaaaaagaaaaagtaaggcccatttcgacaaaagacccacatccaagttccatagctttgggtccgctatcccgattat
gattttcctacccccagagggaaaggtccttcccttttgggccggttgtgggcgaggagggattcgaacccccgacaccg
tggttcgtagccacgtgctctaatcctctgagctacaggccccaccccgcctccactggatctgttcccggaagtatcct
aaaaagaaaaggaacctttcctctccccagccatttcgggttaagaagatgtgaaagcgcgtttctctctataagaacgg
tgcgttccgagatgtgaagtgggagagaagggatgtcataattggggttttgaataagacgacctttttcattcttatta
ctttttcatattgaaaaagtaataagaatgagaggtgttaagctttttatcatcctggcgtcgagctatttttccgcagg
acctcccctacagtatcgtcaccgcagtagagtttaaccaccaagttcgggatggattggtgtggttcctctacgcctag
gacaccagaatatcgaaccacgaacgaagaaaggcatgagagaaaagcatattggctagtgattgtgaggccccaattct
tgactggaggggacaccaaaggcctctgcccttccatcccttggatagatagagagggagggcagggcttttggtttttt
catgttgtcaaagagttgaacaatggttttttcgtgttgtcaaagagttgaacaaagaaaatagatggcgagtgcctgat
cgaattgatcgggtcatgtaggaacaaggttcaagtctatcggtctgttaggatgcctcagctgcatacatcactgcact
tccacttaacacctatcgtaatgataaacggctcgtcttgccgtgaccttctcttgaattctcaaaacttctgtcgctcc
atccccgcaggggcggagaacccgtcgctgtctcggctgtggctaccagaggctctggggaagtcggaataggagagcac
tcatcttggggtgggcttactacttagatgctttcagcagttatccgctccgcacttggctacccagcgtttaccgtggg
cacaataactggtacaccagaggtgcgtccttcccggtcctctcgtactagggaaaggtcctctcaatgctctaacgccc
acaccggatatggaccgaactgtctcacgacgttctgaacccagctcacgtaccgctttaatgggcgaacagcccaaccc
ttggaacatactacagccccaggtggcgaagag
>m64123_200919_084320/29557003/ccs
tgcatgtggtttaattcgatgcaaagcgaagataccttaccggggcttgacatgccgcgaatcctcttgaaagagagggg
tgccttcgggaacgcggacacaggtggtgcatggctgtcgtcagctcgtgccgtaaggtgttgggttaagtcccgcaacg
agcgcaaccctcgtgtttagttgccaacgttgagtttggaaccctgaacaggactgccggtgataagccggaggaaggtg
aggatgacgtcaagtcattcatgccccttatgccctgggcgacacacgtgctacaatggccgggggacaaagggtcgcga
tcccgcgagggtgagctaaccccaaaaacccgtcctcagtttcggattgcaggctgcaactcgcctgcatgaagccggaa
tcgctagtaatcgccggtcagccatacggcggtgaattcgttcccgggccttgtacaccaccgcccgtcacactatggga
gctggccatgcccgaagtctttaccttaaccgcaaggagggggatgccgaaggcagggctagtgactggagtgaagtcgt
aacaaggtagccgtactggaaggtgcggctggatcacctccttttcagggagagctaatgcttgttgggtattttggttt
gacactagcttcacacccaaaaagagcgagcgacgtctgagtaaacttggaggaagtcttctttcgtttctcggcggtga
agtaagaccaagctcatgggcttattatcctaggtcggaacaagttgataggatccccccttttttcgcccccatgtccc
cccatgtcccccccatgtccccccatgtcccccatgtcccccccatgtccccccgtgtgtcgacatgggggcgaaaaaag
gaaagagagggatggggcttctctcgcttttggcatagcgggcctcccactggggggcccgcacgacgggctattagctc
agtggtagagcgcgcccctgataatacttgcgtcgttgtgcctgggctgtgagggctctcaaccacatggatagttcaat
gtgcccatcagcgctgaccttgagatgtggatcatccaaggcacattagcatggcgtactcctcctgctcgaaccggggt
ttgaaaccaaacttctcctcaggaggatagatggggcgattcaggtaggatccaatgtagatccaactttcattcactcg
tgggatccgggcggtccgggggggaccactacggctcctctcttctcgagaacctatgcatcccttatcagtgtatggac
agctatctctcgagcacaggtttaggttcggcctcaatgggaaaaaatggagcacctaacaacgcatcttcacagaccaa
gaactacgagatcacccctttcattctggggtgacggaaggatcataccattcgagccttttttttcatgctttcccaga
ggtctggagaaagctgcaatcaataggatttccctaatcctcccttcccgaaaggaagaacgtgaaatctttttcctttc
cgcagggaccaggagattggatctagccgtaagaagaatgcttggtataaataactcacttcttggtcttcgaccccact
cagtcactacgaacgccccccgatcagtgcaatgggatgtggtctatttatctatctcttgactcgaaatggagcaggtt
tgaaaaaggatcttagagtgtctagggttgggccaggagggtctcttaacgccttattttttcttctcatcggagttatt
tcacaaagacttgccgtggtaagaaaaaagaaggggggaacaagcacacttggagagcgcagtacaacagagagttgtat
gctgcgttcgggaaggatgaatcgctcccgaaaaggatctattgattctctccaaattggttggaccgtaggtgcgatga
tttactttacgggcgaggtctctggttcaaatccaggatggcccagctgcgccagggaaaagaaatagaagaagcatctg
actccttcatgcatgttccacttggctcggggggatatagctcagttggtagagctccgctcttgcaattgggtcgttgc
gattacgggtttggatgtctaattgtccaggcggtaatgatagtatcttgtacctgaaccggtggctcacttttctaagt
aatggggaagaggaccggaaacatgccactgaaagactctactgagacaaagatgggctgtcaagaacgtagaggaggta
ggatgggcagttggtcagatctagtatggatcatacatggacagtagttggagtcggcggctctactagggttccccaat
ctgggatccctggggaagaggatcaagttggcccttgcgaacagcttgatgcactatctcccttcaaccctttgagcgaa
atgcggcaaaaggaacgaaaatccatggacccgacccatcgtctccaccccgtaggaactacgagatcaccccaaggacg
ccttcggtatccaggggtcacggtccgaccatagaaccctgttcaataagtggaaacgcattagctgtccgctctcaggt
tgggcagtaagggtcggagaagggcaatcactcattcttaaaattaaaaccagcattcttaagaccaaagagtcgggcgg
aaaaggggggaaagctctccgttcctggttctcctgtagctggatcctcggaaccacaagaatccttagtttaagaattg
gattccaactcagcaccttttgagattttgagaagagttgctctttggagagcacagtacgatgaaagttgtaagctgtg
ttcgggggggagttattgtctatcgttggcctctatggtagatcagtcggggcctgagagacggtggtttaccctgtggc
ggatgtcagcgttcgagtccgcttatctccaactcgtgaacttagccgatacaaagctatatgaaagcaccaaattttcc
gattcggcggttcgatctatgatttaacattcatggacgttgataagatctttccatttacatttagcagcaccttagga
tggcatagccttaaagttaagggcgaggttcaaacgaggaaggcttacggtggatacctaggcacccagagatgaggaag
ggcgtagtaagcgacgaaatgcttcgggagttgaaaataagcatagatccggagattcccgaataggtcaacctttcgaa
ctgctgctgaatccatggcagacaagagacaacctggcgaactgaaacatcttagtagccagaggaaaagaaagcaaaag
cgattcccgtagtagcggcgagcgaaatgggagcagcctaaaccgtgaaaacggggttgtgggagagcaatacaagcgtc
gtgctgctaggcgaagcggtggagtgccgcaccctagatggcgagagtccagtagccgaaagcatcactagcttacgctc
tgacccgagtagcatggggcacgtggaatcccgtgtgaatcagcaaggaccaccttgcaaggctaaatactcctgggtga
ccgatagcgaagtagtaccgtgaggagggtgaaaagaaccccccatcggggagtgaaatagaacatgaaaccgtaagctc
tcaagcagtgggaggagcacacaggactctgaccgcgtgcctgttgaagaatgagccggcgactcataggcagtggcttg
gttaagggaacccaccggagccgtagcgaaagcgagtcttcataggggcaattgtcactgcttatggacccgaactgggt
gatctatccatgaccaggatgaagcttgggtgaaactaagtggaggtccgaaccgactgatgttgaagaatcagcggatg
agttgtggttaggggtgaaatgccactcgaacccagagctagctggttctccccgaaatgcgttgaggcgcagcagttga
ctggacatctaggggtaaagcactgtttcggtgcgggccgccgcgagaggcggtaccaaatcgaggcaaactctgaatac
tagatatgaccccacaaataacaggggtcaaggtcggccagtgagacggatgggggataagcttcatcgtcgagagggaa
acagccaggatcaccagctaaggcccctaaatgaccgctcagtgataaaggaggtaggggtgcagagacagccaggaggt
ttgcctagaagcagccacccttgaaagagtgcgtaatagctcactgatcgagcgctcttgcgccgaagatgaacggggct
aagtgatctgccgaagctgtgggatgtaaaaatgcatcggtaggggagcgttccgcctagggggaagtaccggcgcgagc
cgtgatggacgaagcggaagcgagaatgtcggcttgagtaacgcaaacattggtgagaatccaatgccccgaaaacctaa
gggttcctccgcaaggttcgtccacggagggtgagtcagggcctaagatcaggccgaaaggcgtagtcgatggacaacag
gtgaatattcctgtactaccccttgtaggtcccgagggacggaggaggctaggttagccgaaagatggttatcggttcaa
ggacgtaaggtgaccctgctttttcagggtaagaagaggtagagaaaatgcctcgagccaatgttcgagtaccaggcgct
acggcgcggaagtaacccatgccatactcccaggaaaagctcgaacgaccttcaacaaaagggtacctgtactcgaaacc
gacacaggtgggtaggtagagaatacctaggggcgcgagacaactctctctaaggaactcggcaaaatagccccgtaact
tcgggagaaggggtggcccccctcacaaagggggtcgaagtgaccaggcccgggcgactgtttaccaaaaacacaggtct
ccgcaaagtcgtaagaccatgtatgggggctgacgcctgcccagtgccggaaggtcaaggaagtggtgacctgatgacag
gggagccggcgaccgaagccccggtgaacggcggccgtaactataacggtcctaaggtagcgaaattccttgtcgggtaa
gttccgacccgcacgaaaggcgtaacgatctgggcactgtctcggagagaggctcggtgaaatagacatgtctgtgaaga
tgcggactacctgcaacctggacagaaagaccctatgaagctttactgttccctgggattggctttgggcctttcctgcg
caagcttaggtggaaggtgaagaaggccccccttccgggggggcccgagccatcagtgagataccactctggaagagcta
gaattctaaccttgtgtcaggacctacgggccaagggacagtctcaggtagacagtttctatggggcgtaggcctcccaa
aaggtaacggaggcgtgcaaaaggtttccctcgggccggacggagattggccctcgagtgcaaaggcagaagggagcttg
actgcaagacccacccgtcgagcagggacgaaagtcggccttagtgatccgacggtgccgagtggaagggccgtcgctca
acggataaaagttactctagggataacaggctgatcttccccaagagttcacatcgacgggaaggtttggcacctcgatg
tcggctcttcgccacctggggctgtagtatgttccaagggttgggctgttcgcccattaaagcggtacgtgagctgggtt
cagaacgtcgtgagacagttcggtccatatcggtgtgggcgttagagcattgagaggacctttccctagtacgagaggac
cgggaaggacgcacctctggtgtaccagttattgtgcccacggtaaacgctgggtagccaagtgcggagcgggataactg
ctgaaagcatctaagtagtaagcccaccccaagatgagtgctctcctattccgacttccccagagcctctggtagcacag
ccgagacagcgacgggttctccgcccctgcgggatggagcgacagaagtttgagaattcaagagaaggtcacggcaagac
gagcccgtttatcattacgataggtgttaagtggaagtgcagtgatgtatgcagctgaggcatcctaacagaccgataga
cttgaaccttgttcctacatgacccgatcaattcgatcaggcactcgccatctattttcctttgttcaactctttgacaa
cacgaaaaaaccattgttcaactctttgacaacatgaaaaaaccaaaagccctgccctccctctctatctatccaaggga
tggaagggcagaggcctttggtgtcccctccagtcaagaattggggcctcacaatcactagccaatatgcttttctctca
tgcctttcttcgttcgtggttcgatattctggtgtcctagggcgtagaggaaccacaccaatccatcccgaacttggtgg
ttaaactctaactgcggtgacgatactgtaggggaggtcctgcggaaaaatagctcgacgccaggatgataaaaagctta
acacctctcattcttattactttttcaatatgaaaaagtaataagaatgaaaaaggtcgtcttattcaaaaccccaatta
tgacatcccttctctcccacttcacatctcggaacgcaccgttcttatagagagaaacgcgctttcacatcttcttaacc
cgaaatggctggggagaggaaaggttccttttctttttaggatacttccgggaacagatccagtggaggcggggtgggcc
tgtagctcagaggattagagcacgtggctacgaaccacggtgtcgggggttcgaatccctcctcgcccacaaccggccca
aaagggaaggacctttccctctgggggtaggaaaatcataatcgggatagcggacccaaagctatggaacttggatgtgg
gtcttttgtcgaaatgggccttactttttctttttttttatttattacgtgttatcgtgaatgaggtaaaaattacataa
agtatgccgggtcctccgcatattttttttgttttacgccccgtactcttcctcagccaggcttgggcagaatagcagag
caagtacaagtattagtagcatagcaaaaatgcgttcctcgtcattaatatgttttatgtttgctcgcggtaattgtagc
ctctcgggagaatcgatgactgcatctttgatgcactgctagtactagtccatccgagaattcttaattggctagttgta
aatagccccaggactatggaacaaaggattatcccggaactacaccgaggtattaacggcgattctcaaatatcgagaac
agaatgtgatacgatgagatagaatacaatagaaacaaagacagggaacgggttacctactcttaacggtccatagcgag
ccccttcattctgaattaaagaatgaagaattaatcaaatctccccaagtaggattcgaacctacgaccaatcagttaac
agccgaccgctctaccactgagctactgaggaacaacgggagattcgatctcatagagttcaattcccgttctcaaccca
tgactaatatgagctcgaagcttccttcgtaactccccggaacttcttcgtagtggctcccttccatgcctcgcctcatt
ttatagggaacctcaaagtggctctattcattatattccatccatatcccaattccattcatttaatatcccattggtgt
cattgacataagagatgtcgtttctagtctatctctttctatttctatatatggaaagtttaaaaatcatcatataataa
tccagaaattgcaatataaaagaaaaagggaggtttgtgatgatttttaaatcttttctactactagataatctagtatc
tttatgcatgaagataatcaattcggtcgttgtagtcggactttattatggatttctgaccacattctccataggaccct
cttatctcttccttctaagagctcaggttatagaagaaggagaagaaggaactgagaagaaggtatcagcaacaacgggt
tttattatgggacagctaataatgttcatatcgatctattatacacctctgcatctagcattgggtagacctcatacaat
aactgtcctagctctaccctatcttttgtttcatttcttctggaacaatcacaaacatttttttgattatggatctacta
acagaaattcaatgcgtaatctcagcattcaatatgtattcctggataatttaatttttcaattattcaatcatttcatt
ttaccaagttcaatattagccagattagttaacatttatatgtttcgatgcaacaacaagatattatttttaacaagtag
ttttggtggttggttaattggtcacatttttttcatgaaatacgttggattggtattattctggatacgtcaaaatcagt
ctattaggtctaatgtacttattggacctaataagtaccttgtgtcagaattgacaaattctatggctcgaatctttaat
attctcttatttattacctgtgtctactatttagacagaatgccgtcacccattcttattaagaaactaaaagaaacctc
agaaacgaaagaaaggagggaaagtgaggaagaaacagatgtagaaatagaaacaacttccgaaaccgaaacgaagggaa
ctaaacaggaacaagagggattcatcgaagaagatctttcttcttctcctttttcggaggaaaaggaggatccggacaaa
gttgatgaaacggaaaagctccgaaaggacaaaataaaggatgaattccactttcacttaaaagaagcatgctataaaaa
tagcccaactttttataaggatgagtctcaagataattccaagttagaaatacttaaagaagaagataaagacctggtct
ggtttgaaaaaccccttgttaatcttcttttcgactataaacgatggaatcgaccatttcgatatataaaaaacaatcga
tttgaaaatgctgtaactgtaagaaatgaaatgtcccaatattttttttatacatgtcaaaatgacggaaaacaaagaat
atcttttacatatccacccagtttatcaactttccgggaaatgatacaaaaaaagatttctttgtctacaacagaaaaat
tattatgtgatgaactgcatatgcataattattggatttataccaatgaacaaaaaaaaaacagcctaagcaacgaattt
acaaatagaattgacggcttacacaaaggacttacttatctggatgtactcgaaaaaaagactcgattatgcagtgataa
aactaacaaagaatacttgcctaaaatatatgatccttttttaaatggaccctatcgtggaataataaaaaaatgctttt
caacttcactcataaatgaaactgcaggaaaaaaattcgatagagactttttttataaataagattcatagtctccttct
taatgataatgattataattaccacgaaaaaatagataaaaaatcattagaaatttgtaatttcttaatttttctaaatg
aatttgccggagaatcaacatcaaatttgaaaataatttctttatttccagaacaaaggcaacttggttcagaaaatcga
gaaaaaattttcaaaattgttttttaatgctgctcctattgctcaaaacaactcgaaaaaaatctattggaataaagaaa
taagtaaaaaagtccctcgatggtcatacaaattaatcaacgatttagaacaacaagaaagagaaaaagaggaagacgta
gcactactggatcatcaaattcgttcaaggaaagccaaacgtgtagtaatttttactgatacccaacagaataccgatac
ttatcctaataccacggatacgaataatcttgatcaaacagaggaagtagctttgatacgttattcacaacaatccgatt
ttcgtcgagacataatcaaaggttccatgcgtgttcaacgacgtaaaatagttatttgggaactgtttcacgcaaatgtg
cattcccccactttttttagacagaatagacaaatcttcttttttctcttttgatatttacggactaataaaacgaattt
ttagaaattggataggtaaaaatacagaatttaaaatttctgcttatacggaagaagaaccaagagagggggataaaaaa
gaggagtatgaaagagaagaggccaaaagaaaagaaaaagcacgaatagaaatagcggaagcctgggataccattctatt
tgctcaagtaataagaggttttatgttagtaacccagtcgattcttagaaaatatattctattacctttgttgataatag
ctaaaaatatcagccgtctattactattccaacttcccgaatggtctgaggatttaaaagagtggaatagagaaatgcat
gttaaatgcacgtataatggtgttcaattatcggaaacggaatttcctaaaaactggttaacagacggtattcagataaa
gatactatttcctttctgtctgaaaccttggcacagatctaagatacaaccttctccaataaaaaagaaagaacaaaaca
aaaaaaattatttttgttttttaacagtttggggaatggaaacttaccttccttttggttctccccgaaaaacgaccttc
cttttttgaacccatttttaaagaactcgacaaaaaaattctaaaatttagaaagaagtgttttatagttctaagacttt
tcaaagaaagaacaaaattgtttctaaagatcccaaataaaacaaaaaaatggattatcaaaagtcttcgatttataaaa
aaaataataaaaaactttcaaaagtaaatccaattctagtatttggattgcaagaagaatcgagtgaaagtgaaataaaa
aaagaaaaagattctagaatcaataatcagataattcttgaatcatccattcaaacccgattcatgaattgggacaaatt
attcactgacagaaaaaaaaaatgaaagatctaactgatagaacaagcacaatcagaaatcaaatagaaagaattacaaa
aaaacaagaaaaaatggatttcaaactctaaatattagtcctaacaaaacagttatggtgctaaaagattagaatcacca
aaaaatattagtcagatattaaaaagaagaaataatcgattaatacgtaaatcacattattttataaaatttttcaggga
aaagatatacatagatatatttctatctatcattaatattcccaggatcaatatgcaactttttcttgaatcaaaattta
ttgataaatacaattacaatcatgaaacaaatcaagaaaggattgaaaaaacaaatcaaaatataattaagtttatttcg
actataaaaaaatcactttccacattttagtagtaacataaatagaaattctaagattctttgtgatttatcctttttgt
cacaagcttatgtattttacaaattatcacaaaaccacgttattaatttgtataagttaagatctgtacttcaatatagc
ggaatgtctttatctctaaagaatgaaataaaagaatattttggaataccaggaataattcattcgcctaataaatttaa
aaattttggaatgaatcaatggaaaaactggctaaaaagtcattatcaatacgatttatctcaaataaaatggtctcaat
tagtagcacaaaaatggcgaaatagagtcactcaacatggtaatggtaggagtgaaaataaaaatttaaacaaaagagat
tcatatgaaaaaaaccaattaattcattacaaaaaagaaaatgaaaatgattctgaagcctacttattgttattgccaaa
tcaaaaagagaactttcaaaaaaactatagatatgatcttctatcatataaattcatttattatggagatgagaaggact
catataattatatgtcgacattccaagtaaataagcatcaagaattttcttatacttctaattacaacacacataaacgc
aaattagttgatatgtgggggatatccctatcactaattatttagaaaaagatgatttatgtatatggagaaaaatccag
aatattttgattggaaaatttttaatttttgtcttagaaagaaagttgacattgggacctggatcgatatcagtatcaac
aataaaaaaaatactaagataaaaattaaaattcttcaattattgataaaatggataagaaagatcttttttatctccca
attcatcaagaaatcaacccatccaatcaaaaagttttgtttttcgattggatgggaatgaatgaagaaatactaaatcg
tcccatatcgaatctggaactttggttcttccctgaatttgttttactttataatacgtataaaatgaaaccgtgggtta
taccaattaaattccttttttttaatgttaatgtaagtgtaagtgaaatttttactgaaaataaaaacatcaatagaaag
caaaaaaagaatccttttatatcaatatcatcaaatgaaaaaaaatatcttggattagagaatagaaatcaagaagaaaa
agaaccctttgttcaaagagatcttgaatcagattcccaaaaccaaggaaattctgaatttgttctctcaaaccaacaaa
aagatcttgaagaagattatatgggctcagatacaaaaaaacgtagaaagaaaaacaatacaagagcagtacagaagcag
aactcgatttcttcctgaaaaggtatttgctttttcaattgagatgggatgatcctttgaatcaaaaaataatcaataat
atcaaggtatattgtctcttgcttagattgaaaaatccaagagaaattgctatatcctccattgaaaggagagaaatgag
tctagatataatgctgattcagaaagatttaactcttacagaattgatgaaaagggggatattgattattgaaccagttc
gtctgtctgtaaaagttgatggactatttattttatatcaaatcctaggtatttcattggttcataagagtaaacaccaa
aataatcaaaaaagatacagcgaaaatgttgatatgaagaattttgataaattgattgcaagacaccaaaagatgacgaa
aactcgaactcgagacaaaaataaaaatcattatgatttgcttgctcctgaaactattttatcacctagacgtcgtagag
aattgagaattctaatgtgtttcaactcaaggaatcaaaataaggtggataaaaatccagtattttgcaatggaaacagg
ttaaaaaactgtaatcaattcttggatgaaaacaaaaatcttgatagagaaaaaaataaattaataaaattagaattctt
tctttggcccaattatcgattagaagatttagcgtgtatgaatcgttatggtttgatactaataatggtagtcgttttag
tatgttaaggatacgtatgtatccacaattgaaaatttattgatgatacttttgtcttattatccctaccaaacatatag
atcggtaaatagatgcatacatgtcttgtcttacctcctgttacaatacatgatactaattcaataatgtatcaattgga
tccagaactgaatcaacagaattttattatttatttttatataacatcataatttttcttttttctgagtgcggaaatat
accatccttttgtatccctctccgaatccgaatacaattgaaaattgattgattattggttcattttctttattaagttt
ctttgataaaataaatcactaagcaaattcgtattattgtgtatacccgattaaaatagctggcattattattactgatc
aagaaaatgcatatttgtaaaaaaggaaggaggtaaattttttttatggcaaaaaattccttcatatctcgtatttcgca
agaagaaaaagaagaaaacaggggatctgttgaatttcaagtattccgcttcaccaataagatacggagacttacttcac
atttggaattgcacaaaaaagactattcatctcagaggggtctgcggaaaattctgggaaaacgtcaacgactgctagtt
tttttgtcaaataaaaatagagtacgttataaagaattaattagtcaattgagcattcgagagctaaaaaacacgttaat
ttaaagagtcattttgaattatttgatttatcatgaatttttatgaacttcttttttttttagttttcagcaattcatga
aagaatgaatcagggaaaaaacctatgacggtatcagctacaagaaaagacctcatgatagtcaatatgggtcctcacca
cccatcaatgcatggtgttcttcgactcatcgttactttagatggtgaagatgttattgattgtgaaccaatattgggtt
atttacacagagggatggaaaaaattgcggaaacccgaacaattatacaatatctgccttatgtaacacgttgggattat
ttagctactatgttcacagaagcaataactgtaaatggaccggaacaattgggaaatattcaagtacctaaaagggctag
ctatatcagagtaattatgttggagttgagtcgtatagcttctcatttgttatggcttggtccttttatggcagatattg
gtgcacagacccccttcttctatatttttcgagaaagagaattgatatatgatctattcgaagctgccactggtatgaga
atgatgcataattattttcgtatcggaggagtagctgctgatctaccttatggctggatagataaatgtttggatttctc
ttattatttcttaaccgggattgctgaatatcaaaagcttattacacggaatcccatttttttagaacgaggtgaagggg
tgggcaattattgacgaaaaagaagcaataatttggggtttatcaggaccaatgctacgagcttctggaataaaatggga
tcttcgtaaagttgaccattatgagtgttacgacgaattttattgggaagttcaatggcaaaaacaaaaataaggagatt
cattagctcgttatttaatacgaaacgaatcggtgaaatggcagaatccataaaaattattcaacaagctctggaaggaa
ttccaggggtccctatgaaattttagaaatccgacgttttaatagaataagagatcctgaatggaatgattttgaatatc
gattcattagtaaaaagccgtttcccgcttttgaattatcaaaacaggaactttatgtgagagtcgaagccccaaaaggc
gaattgggaatttttttgatagtcgacaattaaaaggaaacattttctcaatttttgttatagctattgcagccgctgaa
gtagctattggaccagctattgtttcttcaatttatcgtacagaaaatcaactcgtatcaatcaatcgaatttgttgaat
aacgtagtagtagtatttttaaaattctagaaatttgaatagtcatcaattcaaattagattactaggtatggcaaataa
ggtatgatcagactttcaaaaatgtaagaaatcaaagcattttggacctcttttctaataatctaataaacagatccgga
attcaattgattcgaaaaattttggtaaatcattgatttgtctggtgtttgaatatgtgattcatttacaagttttacta
gatcgaaaattaatgaagttcaataaatttataaatccaatgtcacattcagtaaaaatttatgatacatgtatagggtg
tactcaatgtgtacgagcttgccccacagatgtattagaaatgataccttgggatggatgtaaagctaaacaaatagctt
ccgctccaagaacagaagactgtgtcggttgtaagagatgtgaatccgcctgtccaacagattttttgagtgttcgagtt
tatttatggcatgaaacaactcgcagcatgggtctagcttattgatacgttccagaaaattccactttaatacatttgat
ttttttttaccgaaaaaaacccgtgctcgaaaagaaaaagaataatatgtttcttttcgggtatgggtttttttggtcca
agtgtatcttgtctttaccatgaatttttttccttagttaactataattgttgttttgcctatatttgcgggttctttaa
ttttctttctccctcatagaggaaataagatcattaagtggtatactatacgcatttttattttataactccttctaaca
acctatgcattctgttatcatttccaatcggatgattcattaattcaactggcagaagattataaatggatcaacttttt
tgatttccactggagattaggaatagatgggctttctataggacccattttactgacgggattcatcactactttagcta
ctttagtggcttggccagttactcgagattcccgactattccatttcctgatgttagcaatgtacagtggtcaaatagga
tcattttcgtctcgagaccttttactttttttcataatgttggaattatgtgcttttcatattcatatatttatagttat
gctactttcttctattttagtaacagactttcatttagaaactaaatataaaataaatataaaagaaagatttgtttgaa
caatagatgtctttcacatacaactaatgagtaacctatttatttaaaaatggcagttccaaaaaaaaaaaaacgtactt
caatttccaaaaagcatattcgtaaaaatatttggaaaaaaaaggtatattgggcagcgttaaaagcttgttcgttagca
aaatctctttctaccgaaaattaaaaaaaaagtaccttaattacaaattaagaaatggaaattgggaattaaatttattt
ctaaattcttaattcattatagtactagttgtattctttttaatatttataagatgccatgccgccactcggattcgaac
cgagatgccttagcactgcttcctaagagcagcgtgtctaccgatttcaccatagcggcttgtttaaaattataatagac
tatttatattcaattgtcgagattgaaggaatcaattcaatgtaatatttttaggaaaaattcaaatttattaattgaga
ataaaaactcgttcaaatcgaaatttggaaatttgaatgttcaataataatcttatcatttattttttattaataatatt
aaaaatgctaaaggaaagtatttagcatttttaataccacttttttttgagttatttcaatttagattattctaagattt
gattacttatttttttttttgtttttttaaaaacttttttttttataattttttatgtttataattttttcgactttaga
gcatatttttaattcatatttccttttcgatcgtttcaattgtaattacactccatttgataactttattagtcaatgaa
atagtaggactatatgattcgttaaaaaaaggcgtgatagttacttttttatgtataacaggattattaattattcgttg
gatttattcagatcatttcccattaagtaatttatatgaatcattaatcttcctctcgtggagtttctacattattcata
tgattccgtattttaaaaaaacagaaaaatttttttaagggcaataaccacgccaagcgctatttttactcaaagttttt
gctacttcgggccttttaactgaaatgcatcaattcgaaatattagtacctgctctccagtccaaatggttaatgatgca
tgtaagtatgatgctattgggttatgcagctcttctatgcggatcattattatccatagcacttctagtcattacatttc
aaaaagatataaggatttttggtaaaagaaaacatttattaaatgaggtattttttttcggtgggatccaatacatgaat
gacaaaaacaatcttttacaaagaaattcgctttttttctgttagtaattattacagatctcagttaattgaacagttgg
atcattggagttatcgtttgattagtctaggatttgtctttttaaccgtaggtatcctttcgggagcagtatgggctaat
gatgcatggggatcatattgaattgggatcaaaaaagaaacttgggcatttattacttggaccatattcgcgatttattt
acatattagaacaaataaaaattttcaaggtcgaaattctgcaattgtggcttctataggctttcttctaatttggatat
gttattttggggtcaatctattaggaataggattacatagttatggttcatttatattaacaaataattgaattaaagaa
aagaccttaagaacacaaatatagaaaaatataggacaaaacatataaatagaagaagaaaatttcgtgtaaataggtga
gaaccatttgaatcaccactttatttgatttaaatggttctccacaaacgtcaaacttatctataaaaatcattagatac
aatagtttctaccttctaaactgatagtgagaaaactaaatctgagtaaataccaatacctattactggtagaaagatag
agatcaaaacaaataactctcgcgaattaaaaaaagtttttaaaaaaacaaaaaaaaaaaataagtaatcaaatcttaga
ataatctaaattgaaataactcaaaaaaaagtggtattaaaaatgctaaatactttcctttagcatttttaatattatta
ataaaaaataaatgataagattattattgaacattcaaatttccaaatttcgatttgaacgagttttttattcatcaatt
aataaatttgaatttttcctaaaaatattacattgaattgattccttcaatctcgacaattgaatataaatagtctatta
taattttaaacaagccgctatggtgaaatcggtagacacgctgctcttaggaagcagtgctaaggcatctcggttcgaat
ccgagtggcggcatggcatcttataaatattaaaaagaatacaatagtactataatgaattaagaatttagaaataaatt
taattcccaatttccatttcttaatttgtaattaaggtactttttttttaattttcgggtagaaagagattttgctaacg
aacaagcttttaacgctgcccaatataccttttttttccaaatatttttacgaatatgctttttggaaatagaagtacgt
ttttttggaactgccatttttaaataaataggttactcattagttgtatgtgaaagacatctattgttcaaacaaatctt
tcttttatatttattttatatttagtttctaaatgaaagtctgttactaaaatagaagaaagtagcataactataaatat
atgaatatgaaaagcacataattccaacattatgaaaaaaagtaaaaggtctcgagacgaaaatgatcctatttgaccac
tgtacattgctaacatcaggaaatggaatagtcgggaatctcgagtaacaggccaagccactaaagtagctaaagtagtg
atgaatcccgtcagtaaaatgggtcctatagaaagcccatctattcctaatctccagtggaaatcaaaaaaagtttgatc
catttataatcttctgccagttgaattaatgaatcatccgattggaaatgataacagaatgcataggttgttagaaggag
ttataaaataaaaatgcgtatagtataccacttaatgatcttatttcctctatgagggagaaagaaaattaaagaacccg
caaatataggcaaaacaacaattatagttaactaaggaaaaaaattcatggtaaagacaagatacacttggaccaaaaaa
acccatacccgaaaagaaacatattattctttttcttttcgagcacgggtttttttcggtaaaaaaaaatcaaatgtatt
aaagtggaattttctggaacgtatcaataagctagacccatgctgcgagttgtttcatgccataaataaactcgaacact
caaaaaaatctgttggacaggcggattcacatctcttacaaccgacacagtcttctgttcttggagcggaagctatttgt
ttagctttacatccatcccaaggtatcatttctaatacatctgtggggcaagctcgtacacattgagtacaccctataca
tgtatcataaatttttactgaatgtgacattggatttataaaatttattgaacttcattaatttcgatctagtaaaactt
gtaaatgaatcacatattcaaacaccagacaaatcaatgatttaccaaaatttttcgaatcaattgaattccggatctgt
ttattagattattagaaaagaggtccaaaatgcctttgatttcttacatttttgaaagtctgatcataccttatttgcca
tacctagtaatctaatttgaattgatgactattcaaatttctagaattttaaaaatactactactacgttattcaacaaa
ttcgattgattgatacgagttgattttctgttacgataaattgaagaaacaatagctggtcccaatagctacttcagcgg
ctgcaatagctataacaaaaattgagaaaatgtttccttttaattgtcgactatcaaaaaaattcccaattcgccttttg
gggcttcgactctcacataaagttcctgttttgataattcaaaagcggggaaacggctttttactaatgaatcgatattc
aaaatcattccattcaggatctcttattctattaaaacgtcggatttctaaaatttcatagggaccccccctggaattcc
ttccagagcttgttgaataatttttatggattctgccatttcaccgattcgtttcgtattaaataacgagctaatgaatc
tccttatttttgtttttgccattgaacttcccaataaaattcgtcgtaacactcataatggtcaactttacgaagatccc
attttattccagaagctcgtagcattggtcctgataaacccccaaattattgcttctttttcgtcaataatgcccacccc
ttcacctcgttctaaaaaaatgggattccgtgtaataagcttttgatattcagcaatcccggttaagaaataataagaga
aatccaaacatttatctatccagccataaggtagatcagcagctactcctccgatacgaaaataattatgcatcattctc
ataccagtggcagcttcgaatagatcatatatcaattctctttctcgaaaaatatagaagaagggggtctgtgcaccaat
atctgccataaaaggaccaagccataacaaatgagaagctatacgactcaactccaacataattactctgatatagctag
cccttttaggtacttgaatatttcccaattgttccggtccatttacagttattgcttctgtgaacatagtagctaaataa
tcccaacgtgttacataaggcagatattgtataattgttcggggtttccgcaatttttttccatccctctgtgtaaataa
cccaatattggttcacaatcaataacatcttcaccatctaaagtaacgatgagtcgaagaacaccatgcattgatggtgg
tgaggacccatattgactatcatgaggtcttttcttgtagctgataccgtcataggtttttccctgattcattctttcat
gaattgctgaaaactaaaaaaaaaagaagttcataaaaattcatgataaatcaaataattcaaaatgactctttaaatta
acgtgtttttagctctcgaatgctcaattgactaattaattctttataacgtactctatttttatttgacaaaaaaacta
gcagtcgttgacgttttcccagaattttccgcagacccctctgagatgaatagtcttttttgtgcaattccaaatgtgaa
agtaagtctccgtatcttattggtgaagcggaatacttgaaattcaacagatcccctgttttcttctttttcttcttgcg
aaatacgagatatgaaggaatttttttgccataaaaaaaatttacctccttccttttttacaaatatgcattttcttgat
cagtaataataatgccagctattttaatcgggtatacacaataatacgaatttgcttagtgatttattttatcaaagaaa
cttaataaagaaatgaaccaataatcaatccaattttcaattgtattcggattcggagagggatacaaaaggatggtata
tttccgcactcagaaaaaagaaaaattatgatgtatatataaatataaataataaaattctgttgattcagttctggatc
caattgatacattattgaattagtatcatgtattgtaacaggaggtaagacaagacatgtatgcatctatttacccgatc
tatatgtttggtagggataataagacaaaagtatcatcaataaattttcaattgtggatacatacgtatccttaacatac
taaaacgactaccattattagttatcaaaccaataacgattcatacacgctaaatcttctaatcgataattgggccaaag
aaagaattctaattttattaatttatttttttctctatcaagatttttgttttcatccaagaattgattacagtttttta
acctgtttccattgcaaaatactggatttttatccaccttattttgattccttgagttgaaacacattagaattctcaat
tctctacgacgtctaggtgataaaatagtttcaggagcaagcaaatcataatgatttttatttttgtctcgagttcgagt
tttcgtcatcttttggtgtcttgcaatcaatttatcaaaattcttcatatcaacattttcgctgtatcttttttgattat
tttggtgtttactcttatgaaccaatgaaatacctaggatttgatataaaataaatagtccatcaacttttacagacaga
cgaactggttcaataatcaatatcccccttttcatcaattctgtaagagttaaatctttctgaatcagcattatatctag
actcatttctctcctttcaatggaggatatagcaatttctcttggatttttcaatctaagcaagagacaatataccttga
tattattgattattttttgattcaaaggatcatcccatctcaattgaaaaagcaaataccttttcaggaagaaatcgagt
tctgcttctgtactgctcttgtattgttttttctttctacgtttttttgtatctgagcccatataatcttcttcaagatc
tttttgttggtttgagagaacaaattcagaatttccttggttttgggaatctgattcaagatctctttgaacaaagggtt
ctttttcttcttgatttctattctctaatccaagatattttttttcatttgatgatattgatataaaaggattctttttt
tgctttctattgatgtttttattttcagtaaaaatttcacttacacttacattaacattaaaaaaaaggaatttaattgg
tatacccacggtttcattttatacgtattataaagtaaaacaaattcagggaagaaccaaagttccagattcgatatggg
acgatttagtatttcttcattcattcccatccaatcgaaaaacaaaactttttgattggatgggttgatttcttgatgaa
ttgggagataaaaaagatctttcttatccattttatcaataattgaagaatttttaattttatcttagtattttttttat
tgttgatactgatatcgatccaggtcccaatgtcaacttctttctaagacaaaaattaaaaattttccaatcaaaatatt
ctggatttttctccatatacataatatcatctttttctaaataattagtgatagggatatcccccacatatcaactaatt
tgcgtttatgtgtgttgtaattagaagtataagaaaattcttgatgcttatttacttggaatgtcgacatataattatat
gagtccttctcatctccataataaatgaatttatatgatagaagatcatatctatagttttttttgaaagttctcttttt
gatttggcaataacaataagtaggcttcagaatcattttcattttcttttttgtaatgaattaattggtttttttcatat
gaatctcttttgtttaaatttttattttcactcctaccattaccatgttgagtgactctatttcgccatttttgtgctac
taattgagaccattttatttgagataaatcgtattgataatgactttttagccagtttttccattgattcattccaaaat
ttttaaatttattaggcgaatgaattattcctggtattccaaaatattcttttatttcattctttagagataaagacatt
ccgctatattgaagtacagatcttaacttatacaaattaataacgtggttttgtgataatttgtaaaatacataagcttg
tgacaaaaaggataaatcacaaagaatcttagaatttctatttatgttactactaaaatgtgaaagtgatttttttatag
tcgaaataaacttaattatattttgatttgttttttcaatcctttcttgatttgtttcatgattgtaattgtatttatca
ataaattttgattcaagaaaaagttgcatattgatcctgggaatattaatgatagatagaaatatatctatgtatatctt
ttccctgaaaaattttataaaataatgtgatttacgtattaatcgattatttcttctttttaatatctgactaatatttt
ttggtgattctaatcttttagcaccataacttgttttgttaggactaatatttagagtttgaaatccatttttcttgttt
tttgtaattctttctatttgatttctgattgtgcttgttctatcagttagatctttcatttttttttctgtcagtgaata
atttgtccaattcatgaatcgggtttgaatggatgattcaagaattatctgattattgattctagaatcttttctttttt
ttatttcactttcactcgattcttcttgcaatccaaatactagaattggatttacttttgaaagtttttttattattttt
tttataaatcgaagacttttgataatccatttttttgttttatttgggatctttagaaacaattttgttctttctttgaa
aagtcttagaactataaaacacttctttctaaattttagaatttttttgtcggagttctttaaaaatgggttcaaaaaag
gaaggtcgttttcggggagaaccaaaaggaaggtaagtttccattccccaaactgttaaaaaacaaaataattttttttg
ttttgttctttcttttttattggagaaggttgtatcttagatctgtgccaaggtttcagacagaaaggaaatagtatctt
tatctgaataccgtctgttaaccagtttttaggaaattccgtttccgataattgaacaccattatacgtgcatttaacat
gcatttctctattccactcttttaaatcctcagaccattcgggaagttggaatagtaatagacggctgatatttttagct
attatcaacaaaggtaatagaatatattttctaagaatcgactgggttactaacataaaacctcttattacttgagcaaa
tagaatggtatcccaggcttccgctatttctattcgtgctttttcttttcttttggcctcttctctttcatactcctctt
ttttatcccctctcttggttcttcttccgtataagcagaaattttaaattctgtatttttacctatccaatttctaaaaa
ttcgtttttattagtccgtaaatatcaaaagagaaaaaagaagatttgtctattctgtctaaaaaaagtggggaattgca
catttgcgtgaaacagttcccaaataactattttacgtcgttgaacacgcatggaacctttgattatgtctcgacgaaaa
tcggattgttgtgaataacgtatcaaagctacttcctctgtttgatcaagattattcgtatccgtggtattaggataagt
atcggtattctgttgggtatcagtaaaaattactacacgtttggctttccttgaacgaatttgatgatccagtagtgcta
cgtcttcctctttttctctttcttgttgttctaaatcgttgattaatttgtatgaccatcgagggacttttttacttatt
tcttttattccaatagatttttttcgagttgtttgagcaataggagcagcattaaaaaacaatttgaaaattttttctcg
attttctgaaccaagttgcctttgttctggaaataaagaaattattttcaaatttgatgttgattctccggcaaattcat
ttagaaaaattaagaaattacaaatttctaatgattttttatctattttttcgtggtaattataatcattatcattaaga
aggagactatgaatcttatttataaaaaaagtctctatcgaattttttcctgcagtttcatttatgagtgaagttgaaaa
gcatttttttattattccacgatagggttccatttaaaaaaggatcatatattttaggcaagtattctttgttagtttta
tcactgcataatcgagtctttttttcgagtacatccagataagtaagtcctttgtgtaagccgtcaattctatttgtaaa
ttcgttgcttaggctgttttttttttgttcattggtataaatccaataattatgcatatgcagttcatcacataataatt
tttctgttgtagacaaagaaatctttttttgtatcatttcccggaaagttgataaactgggtggatatgtaaaagatatt
ctttgttttccgtcattttgacatgtataaaaaaaatattgggacatttcatttcttacagttacagcattttcaaatcg
attgttttttatatatcgaaatggtcgattccatcgtttatagtcgaaaagaagattaacaaggggtttttcaaaccaga
ccaggtctttatcttcttctttaagtatttctaacttggaattatcttgagactcatccttataaaaagttgggctattt
ttatagcatgcttcttttaagtgaaagtggaattcatcctttattttgtcctttcggagcttttccgtttcatcaacttt
gtccggatc
>m64123_200919_084320/116785690/ccs
ggtcgcgatcccgcgagggtgagctaaccccaaaaaaccccgtcctcagttcggattgcaggctgcaactcgcctgcatg
aagccggaatcgctagtaatcgccggtcagccatacggcggtgaattcgttcccggccttgtacacaccgcccgtcacac
tatgggagctggccatgcccgaagtctttaccttaaaccgcaaggagggggatgccgaaggcagggctagtggacctgga
gtgaagtcgtaacaaggtagccgtactggaaggtgcggctggatcacctccttttcagggagagctaatgcttgttgggt
attttggtttgacactgcttcacacccaaaaagaagcgagcgacgtctgagttaaacttggaggaagtcttctttcgttt
ctcggcggtgaagtaagaccaagctcatgggcttattatcctaggtcggaacaagtgataggatccccttttttcgcccc
catgtccccccatgtccccccatgtccccccatgtccccccatgtccccccatgtccccccgtgtgtcgacatgggggcg
aaaaaaggaaagagagggatggggcttctctcgcttttggcatagcgggcctcccactgggggcccgcacgacggggcta
ttagctcagtgtagagcgcgcccctgataattgcgtcgttgtgcctgggctgtgagggctgctcaaccacatggatagtt
caatgtgcccatcagcgcctgaccttgagatgtggatcatccaaggcacattagcatggcgtactcctcctgctcgaacc
ggggtttgaaaccaaacttctcctcaggagggatagatggggcgattcaggtgagatccaatgtagatccaactttcgat
tcactcgtgggatccgggcggtccgggggggaccactacggctcctctcttctcgagaacctatgccatcccttatcagt
gtatggacagctatctctcgagcacaggtttaggttcggcctcaatgggaaaaaatgggagcacctaacaacgcatcttc
acagaccaagaactacgagatcacccctttcattctgggtgacggaaggatcataccattcgagccttttttttcatgct
ttcccagaggtctggagaaagctgcaatcaataggatttccctaatcctcccttcccgaaaggaagaacgtgaaattctt
tttcctttccgcagggaccaggagattggatctagccgtaagaagaatgcttggtataaataactcacttcttggtcttc
gaccccctcagtcactacgaacgcccccgatcagtgcaatggatgtgtctatttatctatctcttgactcgaaatgggag
caggtttgaaaaaggatcttagagtgtctagggttgggccaggagggtctcttaacgccttatttttttcttccatcgga
gttatttcacaaagacttgccgtggtaagaaaaaagaaggggggaacaagcacacttggagagcgcagtacaacagagag
ttgtatgctgcgttcgggaaggatgaatcgctcccgaaaaggaatctattgattctctccaaattggttggaccgtaggt
gcgatgatttactttacgggcgaggtctctggttcaaatccagggatggcccagctgcgccagggaaaagaatagaagaa
gcatctgactccttcatgcatgttccacttggctcggggggatatagctcagttggtagagctccgctcttgcaattggg
tccgttgcgattacggttggatgtctaattgtccaggcggtaatgatagtatcttgtacctgaaccggtggctcactttt
tctaagtaatgggggaagaggaccgaaacatgccactgaaagactctactgagacaaagatgggctgtcaagaacgtaga
ggaggtaggatgggcagttggtcagatctagtatggatcatacatggacagtagttggagtcggcggctctactagggtt
ccccaatctgggatccctggggaagaggatcaagttggcccttgcgaacagcttgatgcactatctccccttcaaccctt
tgagcgaaatgcggcaaaaggaacgaaaatccatggaccgaccccatcgtctccaccccgtaggaactacgagatcaccc
ccaaggacgccttcggtatccaggggtcacggtccgaccatagaaccctgttcaataagtggaacgcattagctgtccgc
tctcaggttgggcagtaagggtcggagaagggcaatcactcattcttaaaattaaaaccagcattcttaagaccaaagag
tcgggcggaaaaggggggaaagctctccgttcctggttctcctgtagctggatcctccggaaccacaagaatccttagtt
agaattggattccaactcagcaccttttgagattttgagaagagttgctctttggagagcacagtacgattgaaagttgt
aagctgtgttcggggggagttattgtctatcgttggcctctatggtagaatcagtcggggcctgagagacggtggtttac
ccctgtggcggatgtcagcggttcgagtcgcttatctccaactcgtgaacttagccgatacaaagctatatgatagcacc
aaatttttccgattcggcggttcgatctatgatttaacattcatggacgttgataagatctttccatttacatttagcag
caccttaggatggcatagccttaaagttaagggcgaggttcaaacgaggaaaggcttacggtggatacctaggcacccag
agatgagggaagggcgtagtaagcgacgaaatgcttcggggagttgaaaataagcatagatccggagattcccgaatagg
tcaaccttcgaactgctgctgaatccatgggcagacaagagacaacctggcgaactgaaacatcttagtagccagaggaa
aagaaagcaaaagcgattcccgtagtagcggcgaggcgaaatgggagcagcctaaaccgtgaaaacggggttgtgggaga
gcaatacaagcgtcgtgctgctaggcgaagcggtggagtgccgcaccctagatggcgagagtccagtagccgaaagcatc
actagcttacgctctgacccgagtagcatggggcacgtggaatcccgtgtgaatcagcaaggaccaccttgcaaaggcta
aatactcctgcggtgaccgatagcgaagtagtaccgtgagggaagggtgaaaagaaccccatcggggagtgaaatagaac
atgaaaccgtaagctctcaagcagtgggaggagcacacaggactctgaccgcgtgcctgttgaagaatgagccggcgact
cataggcagtggcttggttaagggaacccaccggagccgtagcgaaagcgagtcttcatagggcaattgtcactgcttat
ggacccgaacctgggtgatctatccatgaccaggatgaagcttgggtggaaactaagtggaggtccgaaccgactgatgt
tgaagaatcagcggatgagttgtggttaggggtgaaatgccactcgaacccagagctagctggttctccccgaaatgcgt
tgaggcgcagcagttgactggacatctaggggtaaagcactgtttcggtgcggggccgcgagagcggtaccaaatcgagg
caaactctgaatactagatatgacccacaaataacaggggtcaaggtcggccagtgagacgatgggggataagcttcatc
gtcgagagggaaacagcccggatcaccagctaaggcccctaaatgaccgctcagtgataaaggaggtaggggtgcagaga
cagccaggaggtttgcctagaagcagccacccttgaaagagtgcgtaatagctcactgatcgagcgctcttgcgccgaag
atgaacggggctaagtgatctgccgaagctgtgggatgtaaaaatgcatcggtaggggagcgttccgccttagggggaag
taccggcgcgagccgtgatggacgaagcggaagcgagaatgtcggcttgagtaacgcaaacattggtgagaatccaatgc
cccgaaaacctaagggttcctccgcaaggttcgtccacggagggtgagtcagggcctaagatcaggccgaaaggcgtagt
cgatggacaacaggtgaatattcctgtactaccccttgtaggtcccgagggacggaggaggctaggttagccgaaagatg
gttatcggttcaaggacgtaaggtgaccctgctttttcagggtaagaagaggtagagaaaatgcctcgagccaatgttcg
agtaccaggcgctacggcgcggaagtaacccatgccatactcccaggaaaagctcgaacgaccttcaacaaaagggtacc
tgtactcgaaaccgacacaggtgggtagtagagaatacctaggggcgcgagacaactctctctaaggaactcggcaaaat
agccccgtaacttcgggagaaggggtgccccctcacaaagggggtcgaagtgaccaggcccgggcgactgtttacccaaa
aacacaggtctccgcaaagtcgtaagaccatgtatgggggctgacgcctgcccagtgccggaaggtcaaggaagttggtg
acctgaggacaggggagccggcgaccgaagccccggtgaacggcggccgtaactataacggtcctaaggtagcgaaattt
ccttgtcgggtaagttccgacccgcacgaaaggcgtaacgatctgggcactgtctcggagagaggctcggtgaaatagac
atgtctgtgaagatgcgggactacctgcacctggacagaaagaccctatgaagctttactgttccctgggattggctttg
ggcctttcctgcgcagcttaggtggaaggtgaagaaggcccccttccgggggggcccgagccatcagtgagatacccact
ctggaagagctagaattctaaccttgtgtcaggacctacgggccaagggacagtctcaggtagacagtttctatgggggc
gtaggcctccaaaaggtaacggaggcgtgcaaaaggtttcctcgggccggacggagattggccctcgagtgcaaaggcag
aagggagcttgactgcaagacccacccgtcgagcagggacgaaagtcggccttagtgatccgacggtgccgagtggaagg
gccgtcgctcaacggataaaagttactctagggataacaggctgatcttccccaagacgttcacatcgacgggaaggttt
tggcacctcgatgtcggctcttcgccacctggggctgtagtatgttccaagggttgggctgttcgcccattaaagcggta
cgtgagctgggttcagaacgtcgtgagacagttcggtccatatccgtgtgggcgttagagcattgagaggacctttccct
agtacgagaggaccgggaaggacgcacctctggtgtaccagttattgtgcccacggtaaacgctgggtagccaagtgcgg
agcggataactgctgaaagcatctaagtagtaagcccaccccaagatgagtgctctcctattccgacttccccagagcct
ctggtagcacagccgagacagcgacgggttctccgcccctgcggggatggagcgacagaagttttgagaattcaagagaa
ggtcacggcaagacgagccgtttatcattacgataggtgttaagtggaagtgcagtgatgtatgcagctgaggcatccta
acagaccgatagacttgaaccttgttcctacatgacccgatcaattcgatcaggcactcgccatctattttctttgttca
actctttgacaacacgaaaaaaccattgttcaactctttgacaacatgaaaaaaccaaaagccctgccctccctctctat
ctatccaagggatggaagggcagaggcctttggtgtcccctccagtcaagaattggggcctcacaatcactagccaatat
gcttttctctcatgcctttcttcgttcgtggttcgatattctggtgtcctaggcgtagaggaaccacaccaatccatccc
gaacttggtggttaaactctactgcggtgacgatactgtaggggaggtcctgcggaaaaatagctcgacgccaggatgat
aaaaagcttaacacctctcattcttattactttttcaatatgaaaaagtaataagaatgaaaaaggtcgtcttattcaaa
accccaattatgaccatcccttctctcccacttcacatctcggaacgcaccgttcttatagagagaaacgcgctttcaca
tcttcttaaccccgaaatggctggggagaggaaaggttccttttctttttaggatacttccgggaacagatccagtggag
gcggggtggggcctgtagctcagaggattagagcacgtggctacgaaccacggtgtcgggggttcgaatccctcctcgcc
cacaaccggcccaaaagggaagacctttccctctgggggtaggaaaatcataatcgggatagcggacccaaagctatgga
acttggatgtgggtcttttgtcgaaatgggccttactttttctttttttttatttattacgtgttatcgtgaatgaggta
aaaattacataaagtatgccgggtcctccgcatattttttttgttttacgccccgtaactcttcctcagccaggcttggg
cagaatagcagagcaagtacaagtattagtagcatagcaaaaatgcgttcctcgtcattaatatgttttatgtttgctcg
cggtaattgtaggcctctcggagaatcgatgactgcatctttgatgcactgctagtactagtccatccgagaattcttaa
ttggctagttgtaaatagccccaggactatggaacaaaaggattatcccggaactacaccgaggtattaacggcgattct
caaatatcgagaacagaatgtgatacgatgagatagaatacaatagaaacaaagacagggaacgggttacctactcttaa
cggtcaaagcgagccccttcattctgaattaaagaatgaagaattaatcaaatctccccaagtaggattcgaacctacga
ccaatcagttaacagccgaccgctctaccactgagctactgaggaacaacgggagattcgatctcatagagttcaattcc
cgttctcaacccatgactaatatgagctcgaagcttccttcgtaactcccggaacttcttcgtagtggctccctttccat
gcctcgcctcattttataggggaacctcaaagtggctctatttcattatattccatccatatcccaattccattcattta
atatccctttggtgtcattgacataagagatgtcgtttctagtctatctctttctatttctatatatggaaagtttaaaa
atcatcatataataatccagaaattgcaatataaaagaaaaagggaggtttgtgatgatttttaaatcttttctactact
agataatctagtatctttatgcatgaagataatcaattcggtcgttgtagtcggactttattatggatttctgaccacat
tctccataggaccctcttatctcttccttctaagagctcaggttatagaagaaggagaagaaggaactgagaagaaggta
tcagcaacaacgggttttattatgggacagctaataatgttcatatcgatctattatacacctctgcatctagcattggg
tagacctcatacaataactgtcctagctctaccctatcttttgtttcatttcttctggaacaatcacaaacatttttttg
attatggatctactaacagaattcaatgcgtaatctcagcattcaatatgtattcctggataatttaaatttttcaatta
ttcaatcatttcatttaccaagttcaatattagccagattagttaacatttatatgtttcgatgcaacaacaagatatta
tttttaacaagtagttttggtggttggttaattggtcacatttttttcatgaatacgttggattggtattattctggata
cgtcaaaatcagtctattaggtctaatgtacttattggacctaataagtaccttgtgtcagaattgacaaattctatggc
tcgaatctttaatattctcttatttattacctgtgtctactatttagacagaatgccgtcacccattcttattaagaaac
taaaagaaaacctcagaaacgaaagaaaggagggaaagtgaggaagaaacagatgtagaaatagaaacaacttccgaaac
cgaaacgaagggaactaaacaggaacaagagggattcatcgaagaagatctttcttcttctcctttttcggaggaaagga
ggatccggacaaagttgatgaaacggaaaagctccgaaaggacaaaataaaggatgaattccactttcacttaaaagaag
catgctataaaaatagcccaactttttataaggatgagtctcaagataattccaagttagaaatacttaaagaagaagat
aaagacctggtctggtttgaaaaaccccttgttaatcttcttttcgactataaacgatggaatcgaccatttcgatatat
aaaaaacatcgatttgaaaatgctgtaactgtaagaaatgaaatgtcccaatattttttttatacatgtcaaaatgacgg
aaaacaaagaatatcttttacatatcaccccagtttatcaactttcgggaaatgatacaaaaaaagatttctttgtctac
aacagaaaaattattatgtgatgaactgcatatgcataattattggatttataccaatgaacaaaaaaaaaacagcctaa
gcaacgaatttacaaatagaattgacggcttacacaaaggacttacttatctggatgtactcgaaaaaaagactcgatta
tgcagtgataaaactaacaaagaatacttgcctaaaatatatgatccttttttaaatggaccctatcgtggaataataaa
aaaatgcttttcaacttcactcataaatgaaactgcaggaaaaaaattcgatagagactttttttataaataagattcat
agtctccttcttaatgataatgattataattaccacgaaaaaatagataaaaaaatcattagaaatttgtaatttcttaa
tttttctaaatgaatttgccggagaatcaacatcaaatttgaaaataatttctttatttccagaacaaaggcaacttggt
tcagaaaatcgagaaaaaattttcaaattgttttttatgctgctcctattgctcaaacaactcgaaaaaaatctattgga
ataaaagaaataagtaaaaaagtcccctcgatggtcatacaaattaatcaacgatttagaacaacaagaaagagaaaaag
aggaagacgtagcactactggatcatcaaattcgttcaaggaaagccaaacgtgtagtaatttttactgatacccaacag
aataccgatacttatcctaataccacggatacgaataatcttgatcaaacagaggaagtagctttgatacgttattcaca
acaatccgattttcgtcgagacataatcaaaggttccatgcgtgttcaacgacgtaaaatagttatttgggaactgtttc
acgcaaatgtgcattccccactttttttaggacagaatagacaaatcttctttttctcttttgatatttacggactaata
aaacgaattttttagaaattggataggtaaaaatacagaatttaaaatttctgcttatacggaagaagaaccaagagagg
gggataaaaaagaggagtatgaaagagaagaggccaaaagaaaagaaaaagcacgaatagaaatagcggaagcctgggat
accattctatttgctcaagtaataagaggttttatgttagtaacccagtcgattcttagaaaatatattctattaccttt
gttgataatagctaaaaatatcagccgtctattactattccaacttcccgaatggtctgaggatttaaaagagtggaata
gagaaatgcatgttaaatgcacgtataatggtgtttcaattatcggaaacggaatttcctaaaaactggttaacagacgg
tattcagataaagatactatttcctttctgtctgaaaccttggcacagatctaagatacaaccttctccaataaaaaaga
aagaacaaaacaaaaaaaattatttttgttttttaaacagtttggggaatggaaacttaccttccttttggttctccccg
aaaacgaccttccttttttgaaacccatttttaaaggaactcggacaaaaaaattctaaaatttagaaagaagtgtttta
tagttctaagacttttcaaagaaagaacaaaattgtttctaaagatcccaaataaaacaaaaaatggattatcaaaagtc
ttcgatttataaaaaaaataataaaaaaactttcaaaagtaaatccaattctagtatttggattgcaagaagaatcgagt
gaaagtgaaataaaaaaagaaaaagattctagaatcaataatcagataattcttgaatcatccattcaaaacccgattca
tgaattggacaaattattcactgacagaaaaaaaaatgaaagatctaactgatagaacaagcacaatcagaaatcaaata
gaaagaattacaaaaaacaagaaaaatggatttcaaactctaaatattagtcctaacaaaacaagttatggtgctaaaag
attagaatcaccaaaaatattagtcagatattaaaaagaagaaataatcgattaatacgtaaatcacattattttataaa
atttttcagggaaaagatatacatagatatatttctatctatcattaatattcccaggatcaatatgcaactttttcttg
aatcaaaatttattgataaatacaattacaatcatgaaacaaatcaagaaaggattgaaaaaacaaatcaaaatataatt
aagtttatttcgactataaaaaaatcactttcacattttagtagtaacataaatagaaattctaagattctttgtgattt
atccttttgtcacaagcttatgtattttacaaattatcacaaaaccacgttattaatttgtataagttaagatctgtact
tcaatatagcggaatgtctttatctctaaagaatgaaataaaagaatattttggaataccaggaataattcattcgccta
ataaatttaaaaattttggaatgaatcaatggaaaaactggctaaaaaagtcattatcaatacgatttatctcaataaaa
tggtctcaattagtagcacaaaaaatggcgaaatagagtcactcaacatggtaatggtaggagtgaaaataaaaatttaa
acaaaagagattcatatgaaaaaaaaccaattaattcattacaaaaaagaaaatgaaaatgattctgagcctacttattg
ttattgccaaatcaaaaagagaactttcaaaaaaactatagatatgatcttctatcatataaattcatttattatggaga
tgagaaggactcatataattatatgtcgacattccaagtaaataagcatcaagaattttcttatacttctaattacaaca
cacataaacgcaaattagttgatatgtggggggatatccctatcactaattatttagaaaaagatgatattatgtatatg
gagaaaaatccagaatattttgattggaaaatttttaatttttgtcttagaaagaaagttgacattgggacctggatcga
tatcagtatcaacaataaaaaaaatactaagataaaaattaaaaattcttcaattattgataaaatggataagaaagatc
ttttttatctcccaattcatcaagaaatcaacccatccaatcaaaaagttttgtttttcgattggatgggaatgaatgaa
gaaatactaaatcgtcccatatcgaatctggaactttggttcttcctgaatttgttttactttataatacgtataaaatg
aaaccgtgggttataccaattaaattccttttttttaatgttaatgtaagtgtaagtgaaatttttactgaaaataaaaa
catcaatagaaagcaaaaaaagaatccttttatatcaatatcatcaaatgaaaaaaaatatcttggattagagaatagaa
atcaagaagaaaaagaacccctttgttcaaagagatcttgaatcagattcccaaaaccaaggaaattctgaatttgttct
ctcaaaccaacaaaaagatcttgaagaagattatatgggctcagatacaaaaaaacgtagaaagaaaaaacaatacaaga
gcagtacagaagcagaactcgatttcttcctgaaaaggtatttgctttttcaattgagatgggatgatcctttgaatcaa
aaaataatcaataatatcaaggtatattgtctcttgcttagattgaaaaatccaagagaaattgctatatcctccattga
aaaggagagaaatgagtctagatataatgctgattcagaaagatttaactcttacagaattgatgaaaagggggatattg
attattgaaccagttcgtctgtctgtaaaagttgatggactatttattttatatcaaatcctaggtatttcattggttca
taagagtaaacaccaaaataatcaaaaaagatacagcgaaaatgttgatatgaagaattttgataaatgattgcaagaca
ccaaaagatgacgaaaactcgaactcgagacaaaaataaaaatcattatgatttgcttgctcctgaaactattttatcac
ctagacgtcgtagagaattgagaattctaatgtgtttcaactcaagaatcaaataaggtggataaaaatccagtattttg
caatggaaacaggttaaaaaactgtaatcaattcttggatgaaaacaaaaatcttgatagagaaaaaaataaattaataa
aattagaattctttctttggcccaattatcgattagaagatttagcgtgtatgaatcgttattggtttgatactaataat
ggtagtcgttttagtatgttaaggatacgtatgtatccacaattgaaaatttattgatgatacttttgtcttattatccc
taccaaacatatagatcgggtaaatagatgcatacatgtcttgtcttacctcctgttacaatacatgatactaattcaat
aatgtatcaattggatccagaactgaatcaacagaattttattatttatttttatatatacatcataatttttctttttt
ctgagtgcggaaatataccatccttttgtatcccctctccgaatccgaatacaattgaaaattggattgattattggttc
attttctttattaagtttctttgataaaataaatcactaagcaaattcgtattattgtgtatacccgattaaaatagctg
gcattattattactgatcaagaaaatgcatatttgtaaaaaaggaaggaggtaaatttttttttatggcaaaaaattcct
tcatatctcgtatttcgcaagaagaaaaagaagaaaacaggggatctgttgaatttcaagtattccgcttcaccaataag
atacggagacttacttcacatttggaattgcacaaaaaagactattcatctcagaggggtctgcggaaaattctggggaa
aacgtcaacgactgctagtttttttgtcaaataaaaatagagtacgttataaagaattaattagtcaattgagcattcga
gagctaaaaacacgttaatttaaagagtcattttgaattatttgatttatcatgaatttttaatgaacttcttttttttt
tagttttcagcaattcatgaaagaatgaatcaggggaaaaacctatgacggtatcagctacaagaaaagacctcatgata
gtcaatatgggtcctcaccacccatcaatgcatggtgttcttcgactcatcgttactttagatggtgaagatgttattga
ttgtgaaccaatattgggttatttacacagagggatggaaaaaattgcggaaacccgaacaattatacaatatctgcctt
atgtaacacgttgggattatttagctactatgttcacagaagcaataactgtaaatggaccggaacaattgggaaatatt
caagtacctaaaagggctagctatatcagagtaattatgttggagttgagtcgttatagcttctcatttgttatggcttg
gtccttttatggcagatattggtgcacagacccccttcttctatatttttcgagaaagagaattgatatatgatctattc
gaagctgccactggtatgagaatgatgcataattattttcgtatcggaggagtagctgctgatctaccttatggctggat
agataaatgtttggatttctcttattatttcttaaccgggattgctgaatatcaaaagcttattacacggaatcccattt
ttttagaacgaggtgaaggggtgggcattattgacgaaaaaagaagcaataatttggggtttatcaggaccaatgctacg
agcttctggaataaaatgggatcttcgtaaagttgaccattatgagtgttacgacgaattttattggaagttcaatggca
aaaaacaaaaataaggagattcattagctcgttatttaatacgaaacgaatcggtgaaatggcagaatccataaaaatta
ttcaacaagctctggaaggaattccaggggggtccctatgaaattttagaaatccgacgtttttaatagaataagagatc
ctgaatggaatgattttgaatatcgattcattagtaaaaagccgtttcccgcttttgaattatcaaaacaggaactttat
gtgagagtcgaagccccaaaaggcgaattgggaatttttttgatagtcgacaattaaaaggaaacattttctcatttttg
ttatagctattgcagccgctgaagtagctattggaccagctattgtttcttcaatttatcgtaacagaaaatcaactcgt
atcaatcaatcgaatttgttgaataacgtagtagtagtatttttaaaattctagaaatttgaatagtcatcaattcaaat
tagattactaggtatggcaaataaggtatgatcagactttcaaaaatgtaagaaatcaaagcattttggacctcttttct
aataatctaataaacagatccggaattcaattgattcgaaaaattttggtaaatcattgatttgtctggtgtttgaatat
gtgattcatttacaagttttactagatcgaaaattaatgaagttcaataaatttataaatccaatgtcacattcagtaaa
aatttatgatacatgtatagggtgtactcaatgtggtacgagcttgccccacagatgtattagaaatgataccttgggat
ggatgtaaagctaaacaaatagcttccgctccaagaacagaagactgtgtcggttgtaagagatgtgaatccgcctgtcc
aacagatttttttgagtgttcgagtttatttatggcatgaaacaactcgcagcatgggtctagcttattgatacgttcca
gaaaattccactttaatacatttgatttttttaccgaaaaaaacccgtgctcgaaaagaaaaagaataatatgtttcttt
tcgggtatgggtttttttggtccaagtgtatcttgtctttaccatgaatttttttccttagttaactataattgttgttt
tgcctatatttgcgggttctttaattttctttctccctcatagaggaaataagatcattaagtggtatactatacgcatt
tttattttataactccttctaacaacctatgcattctgttatcatttccaatcggatgattcattaattcaactggcaga
agattataaatggatcaacttttttgatttccactggagattaggaatagatgggctttctataggacccattttactga
cgggattcatcactactttagctactttagtggcttggccagttactcgagattcccgactattccatttcctgatgtta
gcaatgtacagtggtcaaataggatcattttcgtctcgagaccttttacttttttttcataatgttggaattatgtgctt
ttcatattcatatatttatagttatgctactttcttctattttagtaacagactttcatttagaaactaaatataaaata
aatataaaagaaagatttgtttgaacaatagatgtctttcacatacaactaatgagtaacctatttatttaaaaatggca
gttccaaaaaaacgtacttctatttccaaaaagcatattcgtaaaaatatttggaaaaaaaaggtatattgggcagcgtt
aaaaagcttgttcgttagcaaaatctcttttctaccgaaaattaaaaaaaaagtaccttaattacaaattaagaaatgga
aattgggaattaaatttatttctaaattcttaattcattatagtactattgtattctttttaatatttataagatgccat
gccgccactcggattcgaaccgagatgccttagcactgcttcctaagagcagcgtgtctaccgatttcaccatagcggct
tgtttaaaattataatagactatttatattcaattgtcgagattgaaggaatcaattcaatgtaatatttttaggaaaaa
ttcaaatttattaattgatgaataaaaactcgttcaaatcgaaatttggaaatttgaatgttcaataataatcttatcat
ttattttttattaataatattaaaaatgctaaaggaaagtatttagcatttttaataccacttttttttgagttatttca
atttagattattctaagatttgattacttatttttttttttgttttttttaaaaacttttttttttataatttttttatg
ttttataatttttttcgactttagagcatattttaattcatatttccttttcgatcgtttcaattgtaattacactccat
ttgataactttattagtcaatgaaatagtaggactatatgattcgttaaaaaaaggcgtgatagttacttttttatgtat
aacaggattattaattattcgttggatttattcagatcatttcccattaagtaatttatatgaatcattaatcttcctct
cgtggagtttctctacattattcatatgattccgtattttaaaaaacagaaaaattttttaagggcaataaccacgccaa
gcgctatttttactcaaagttttgctacttcgggccttttaactgaaatgcatcaattcgaaatattagtacctgctctc
cagtccaaatggttaatgatgcatgtaagtatgatgctattgggttatgcagctcttctatgcggatcattattatccat
agcacttctagtcattacatttcaaaaagatataaggatttttggtaaaagaaaacattattaaatgaggtatttttttc
ggtgggatccaatacatgaatgacaaaaacaatcttttacaaagaaattcgcttttttctgttagtaattattacagatc
tcagttaattgaacagttggatcattggagttatcgtttgattagtctaggatttgtctttttaaccgtaggtatccttt
cgggagcagtatgggctaatgatgcatggggatcatattggaattgggatcaaaaagaaacttgggcatttattacttgg
accatattcgcgatttattttacatattagaacaaataaaaattttcaaggtcgaaattctgcaattgtggcttctatag
gctttcttctaatttggatatgttattttggggtcaatctattaggaataggattacatagttatggttcatttatatta
acaaataattgaattaaagaaaagaccttaagaacacaaatatagaaaaatataggacaaaacatataaaatagaagaag
aaaatttcgtgtaaataggtgagaaccatttgaatcaccactttatttgatttaaatggttctcacaaacgtcaaactta
tctataaaaatcattagatacaatagtttctaccttctaaactgatagtgagaaaactaaatctgagtaaatacaatacc
tattactggtagaaagatagagatcaaaacaaataactctcgcgaattaaaaaaagtttttaaaaaaacaaaaaaaaaaa
taagtaatcaaaatcttagaataatctaaattgaaataactcaaaaaaaagtggtattaaaaatgctaaatactttcctt
tagcatttttaatattattaataaaaaataaatgataagattattattgaacattcaaatttccaaatttcgatttgaac
gagttttttattcatcaattaataaatttgaatttttcctaaaaatattacattgaattgattccttcaatctcgacaat
tgaatataaatagtctattataattttaaacaagccgctatggtgaaatcggtagacacgctgctcttaggaagcagtgc
taaggcatctcggttcgaatccgagtggcggcatggcatcttataaatattaaaaagaatacaatagtactataatgaat
taagaatttagaaataaatttaattcccaatttccatttcttaatttgtaattaaggtactttttttttaattttcggta
gaaagagattttgctaacgaacaagcttttaacgctgcccaatataccttttttttccaaatatttttacgaatatgctt
tttggaaatagaagtacgttttttttggaactgccatttttaaataaataggttactcattagttgtatgtgaaagacat
ctattgttcaaacaaatctttcttttatatttattttatatttagtttctaaatgaaagtctgttactaaaatagaagaa
agtagcataactataaatatatgaatatgaaaagcacataattccaacattatgaaaaaaagtaaaaggtctcgagacga
aaatgatcctatttgaccactgtacattgctaacatcaggaaatggaatagtcgggaatctcgagtaactggccaagcca
ctaaagtagctaaagtagtgatgaatcccgtcagtaaaatgggtcctatagaaagcccatctattcctaatctccagtgg
aaatcaaaaaagttgatccatttataatcttctgccagttgaattaatgaatcatccgattggaaatgataacagaatgc
ataggttgttagaaggagtttataaaataaaaatgcgtatagtataccacttaatgatcttatttcctctatgagggaga
aagaaaattaaagaacccgcaaatataggcaaaacaacaattatagttaactaaggaaaaaaattcatggtaaagacaag
atacacttggaccaaaaaaacccatacccgaaaagaaacatattattctttttcttttcgagcacgggtttttttcggta
aaaaaaatcaaatgtattaaagtggaattttctggaacgtatcaataagctagacccatgctgcgagttgtttcatgcca
taaataaactcgaacactcaaaaaatctgttggacaggcggattcacatctccttacaaccgacacagtcttctgttctt
ggagcggaagctatttgtttagctttacatccatcccaaggtatcatttctaatacatctgtggggcaaagctcgtacac
attgagtacaccctatacatgtatcataaatttttactgaatgtgacattggatttataaaatttattgaacttcattaa
ttttcgatctagtaaaacttgtaaatgaatcacatattcaaacaccagacaaatcaatgatttaccaaaatttttcgaat
caattgaattccggatctgtttattagattattagaaaagaggtccaaaatgctttgatttcttacatttttgaaagtct
gatcataccttatttgccatacctagtaatctaatttgaattgatgactattcaaatttctagaattttaaaaatactac
tactacgttattcaacaaattcgattgattgatacgagttgattttctgttacgataaattgaagaaacaatagctggtc
caatagctacttcagcggctgcaataagctataacaaaaattgagaaaatgtttccttttaattgtcgactatccaaaaa
aattcccaattcgccttttggggcttcgactctcacataaagttcctggttttgataattcaaaagcgggaaacggcttt
ttactaatgaatcgatattcaaaatcattccattcaggatctcttattctattaaaacgtcggatttctaaaatttcata
gggacccccctggaattccttccagagcttgttgaataatttttatggattctgccatttcaccgattcgtttcgtatta
aataacgagctaatgaatctccttatttttgtttttgccattgaacttcccaataaaattcgtcgtaacactcataatgg
tcaactttacgaagatcccattttattccagaagctcgtagcattggttcctgataaaccccaaattattgcttcttttt
cgtcaataatgcccaccccttcacctcgttctaaaaaaatggattccgtgtaataagcttttgatattcagcaatcccgg
ttaagaaataataagagaaatccaaacatttatctatccagccataaggtagatcagcagctactcctccgatacgaaaa
taattatgcatcattctcataccagtggcagcttcgaatagatcatatatcaattctctttctcgaaaaatatagaagaa
gggggtctgtgcaccaatatctgccataaaaggaccaagccataacaaatgagaagctatacgactcaactccaacataa
ttactctgatatagctagcccttttaggtacttgaatatttcccaattgttccggtccatttacagttattgcttctgtg
aacatagtagctaaataatcccaacgtgttacataaggcagatattgtataattgttcgggtttccgcaattttttccat
ccctctgtgtaaataacccaatattggttcacaatcaataacatcttcaccatctaaagtaacgatgagtcgaagaacac
catgcattgatgggtggtgaggacccatattgactatcatgaggtcttttcttgtagctgataccgtcataggtttttcc
ctgattcattctttcatgaattgctgaaaactaaaaaaaaaagaagtcataaaaattcatgataaatcaaataattcaaa
atgactctttaaattaacgtgtttttagctctcgaatgctcaattgactaattaattctttataacgtactctattttta
tttgacaaaaaaactagcagtcgttgacgttttcccagaattttccgcagacccctctgagatgaatagtctttttttgt
gcaattccaaatgtgaagtaagtctccgtatcttattggtgaagcggaatacttgaaattcaacagatcccctgttttct
tctttttcttcttgcgaaatacgagatatgaaggaattttttgccataaaaaaaatttacctccttccttttttacaaat
atgcattttcttgatcagtaataataatgccagctattttaatcggggtatacacaataatacgaatttgcttagtgatt
tattttatcaaagaaacttaataaagaaaatgaaccaataatcaatccaattttcaattgtattcggattcggagagggg
atacaaaaggatggtatatttccgcactcagaaaaaagaaaaattatgatgtatatataaaaataaataataaaattctg
ttgattcagttctggatccaattgatacattattgaattagtatcatgtattgtaacaggaggtaagacaagacatgtat
gcatctatttacccgatctatatgtttggtagggataataagacaaaagtatcatcaataaattttcaattgtggataca
tacgtatccttaacatactaaaacgactaccattattagtatcaaaccaataacgattcatacacgctaaatcttctaat
cgataattgggccaaagaaagaattctaattttattaatttatttttttctctatcaagatttttgttttcatccaagaa
ttgattacagttttttaacctgtttccattgcaaaatactggatttttatccaccttattttgattccttgagttgaaac
acattagaaattctcaattctctacgacgtctaggtgataaaatagtttcaggagcaagcaaatcataatgatttttatt
tttgtctcgagttcgagttttcgtcatcttttggtgtcttgcaatcaatttatcaaaattcttcatatcaacattttcgc
tgtatcttttttgattattttggtgtttactcttatgaaccaatgaaatacctaggatttgatataaaataaatagtcca
tcaacttttacagacagacgaactggttcaataatcaatatcccccttttcatcaattctgtaagagttaaaatctttct
gaatcagcattatatctagactcatttctctcctttcaatggaggatatagcaatttctcttggatttttcaatctaagc
aagagacaatataccttgatattattgattattttttgattcaaaggatcatcccatctcaattgaaaaagcaaatacct
tttcaggaagaaatcgagttctgcttctgtactgctcttgtattgttttttctttctacgtttttttgtatctgagccca
tataatcttcttcaagatctttttgttggtttgagagaacaaattcagaatttccttggttttgggaatctgattcaaga
tctctttgaacaaagggttctttttcttcttgatttctattctctaatccaagatattttttttcatttgatgatattga
tataaaaggattctttttttgctttctattgatgtttttatttcagtaaaaatttcacttacacttacattaacattaaa
aaaaaggaatttaattggtataacccacggtttcattttatacgtattataaagtaaaacaaattcagggaagaaccaaa
gttccagattcgatatggggacgatttagtatttcttcattcattcccatccaatcgaaaaacaaaactttttgattgga
tgggttgatttcttgatgaattgggagataaaaaagatctttcttatccattttatcaataattgaagaatttttaattt
tatcttagtattttttttattgttgatactgatatcgatccaggtccaatgtcaactttctttctaagacaaaaattaaa
aattttccaatcaaaatattctggatttttctccatatacataatatcatctttttctaaataattagtgatagggatat
ccccccacatatcaactaatttgcgtttatgtgtgttgtaattagaagtataagaaaattcttgatgcttatttacttgg
aatgtcgacatataattatatgagtccttctcatctccataataaatgaatttatatgatagaagatcatatctatagtt
tttttgaaagttctctttttgatttggcaataacaataagtaggcttcagaatcattttcattttcttttttgtaatgaa
ttaattggttttttttcatatgaatctcttttgtttaaatttttattttcactcctaccattaccatgttgagtgactct
atttcgccatttttgtgctactaattgagaccattttatttgagataaatcgtattgataatgacttttttagccagttt
ttccattgattcattccaaaatttttaaatttattaggcgaatgaattattcctggtattccaaaatattcttttatttc
attctttagagataaagacattccgctatattgaagtacagatcttaacttatacaaattaataacgtggttttgtgata
atttgtaaaatacataagcttgtgacaaaaaggataaatcacaaagaatcttagaatttctatttatgttactactaaaa
tgtgaaagtgatttttttatagtcgaaataaacttaattatattttgatttgttttttcaatcctttcttgatttgtttc
atgattgtaattgtatttatcataaattttgattcaagaaaaagttgcatattgatcctgggaatattaatgatagatag
aaatatatctatgtatatcttttccctgaaaaattttataaaataatgtgatttacgtattaatcgattatttcttcttt
ttaatatctgactaatattttttggtgattctaatcttttagcaccataacttgttttgttaggactaatatttagagtt
tgaaatccattttcttgttttttgtaattctttctatttgatttctgattgtgcttgttctatcagttagatctttcatt
tttttttctgtcagtgaataatttgtccaattcatgaatcgggtttgaatggatgattcaagaattatctgattattgat
tctagaatctttttctttttttatttcactttcactcgattcttcttgcaatccaaatactagaattggatttacttttg
aaagttttttttattattttttttataaatcgaagacttttgataatccatttttttgttttatttgggatctttagaaa
caatttttgttctttctttgaaaagtcttagaactataaaacacttctttctaaattttagaatttttttgtcgagttct
ttaaaaatgggttcaaaaaaggaaggtcgttttcggggagaaccaaaaggaaggtaagtttccattccccaaactgttaa
aaaacaaaaataattttttttgttttgttctttcttttttattggagaaggttgtatcttagatctgtgcaaggtttcag
acagaaggaaatagtatctttatctgaataccgtctgttaaccagtttttaggaaattccgtttccgataattgaacacc
attatacgtgcatttaacatgcatttctctattccactcttttaaatcctcagaccattcgggaagttggaatagtaata
gacggctgatatttttagctattatcaacaaaggtaatagaatatattttctaagaatcgactgggttactaacataaaa
ccctcttattacttgagcaaatagaatggtatcccaggcttccgctatttctattcgtgctttttcttttcttttggcct
cttctctttcatactcctcttttttatccccctctcttggttcttcttccgttataagcagaaattttaaattctgtatt
ttttacctatccaatttctaaaaattcgttttattagtccgtaaatatcaaaagagaaaaaagaagatttgtctattctg
tctaaaaaaagtggggaatgcacatttgcgtgaaacagttcccaaataactattttacgtcgttgaacacgcatggaacc
tttgattatgtctcgacgaaaatcggattgttgtgaataacgtatcaaagctacttcctctgtttgatcaagattattcg
tatccgtgggtattaggataagtatcggtattctgttggggtatcagtaaaaattactacacgtttggctttccttgaac
gaatttgatgatccagtagtgctacgtcttcctctttttctctttcttgttgttctaaatcgttgattaatttgtatgac
catcgagggacttttttacttatttcttttattccaatagattttttttcgagttgtttgagcaataggagcagcattaa
aaaacaatttgaaaattttttctcgattttctgaaccaagttgcctttgttctggaaataaagaaattattttcaaattt
gatgttgattctccggcaaattcatttagaaaaattaagaaattacaaatttctaatgattttttatctattttttcgtg
gtaattataatcattatcattaagaaggagactatgaatcttatttataaaaaaagtctctatcgaattttttcctgcag
tttcatttatgagtgaagttgaaaagcatttttttattattccacgatagggtccatttaaaaaaggatcatatatttta
ggcaagtattctttgttagttttatcactgcataatcgagtctttttttcgagtacatccagataagtaagtcctttgtg
taagccgtcaattctattttgtaaattcgttgcttaggctgttttttttttgttcattggtataaatccaataattatgc
atatgcagttcatcacataataatttttctgttgtagacaaagaaatctttttttgtatcatttcccggaaagttgataa
actgggtggatatgtaaaagatattctttgttttccgtcattttgacatgtataaaaaaaatattggggacattttcatt
tcttacagttacagcattttcaaatcgattgttttttatatatcgaaatggtcgattccatcgtttatagtcgaaaagaa
gattaacaaggggttttttcaaaccagaccaggtctttatcttcttctttaagtatttctaacttggaattatcttgaga
ctcatccttataaaaagttgggctatttttatagcatgcttcttttaagtgaaagtggaattcatcctttattttgtcct
ttcggagcttttccgtttcatcaactttgtccggatcctccttttcctccgaaaaaggagaagaagaaagatcttcttcg
atgaatccctcttgttcctgtttagttcccttcgttttcggtttcggaagttgtttctatttctacatctgtttcttcct
cactttccctcctttctttcgttttgaggtttcttttagtttcttaataagaatgggtgacggcattctgtctaaatagt
agacacaggtaataaataagagaatattaaagattcgagccatagaatttgtcattctgacacaaggtacttattaggtc
caataagtacattagacctaatagactgattttgacgtatccagaataataccaatccaacgtatttcatgaaaaaaatg
tgaccaattaaccaaccaccaaaactacttgttaaaaataatatcttgttgttgcatcgaaacatataaatgttaactaa
tctggctaatattgaaacttggtaaaatgaaatgattgaataattgaaaaattaaattatccaggaatacatattgaatg
ctgagattacgcattgaatttctgttagtagatccataatcaaaaaaatgtttgtgattgttccagaagaaatgaaacaa
aagatagggtagagctagggacagttattgtatgaggtctacccaatgctagatgcagaggtgtataatagatcgatatg
aacattattagctgtcccataataaaaccccgttgttgctgataccttcttctcagttccttcttctccttcttctataa
cctgagctcttagaaggaagagataagagggtcctatggagaatgtggtcagaaatccataataaagtccgactacaacg
accgaattgattatcttcatgcataaagatactagattatctagtagtagaaagatttaaaatcatcacaaacctccctt
tttcttttatattgcaatttctggattattatatgatgatttttaaactttccatatatagaaatagaaagagatagact
agaaacgacatctcttatgtcaatgacaccaaagggatattaaatgaatggaattgggatatggatggaatataatgaaa
tagagccactttgaggttccctataaaatgaggcgaggcatggaagggagccactacgaagaagttccgggagttacgaa
ggaagcttcgagctcatattagtcatgggttgagaacgggaattgaactctatgagatcgaatctcccgttgttcctcag
tagctcagtggtagagcggtcggctgttaactgattggtcgtaggttcgaatcctacttggggagatttgattaattctt
cattctttaattcagaatgaaggggctcgctttgaccgttaagagtaggtaacccgttccctgtctttgtttctattgta
ttctatctcatcgtatcacattctgttctcgatatttgagaatcgccgttaatacctcggtgtagttccgggataatcct
ttgttccatagtcctggggctatttacaactagccaattaagaattctcggatggactagtactagcagtgcatcaaaga
tgcagtcatcgattctcccgagaggctacaatt
>m64123_200919_084320/102695051/ccs_(reversed)
accaggagattggatctagccgtaagaagaatgcttggtataaaataactcacttcttggtcttcgaccccctcagtcac
tacgaacgccccccgatcagtgcaatgggatgtgtctatttatctatctcttgactcgaaatgggagcaggtttgaaaaa
ggatcttagagtgtcctagggttggggcaggagggtctcttaacgccttattttttcttctcatcggagttatttcacaa
agacttgccgtggtaagaaaaaagaagggggaacaagcacacttggagagcgcagtacaacagagagttgtatgctgcgt
tcgggaaggatgaatcgctcccgaaaaggaatctattgattctctccaaattggttggaccgtaggtgcgatgatttact
ttacgggcgaggtctctggttcaaatccagatggcccagctgcgccagggaaaagaatagaagaagcatctgactccttc
atgcatgttccacttggctcgggggggatatagctcagttggtagagctccgctcttgcaattgggtcgttgcgattacg
ggttggatgtctaattgtccaggcggtaatgatagtatcttgtacctgaaccggtggctcactttttctaagtaatgggg
aagaggaccgaaacatgccactgaaagactctactgagacaaagatgggctgtcaagaacgtagaggaggtaggatgggc
agttggtcagatctagtatggatcatacatggacagtagttggagtcggcggctctactagggttccccaatctggatcc
ctggggaagaggatcaagttggcccttgcgaacagcttgatgcactatctcccttcaaccctttgagcgaaatgcggcaa
aaggaacgaaaatccatggaccgaccccatcgtctccaccccgtaggaactacgagatcaccccaaggacgccttcggta
tccaggggtcacggtccgaccatagaaccctgttcaataagtggaacgcattagctgtccgctctcaggttgggcagtaa
gggtcggagaagggcaatcactcattcttaaaattaaaaccagcattcttaagaccaaagagtcgggcggaaaagggggg
aaagctctccgttcctggttctcctgtagctggatcctccggaaccacaagaatccttagttagaattggattccaactc
agcaccttttgagattttgagaagagttgctctttggagagcacagtacgatgaaagttgtatgctgtgttcggggggag
ttattgtctatcgttggcctctatggtagaatcagtcggggcctgagagacggtggttaccctgtggcggatgtcagcgg
ttcgagtccgcttatctccaactcgtgaacttagccgatacaaagctatatgatagcaccaaattttccgattcggcggt
tcgatctatgatttaacattcatggacgttgataagatctttccatttacattagcagcaccttaggatggcatagcctt
aaagttaagggcgaggttcaaacgaggaaaggcttacggtggatacctaggcacccagagatgaggaagggcgtagtaag
cgacgaaatgcttcggggagttgaaaataagcatagatccggagattcccgaataggtcaacctttcgaactgctgctga
atccatgggcagacaagagacaacctggcgaactgaaacatcttagtagccagaggaaaagaaagcaaaagcgattcccc
gtagtagcggcgagcgaaatgggagcagccctaaaccgtgaaaacggggttgtgggagagcaatacaagcgtcgtgctgc
taggcgaagagcggtggagtgccgcaccctagatggcgagagtccagtagccgaaagcatcactagcttacgctctgacc
cgagtagcatgggcacgtggaatcccgtgtgaatcagcaaggaccaccttgcaaggctaaaatactcctgggtgaccgat
agcgaagtagtaccgtgagggaagggtgaaaagaacccccatcggggagtgaaatagaacatgaaaccgtaaagctctaa
gcagtggaggagcacacaggactctgaccgcgtgcctgttgaagaatgagccggcgactcataggcagtggcttggttaa
gggaacccaccgagccgtagcgaaagcgagtcttcatagggcaattgtcactgcttatggacccgaacctgggtgatcta
tccatgaccaggatgagcttgggtgaaactaagtggaggtccgaaccgactgatgttgaagaatcagcggatgagttgtg
gttaggggtgaaatgccactcgaacccagagctagctggttctccccgaaatgcgttgaggcgcagcagttgactggaca
tctaggggtaaagcactgtttcggtgcgggccgcgagaggcggtaccaaatcgaggcaaactctagaatactagatatga
cccacaaataacaggggtcaaggtcggccagtgagacgatgggggataagcttcatcgtcgagagggaaacagcccggat
caccagctaaggcccctaaatgaccgctcagtgataaaggaggtaggggtgcagagacagccaggaggtttgcctagaag
cagccacccttgaaagaggtgcgtaatagctcactgatcgagcgctcttgcgccgaagatgaacggggctaagtgatctg
ccgaagcttgtgggatgtaaaaatgcatcggtaggggagcgttccgccttagggggaagtaccggcgcgagccgtgatgg
acgaagcggaagcgagaatgtcggcttgagtaacgcaaaacattggtgagaatccaatgccccgaaacctaagggttcct
ccgcaaggttcgtccacggagggtgagtcagggcctaagatcaggccgaaaaggcgtagtcgatggacaacaggtgaata
ttcctgttactaccccttgtaggtcccgagggacggaggaggctaggttagccgaaagatggttatcggttcaaggacgt
aaggtgaccctgctttttcagggtaagaagagtagagaaaatgcctcgagccaatgttcgagtaccaggcgctacggcgc
ggaagtaacccatgccatactcccaggaaaagctcgaacgaccttcaacaaaaggggacctgtactcgaaaccgacacag
gtgggtaggtagagaatacctaggggcgcgagacaactctctctaaggaactcggcaaaatagccccgtaacttcgggag
aaggggtgccccctcacaaagggggtcgaagtgaccaggcccgggcgactgtttaccaaaaacacaggtctccgcaaagt
cgtaagaccatgtatgggggctgacgcctgcccagtgccggaaggtcaaggaagttggtgacctgatgacaggggagccg
gcgaccgaagccccggtgaacggcggccgtaactataacggtcctaaggtagcgaaattccttgtcgggtaagttccgac
ccgcacgaaaggtcgtaacgatctgggcactgtctcggagagaggctcggtgaaatagacatgtctgtgaagatgcggac
tacctgcacctggacagaaagaccctatgaagctttactgttccctgggattggctttgggcctttcctgcgcagcttag
gtggaaggtgaagaaggcccccttccggggggggcccgagccatcagtgagataccactctggaagagctagaattctaa
ccttgtggtcaggacctacgggccaagggacagtctcaggtagacagtttctatggggcgtaggtcctcccaaaaggtaa
cggaggcgtgcaaaaggtttcctcgggccggacggagattggccctcgagtgcaaaggcagaagggagcttgactgcaag
accccacccgtcgagcagggacgaaagtcggccttagtgatccgacggtgccggtggagtggaagggccgtcgctcaacg
gataaaagttactctagggataacaggctgatcttccccaagagttcacatcgacgggaaggtttggcacctcgatgtcg
gctcttcgccacctggggctgtagtatgttccaagggttgggctgttcgcccattaaagcggtacgtgagctgggttcag
aacgtcgtgagacagttcggtccatatccggtgtggcgtttagagcattgagaggacctttccctagtacgagaggaccg
ggaaggacgcacctctggtgtaccagttattgtgcccacggtaaacgctgggtagccaagtgcggagcggataactgctg
aaagcatctaagtagtaagcccaccccaagatgagtgctctcctattccgacttccccagagcctctggtagcacagccg
agacagcgacgggttctccgcccctgcggggatggaggcgacagaagttttgagaattcagagaaggtcacggcaagacg
agccgtttatcattacgataggtgttaagtggaagtgcagtgatgtatgcagcttgaggcatcctaacagaccgatagac
ttgaaccttgttcctacatgacccgatcaattcgatcaggcactcgccatctattttctttgttcaactctttgacaaca
cgaaaaaaccattgttcaactctttgacaacatgaaaaaaccaaagccctgccctccctctctatctatccaagggatgg
aagggcagaggcctttggtgtcccctccagtcaagaattggggcctcacaatcactagccaatatgcttttctctcatgc
ctttcttcgttcgtggttcgatattctggtgtcctaggcgtagaggaaccacaccaatccatcccgaacttggtggttaa
actctactgcggtgacgatactgtaggggaggtcctgcggaaaatagctcgacgccaggatgataaaaagcttaacacct
ctcattcttattactttttcaatatgaaaaagtaataagaatgaaaaaggtcgtcttattcaaaaccccaattatgacat
ccttctctcccacttcacatctcggaacgcaccgttcttatagagagaaacgcgcttcacatcttcttaacccgaaatgg
ctggggagaggaaaggttccttttctttttaggatacttccgggaacagatccagtggaggcggggtggggcctgtagct
cagaggattagagcacgtggctacgaaccacggtgtcgggggttcgaatccctcctcgcccacaaccggcccaaaaggga
aggacctttccctcctgggggtaggaaaatcataatcgggatagcggacccaaagctatggaacttggatgtgggtcttt
tgtccgaaatgggccttactttttctttttttttatttattacgtgttatcgtgaatgaggtaaaaattacataaagtat
gccgggtcctccgcatattttttttgttttacgccccgtaactcttcctcagccaggcttgggcagaatagcagagcaag
tacaagtattagtagcatagcaaaaatgcgttcctcgtcattaatatgttttatgtttgctcgcggtaattgtagcctct
cgggagaatcggatgactgcatctttgatgcactgctagtactagtccatccgagaattcttattggctatgttgtaaat
agccccaggactatggaacaaaggattatcccggaacacaccgaggtattaaacggcgattctcaaatatcgagaacaga
atgtgatacgatgagatagaatacaatagaaacaaagacagggaacgggttacctactcttaacggtcaaagcgagcccc
ttcattctgaattaaagaatgaagaattaaatcaaatctccccaagtaggattcgaacctacgacccaatcagttaacag
ccgaccgctctaccactgagctactgaggaacaacgggagattcgatctcatagagttcaattcccgttctcaacccatg
actaatatgagctcgaagcttccttcgtaactcccggaacttcttcgtagtggctcccttccatgcctcgcctcatttta
tagggaacctcaaagtggctctatttcattatattccatccatatcccaattccattcatttaatatccctttgtgtcat
tgacataagagatgtcgtttctagtctatctctttctatttctatatatggaaagttaaaaatcatcatataataatcca
gaaattgcaatataaaagaaaaagggaggtttgtgatgatttttaaatcttttctactactagataatctagtatcttta
tgcatgaagataatcaattcggtcgttgtagtcggacttattatggatttctgaccacattctccataggaccctcttat
ctcttccttctaagagctcaggttatagaagaaggagaagaaggaactgagaagaaggtatcagcaacaacgggttttat
tatgggacagctaataatgttcatatcgatctattatacacctctgcatctagcattgggtagacctcatacaataactg
tcctagctctaccctatcttttgtttcatttcttctggaacaatcacaaacatttttttgattaggatctactaacagaa
attcaatgcgtaatctcagcattcaataagtattcctggataatttaatttttcaattattcaatcatttcattttacca
agttcaatattagccagattagttaacatttatatgtttcgatgcaacaacaaaagatatttaacaagtatttgtttaac
cgaattttttttcatgaaatacgttggattgtattatattctggatacgtcaaaatcagtctattagctaccttaattgg
acctaataagtaccatgtgtcagaattgacaaattctatggcttcgaatctttaatattctcttatttattacctgtgtc
tactatttagacagaatgccgtcacccattcttattaagaaactaaaagaaacctcagaaacgaaagaaaggagggaagt
gaggaagaacagatgtagaaatagaaacaacttccgaaaccgaaacgaagggaactaaacaggaacaagagggattcatc
gaagaaagatctttcttcttctcctttttcggatggaaaaggagaggatccggacaaagttgatgaaacggaaaagcctc
cgaaaggacaaaataaaggatgaattccactttcacttaaaagaagcatgctataaaaatagcccaactttttataagga
tgagtctcaagataattccaagttaagaaatactttaaagaagaagataaagacctggtctggtttgaaaaaccccttgt
taatcttcttttcgactataaacgatggaatcgaccatttcgatatataaaaacaatcgatttgaaaatgctgtaactgt
aagaaatgaaatgtcccaatattttttttatatcatgtcaaaatgacggaaaacaaagaatatcttttacatatccaccc
ccagtttatcaactttccgggaaatgatacaaaaaaagatttctttgtctacaacagaaaaattattatgtgatgaaact
gcatatgcataattattggatttataccaatgaacaaaaaaaaaacagcctaagcaacgaatttacaaatagaattgacg
gctacacaaaggacttacttatctggatgtactcgaaaaaaagactcgattatgcagtgataaaactaacaaagaatact
tgcctaaaatatatgatccttttttaaatggaccctatcgtggaataataaaaaaatgcttttcaacttcactcataaat
gaaactgcaggaaaaaattcgatagagactttttttataaataagattcatagtctccttcttaatgataatgattataa
ttaccacgaaaaaatagataaaaaatcattagaaatttgtaatttcttaatttttctaaatgaatttgccggagaatcaa
catcaaatttgaaaataatttctttatttccagaacaaaggcaacttggttcagaaaatcgagaaaaaattttcaaattg
ttttttaatgctgctcctattgctcaaacaactcgaaaaaaatctattggaataaaagaaataagtaaaaaagtccctcg
atggtcatacaaattaatcaacgatttagaacaacaagaaagagaaaagaggaagacgtagcactactggatcaatcaaa
ttcgttcaaggaaagccaaacgtgtagtaatttttactgatacccaacagaataccgatacttatcctaataccacggat
acgaataatcttgatcaaacagaggaagtagctttgatacgttattcacaacaatccgattttcgtcgagacataatcaa
aggttccatgcgtgttcaacgacgtaaaatagttatttgggaactgtttcacgcaaatgtgcattccccactttttttag
acagaatagacaaatcttctttttttctcttttgatatttacggactaataaaacgatttttagaaattggataggtaaa
aatacagaatttaaaatttctgcttatacggaagaagaaccaagagagggggataaaaaagaggagtatgaaagagaacg
aggccaaaagaaaagaaaaagcacgaatagaaatagcggaagcctgggatccattctatttgcctcaagtaataagaggt
tttatgttagtaacccagtcgattcttagaaaatatattctattacctttgttgataatagctaaaaatatcagccgtct
attactattccaacttcccgaatggtctgaggatttaaaagagtggaatagagaaatgcatgttaaatgcacgtataatg
gtgttcaattatcggaaacggaatttcctaaaaactggttaacagacggtattcagataaagatactatttcctttctgt
ctgaaaccttggcacagatctaagatacaaccttctccaataaaaaagaaagaacaaaacaaaaaaaattatttttgttt
tttaacagtttggggaatggaaacttaccttccttttggttctccccgaaaacgaccttccttttttgaacccattttta
aagaactcgacaaaaaaaattctaaaatttagaaagaagtgttttatagttctagacttttcaaagaaagaacaaaattg
tttctaaagatcccaaataaaacaaaaaaatggattatcaaaagtcttcgatttataaaaaaaataataaaaaaactttc
aaaagtaaatcaattctagtatttggattgcaagaagaatcgagtgaaagtgaaataaaaaagaaaaagattctagaatc
aataatcagataattcttgaatcatccattcaaacccgattcatgaattggacaaattattcactgacagaaaaaaaaat
gaaagatctaactgatagaacaagcacaatcagaaatcaaatagaaagaattacaaaaaacaagaaaaatggatttcaaa
ctctaaatattagtcctaacaaaacaagttatggtgctaaaagattagaatcaccaaaaaatattagtcagatattaaaa
agaagaaataatcgattaatacgtaaatcacattatttttataaaatttttcagggaaaagatatacatagatatatttc
tatctatcattaatattcccaggatcaatatgcaactttttcttgaatcaaaatttattgataaatacaattacaatcat
gaaacaaatcaagaaaggattgaaaaaacaaatcaaaatataattaagtttatttcgactataaaaaaatcactttcaca
ttttagtagtaacataaatagaaattctaagattctttgtgatttatcctttttgtcacaagcttatgtattttacaaat
tatcacaaaaccacgttattaatttgtataagttaagatctgtacttcaatatagcggaatgtctttatctctaaagaat
gaaataaaagaatattttggaataccaggaataattcattcgcctaataaatttaaaaattttggaatgaatcaatggaa
aaactggctaaaaagtcattatcaatacgatttatctcaaataaatggtctcaattagtagcacaaaaatggcgaaatag
agtcactcaacatggtaatggtaggagtgaaaataaaaatttaaacaaaagagattcatatgaaaaaaaaccaattaatt
cattacaaaaaagaaaatgaaaatgattctgaagcctacttattgttattgccaaatcaaaaagagaactttcaaaaaaa
aactatagatatgatcttctatcatataaattcatttattatggagatgagaaggactcatataattatatgtcgacatt
caagtaaaataagcatcaagaattttcttatacttctaattacaacacacataaacgcaaattagttgatatgtgggggg
atatccctatcactaattatttagaaaaagatgatattatgtatactggagaaaaatccagaatattttgattggaaaat
tttaatttttgtcttagaaagaaagttgacattgggacctggatcgatatcagtatcaacaataaaaaaaatactaagat
aaaaattaaaaattcttcaattatgataaaatggataagaaagatcttttttatctcccaattcatcaagaaatcaaacc
catccaatcaaaaagttttgtttttcgattggatgggaatgaatgaagaaatactaaatcgtcccatatcgaatctggaa
ctttggttcttcctgaatttgttttactttataatacgtataaaatgaaaccgtgggttataccaattaaattccttttt
tttaatgttaatgtaagtgtaagtgaaattttactgaaaataaaaacatcaatagaaagcaaaaaaagaatccttttata
tcaatatcatcaaatgaaaaaaaatatcttgggattagagaatagaaatcaagaagaaaaagaaccctttgttcaaagag
atcttgaatcagattcccaaaaccaaggaaattctgaatttgttctctcaaaccaacaaaaagatcttgaagaagattat
atggggctcagatacaaaaaaacgtagaaagaaaaaacaatacaagagcagtacagaagcagaactcgatttcttcctga
aaaggtaatttgctttttcaattgagatgggatgatcctttgaatcaaaaaataatcaataatatcaaggtatattgtct
cttgcttagattgaaaaatccaagagaaattgctatatcctccattgaaaggagaggaaatgagtctagatataatgctg
attcagaaagatttaactcttacagaattgatgaaaagggggatattgattattgaaccagttcgtctgtctgtaaaagt
tgatggactatttattttatatcaaatcctaggtatttcattggttcataagagtaaacaccaaaataatcaaaaaagat
acagcgaaaatgttgatatgaagaattttgataaattgattgcaagacaccaaaagatgacgaaaactcgaactcgagac
aaaaataaaaatcattatgatttgcttgctcctgaaactattttatcacctagacgtcgtagagaattgagaattctaat
gtgtttcaactcaaggaatcaaaataaggtggataaaaatccagtattttgcaatggaaacaggttaaaaaactgtaatc
aattcttggatgaaaacaaaaatcttgatagagaaaaaaataaattaataaaattagaattctttctttggcccaattat
cgattagaagatttagcgtgtatgaatcgttattggtttgatactaataatggtagtcgttttagtatgttaaggatacg
tatgtatccacaattgaaaatttattgatgatacttttgtcttattatccctaccaaacatatagatcgggtaaatagga
tgcatacatgtcttgtcttacctcctgttacaatacatgatactaattcaataatgtatcaattggatccagaactgaat
caacagaattttattatttatttttatatatacatcataatttttcttttttctgagtgcggaaatataccatccttttg
tatccctctccgaatccgaatacaattgaaaattggattgattattggttcattttctttattaagtttctttgataaaa
taaatcactaagcaaattcgtattattgtgtatacccgattaaaatagctggcattattattactgatcaagaaaatgca
tattgtaaaaaaggaaggaggtaaatttttttttatggcaaaaaattccttcatatctcgtatttcgcaagaagaaaaga
agaaaacaggggatctgttgaatttcaagtattccgcttcaccaataagatacggagacttacttcacatttggaattgc
acaaaaaagactattcatcctcagaggggtctgcggaaaattctgggaaaacgtcaacgactgctagtttttttgtcaaa
taaaaatagagtacgttataaagaattaattagtcaattgagcattcgagagctaaaaacacgttaatttaaagagtcat
tttgaattatttgatttatcatgaatttttatgaacttctttttttttttagttttcagcaattcatgaaagaatgaatc
aggaaaacctatgacggtatcagctacaagaaaagacctcatgatagtcaatatgggtcctcaccacccatcaatgcatg
gtgttcttcgactcatcgttactttagatggtgaagatgttattgattgtgaaccaatattgggttatttacacagaggg
atggaaaaaattgcggaaacccgaacaattatacaatatctgccttatgtaacacgttgggattatttagctactatgtt
cacagaagcaataactgtaaatggaccggaacaattgggaaatattcaagtacctaaaagggctagctatatcagagtaa
ttatgttggagttgagtcgtatagcttctcatttgttatggcttggtccttttatggcagatatggtgcacagaccccct
tcttctatatttttcgagaaagagaattgatatatgatctattcgaagctgccactgggtatgagaatgatgcataatta
ttttcgtatcggaggagtagctgctgatctaccttatggctggatagataaatgtttggatttctcttattatttcttaa
ccgggattgctgaatatcaaaagcttattacacggaatcccatttttttagaacgaggtgaaggggtggcattattgacg
aaaaagaagcaataatttggggtttatcaggaccaatgctacgagcttctggaataaaatgggatcttcgtaaagttgac
cattatgagtgttacgacgaattttattgggaagttcaatggcaaaaacaaaaataaggagattcattagctcgtattta
atacgaaacgaatcggtgaaatggcagaatccataaaaattattcaacaagctctggaaggaattccaggggggtcccta
tgaaattttagaaaatccgacgtttttaatagaataagagatcctgaatggaatgattttgaatatcgattcattagtaa
aaaagccgtttccccgcttttgaattatcaaaacaggaactttatgtgagagtcgaagccccaaaaggcgaattgggaat
ttttttgataggtcgacaattaaaaggaaacattttctcaatttttgttatagctattgcagccgctgaagtagctattg
gaccagctattgtttcttcaatttatcgtaacagaaaatcaactcgtatcaatcaatcgaatttgttgaataacgtgagt
agtagttagtatttttaaaattctagaaatttgaatagtcatcaattcaaattagattactaggtatggcaaataaggta
tgattcagactttcaaaaatgtaagaaatcaaagcattttggacctcttttctaataatctaataaacagatccggaatt
caattgattcgaaaaattttggtaaatcattgatttgtctggtgtttgaatatgtgattcatttacaagttttactagat
cgaaaattaatgaagttcaataaatttataaatccaatgtcacattcagtaaaaatttatgatacatgtatagggtgtac
tcaatgtgtcacgagcttgccccacagatgtattagaaatgataccttgggatggatgtaaagctaaacaaatagctttc
cgctccaagaacagaagactgtgtcggttgtaagagatgtgaatccgcctgtccaacagattttttgagtgttcgagttt
atttatggcatgaaacaactcgcagcatgggtctagcttattgatacgttccagaaaattccactttaatacatttgatt
ttttttaccgaaaaaaacccgtgctcgaaaagaaaaagaataatatgtttcttttcgggtatgggtttttttggtccaag
tgtatcttgtctttaccatgaatttttttccttagttaactataattgttgttttgcctatatttgcgggttctttaatt
ttctttctccctcatagaggaaataagatcattaagtggtatactatacgcatttttattttataactccttctaacaac
ctatgcattctgttatcatttccaatcggatgattcattaattcaactggcagaagattataaatggatcaacttttttg
atttccactggagattaggaatagatgggctttctataggacccattttactgacgggattcatcactactttagctact
ttagtggcttggccagttactcgagattcccgactattccatttcctgatgttagcaatgtacagtggtcaaataggatc
attttcgtctcgagaccttttactttttttcataatgtggaattatgtgcttttcatattcatatatttatagttatgct
actttcttctattttagtaacagactttcatttagaaactaaatataaaataaatataaaagaaagatttgtttgaacaa
tagatgtctttcacatacaactaatgagtaacctatttatttaaaaatggcagttccaaaaaaacgtacttctatttcca
aaaagcatattcgtaaaaatattggaaaaaaaaaaggtatattgggcagcgttaaaagcttgttcgttagcaaaatctct
ttctaccgaaaattaaaaaaaaaagtaccttaattacaaattaagaaatggaaattgggaattaaatttatttctaaatt
cttaattcattatagtactattgtattctttttaatatttataagatgccatgccgcactcggattcgaaccgagatgcc
ttagcactgcttcctaagagcagcgtgtctaccgatttcaccatagcggcttgttttaaaattataatagactatttata
ttcaattgtcgagattgaaggaatcaattcaatgtaatatttttaggaaaaattcaaatttattaattgatgaataaaac
tcgttcaaatcgaaatttggaaatttgaatgttcaataataatcttatcatttattttttattaataatattaaaaatgc
taaaggaaagtatttagcatttttaataccacttttttttgagttatttcaatttagattattctaagatttgattactt
atttttttttttgtttttttaaaaactttttttttttataattttttatgttataattttttcgactttagagcatattt
taattcatatttccttttcgatcgtttcaattgtaattacactccatttgataacttattagtcaatgaaatagtaggac
tatatgattcgttaaaaaaaggcgtgatagttacttttttatgtataaacaggattattaattattcgttggatttattc
agatcatttcccattaagtaatttatatgaatcattaatcttcctctcgtggagtttctacattattcatatgattccgt
attttaaaaaaacagaaaaattttttaagggcaataaccacgccaagcgctatttttactcaaagttttgctacttcggg
ccttttactgaaatgcatcaattcgaaatattagtacctgctctccagtccaaatggttaatgatgcatgtaagtatgat
gctattgggttatgcagctcttctatgcggtcattattatccatagcacttctagtcattacatttcaaaaagatataag
gatttttggtaaaagaaaacatttattaaatgaggtattttttttcggtgggatccaatacatgaatgacaaaaacaatc
tttacaaagaaattcgcttttttctgttagtaattattacagatctcagttaattgaacagttggatcattggagttatc
gtttgattagtctaggatttgtctttttaaccgtaggtatcctttcgggagcagtatgggctaatgatgcatggggatca
tattggaattgggatcaaaaagaaacttgggcatttattacttggaccatattcgcgatttatttacatattagaacaaa
taaaaattttcaaggtcgaaattctgcaattgtggcttctataggctttcttctaatttggatatgttattttggggtca
atctattaggaataggattacatagttatggttcatttatattaacaaataattgaattaaagaaaagaccttaagaaca
caaatatagaaaaatatagacaaaacatataaatagaagaagaaaatttcgtgtaaataggtgagaaccatttgaatcac
cactttatttgatttaaatggttctcacaaacgtcaaacttatctataaaaaatcatttaagatacaatagtttctacct
tctaaactgatagtgagaaactaaaatctgagtaaataccaatacctattactggtagaaagatagagatcaaaacaaat
aactctcgcgaattaaaaaaagtttttaaaaaaaacaaaaaaaaaaaataagtaatcaaatcttagaataatctaaattg
aaataactcaaaaaaaagtggtattaaaaatgctaaatactttcctttagcatttttaatattattaataaaaaataaat
gataagattattattgaacattcaaatttccaaatttcgatttgaacgagtttttattcatcaattaataaatttgaatt
tttcctaaaaaatattacattgaattgattccttcaatctcgacaattgaatataaatagtctattataattttaaacaa
gccgctatggtgaaatcggtagacacgctgctcttaggaagcagtgctaaggcatctcggttcgaatccgagtggcggca
tggcatcttataaatattaaaaagaatacaatagtactataatgaattaagaatttagaaataaatttaattcccaattt
ccatttcttaatttgtaattaaggtactttttttttaattttcggtagaagaaagagattttgctaacgaacaagctttt
aacgctgcccaatataccttttttttccaaatatttttacgaatatgctttttgaaatagaagtacgtttttttggaact
gccatttttaaataaataggttactcattagttgtatgtgaaagacatctattgttcaaacaaatctttcttttatattt
attttatatttagtttctaaatgaaagtctgttactaaaatagaagaaagtagcataactataaatatatgaatatgaaa
agcacataattccaacattatgaaaaaaagtaaaaggtctcgagacgaaaatgatcctatttgaccactgtacattgcta
acatcaggaaatggaatagtcgggaatctcgagtaactggccaagccactaaagtagctaaagtagtgatgaatcccgtc
agtaaaatgggtcctatagaaagcccatctattcctaatctccagtggaaatcaaaaaagttgatccatttataatcttc
tgccagttgaattaatgaatcatccgattggaaatgataacagaatgcataggttgttagaaggagttataaaataaaaa
tgcgtatagtataccacttaatgatcttatttcctctatgagggagaaagaaaattaaagaacccgcaaatataggcaaa
acaacaattatagttaactaaggaaaaaaattcatggtaaagacaagatacacttggaccaaaaaaacccatacccgaaa
agaaacatattattctttttcttttcgagcacgggttttttttcggtaaaaaaaaatcaaatgtattaaagtggaatttt
ctggaacgtatcaataagctagacccatgctgcgagttgtttcatgccataaataaactcgaacactcaaaaaatctgtt
ggacaggcggattcacatctcttacaaccgacacagtcttctgttcttggagcggaagctatttgtttagctttacatcc
atcccaaggtatcatttctaatacatctgtggggcaagctcgtacacattgagtacaccctatacatgtatcataaattt
ttactgaatgtgacattggatttataaatttattgaacttcataattttcgatctagtaaaacttgtaaatgaatcacat
attcaaacaccagacaaatcaatgatttaccaaaatttttcgaatcaattgaattccggatctgtttattagattattag
aaaagaggtccaaaatgctttgatttcttacatttttgaaagtctgatcataccttatttgccatacctgagtaatctaa
tttgaatagatgactattcaaatttctagaaattttaaaaatactactactacgttattcaacaaattcgattgattgat
acgagttgattttctgttacgataaattgaagaaacaatagctggtccaatagctacttcagcggctgcaatagctataa
caaaaattgagaaaatgtttccttttaattgtcgactatcaaaaaaattcccaattcgccttttggggcttcgactctca
cataaagttcctgttttgataattcaaaagcggggagaacggctttttactaatgaatcgatattcaaaatcattccatt
caggatctcttattctattaaaacgtcggatttctaaaatttcatagggaccccctggaattccttccagagcttgttga
ataatttttatggattctgccatttcaccgattcgtttcgtattaaataacgagctaatgaatctccttatttttgtttt
tgccattgaacttcccaataaaattcgtcgtaacactcataatggtcaactttacgaagatcccattttattccagaagc
tcgtagcattggtcctgataaaccccaaattattgcttctttttcgtcaataatgcccaccccttcacctcgttctaaaa
aaatgggattccgtgtaataagcttttgatattcagcaatcccggttaagaaataataagagaaatccaaacatttatct
atccagccataaggtagatcagcagctactcctccgatacgaaaaataattatgcatcattctcataccagtggcagctt
cgaatagatcatatatcaattctctttctcgaaaaatatagaagaagggggtctgtgcaccaatatctgccataaaagga
ccaagccataacaaatgagaagctatacgactcaactccaacataattactctgatatagcctagcccttttaggtactt
gaatatttcccaattgttccggtccatttacagttattgcttctgtgaacatagtagctaaataatcccaacgtgttaca
taaggcagatattgtataattgttcgggtttccgcaatttttttccatccctctgtgtaaataacccaatattggttcac
aatcaatcaacatcttcaccatctaaagtaacgatgagtcgaagaacaccatgcattgatgggtggtgaggacccatatt
gactatcatgaggtcttttcttgtagctgataccgtcataggttttttccctgattcattctttcatgaattgctgaaaa
ctaaaaaaaaaaagaagttcataaaaattcatgataaatcaaataattcaaaatgactctttaaattaacgtgtttttag
ctctcgaatgctcaattgactaattaattctttataacgtactctatttttatttgacaaaaaaaactagcagtcgttga
cgttttcccagaattttccgcagacccctctgagatgaatagtcttttttgtgcaattccaaatgtgaagtaagtctccg
tatcttattggtgaagcggaatacttgaaattcacagatcccctgttttcttctttttcttcttgcgaaaatacgagata
tgaaggaattttttgccataaaaaaaatttacctccttccttttttacaaatatgcattttcttgatcagtaataataat
gccagctattttaatcgggtatacacaataatacgaatttgcttagtgatttattttatcaaagaaacttaataaagaaa
atgaaccaataatcaatccaattttcaattgtattcggattcggagagggatacaaaaggatggtatatttccgcactca
gaaaaaagaaaaattatgatgtatatataaaaataaataataaaattctgttgattcagttctggatccaattgatacat
tattgaattagtatcatgtattgtaacaggaggtaagacaagacatgtatgcatctatttacccgatctatatgtttggt
agggataataagacaaaagtatcatcaataaattttcaattgtggatacatacgtatccttaacatactaaaacgactac
cattattagtatcaaaccaataacgattcatacacgctaaatcttctaatcgataattgggccaaagaaagaattctaat
tttattaatttcatttttttctctatcaagatttttgttttcatccaagaattgattacagttttttaacctgtttccat
tgcaaaaatactggatttttatccaccttattttgattccttgagttgaaacacattagaattctcaattctctacgacg
tctaggtgataaaatagtttcaggagcaagcaaatcataatgatttttatttttgtctcgagttcgagttttcgtcatct
tttggtgtcttgcaatcaatttatcaaattcttcatatcaacattttcgctgtatcttttttgattattttggtgtttac
tcttatgaaccaatgaaatacctaggatttgatataaaataaatagtccatcaacttttacagacagacgaactggttca
ataatcaatatcccccttttcatcaattctgtaagagttaaatctttctgaatcagcattatatctagactcatttctct
cctttcaatggaggatatagcaatttctcttggatttttcaatctaagcaagagacaatataccttgatattattgatta
ttttttgattcaaaggatcatcccatctcaattgaaaaagcaaataccttttcaggaagaaaatcgagttctgcttctgt
actgctcttgtattgttttttctttctacgtttttttgtatctgagcccatataatcttcttcaagatctttttgttggt
ttgagagaacaaattcagaatttccttggttttgggaatctgattcaagatctctttgaacaaagggttctttttcttct
tgatttctattctctaatccaagatattttttttcatttgatgatattgatataaaaggattctttttttgctttctatt
gatgtttttattttcagtaaaaatttcacttacacttacattaacattaaaaaaaaggaatttaattggtataacccacg
gtttcattttatacgtattataaagtaaaacaaattcagggaagaaccaaagttccagattcgatatgggacgatttagt
attcttcattcattcccatccaatcgaaaaacaaaactttttgattggatgggttgatttcttgatgaattgggagataa
aaaagatctttcttatccattttatcaataattgaagaatttttaatttttatcttagtattttttttattgttgatact
gatatcgatccaggtcccaatgtcaactttctttctaagacaaaaattaaaaattttccaatcaaaatattctggatttt
tctccatatacataatatcatctttttctaaataattagtgatagggatatccccccacatatcaactaatttgcgttta
tgtgtgttgtaattagaagtataagaaaattcttgatgcttatttacttggaatgtcgacatataattatatgagtcctt
ctcatctccataataaatgaatttatatgatagaagatcatatctatagtttttttgaaagttctctgttttgatttggc
aataacaataagtaggcttcagaatcattttcattttctttttttgtaatgaattaattggtttttttcatatgaatctc
ttttgtttaaatttttattttcactcctaccattaccatgttgagtgactctatttcgccatttttgtgctactaattga
gaccattttatttgagaaatcgtattgataatgactttttagccagtttttccattgattcattccaaaatttttaaatt
tattaggcgaatgaattattcctggtattccaaaatattcttttatttcattctttagagataaagacattccgctatat
tgaagtacagatcttaacttatacaaattaataacgtggttttgtgataatttgtaaaatacataagcttgtgacaaaaa
ggataaatcacaaagaatcttagaatttctatttatgttactactaaatgtgaaagtgatttttttatagtcgaaataaa
cttaattatattttgatttgttttttcaatcctttcttgatttgtttcatgattgtaattgtatttatcaataaattttg
attcaagaaaaagttgcatattgatcctgggaatattaatgatagatagaaatatatctatgtatatcttttccctgaaa
aattttataaaataatgtgatttacgtattaatcgattatttcttctttttaatatctgactaatattttttggtgattc
taatcttttagcaccataacttgttttgttaggactaatatttagagtttgaaatccattttttcttgttttttgtaatt
ctttctatttgatttctgattgtgcttgttctatcagttagatctttcatttttttttctgtcagtgaataatttgtcca
attcatgaatcgggtttgaatggatgattcaagaattatctgattattgattctagaatctttttctttttttatttcac
tttcactcgattcttcttgcaatccaaatactagaattggatttacttttgaaagtttttttattatttttttttataaa
tcgaagacttttgataatccatttttttgttttatttgggatctttagaaacaattttgttctttctttgaaaagtctta
gaactataaaacacttctttctaaattttagaattttttgtcgagttctttaaaaatgggttcaaaaaaggaaggtcgtt
ttcggggagaaccaaaaggaaggtaagtttccattccccaaactgttaaaaaacaaaaataattttttttgttttgttct
ttcttttttattggagaaggttgtatcttagatctgtgccaaggtttcagacagaaaggaaatagtatctttatctgaat
accgtctgttaaccagtttttagaaattccgtttccgataattgaacaccattatacgtgcatttaacatgcatttctct
attccactcttttaaatcctcagaccattcgggaagttggaatagtaatagacggctgatatttttagctattatcaaca
aaggtaatagaatatattttctagaatcgactgggttactaacataaaacctcttattacttgagcaaatagaatggtat
cccaggcttccgctatttctattcgtgctttttcttttcttttggcctcttctctttcatactcctcttttttatccccc
tctcttggttcttcttccgtataagcagaaattttaaattctgtatttttacctatccaatttctaaaaattcgttttat
tagtccgtaaatatcaaaagagaaaaaagaagatttgtctattctgtctaaaaaaagtggggaatgcacatttgcgtgaa
aaacagttcccaaataactattttacgtcgttgaacacgcatggaacctttgattatgtctcgacgaaaatcggattgtt
gtgaataacgtatcaaagctacttcctctgtttgatcaagattattcgtatccgtggtattaggataagtatcggtattc
tgttgggtatcagtaaaaattactacacgtttggctttccttgaacgaatttgatgatccagtagtgctacgtcttcctc
tttttctctttcttgttgttctaaatcgttgattaatttgtatgaccatcgagggacttttttacttatttcttttattc
caatagatttttttcgagttgtttgagcaataggagcagcattaaaaaacaatttgaaaattttttctcgattttctgaa
ccaagttgcctttgttctggaaataaagaaattattttcaaatttgatgttgattctccggcaaattcatttagaaaaat
taagaattacaaatttctaatgattttttatctattttttcgtggtaattataatcattatcattaagaaggagactatg
aatcttatttataaaaaaagtctctatcgaattttttcctgcagtttcatttatgagtgaagttgaaaagcattttttta
ttattccacgatagggtccatttaaaaaaggatcatatattttaggcaagtattctttgttaggttttatcactgcataa
tcgagtctttttttcgagtacatccagataagtaagtcctttgtgtaagccgtcaattctatttgtaaattcgttgctta
ggctgtttttttttgttcattggtataaatccaataattatgcatatgcagttcatcacataataatttttctgttgtag
acaaagaaatctttttttgtatcatttccggaaagttgataaactgggtggatatgtaaaagatattctttgttttccgt
cattttgacatgtataaaaaaaatattgggacatttcatttcttacagttacagcatttcaaatcgattgttttttatat
atcgaaatggtcgattccatcgtttatagtcgaaaagaagattaacaaggggttttttcaaaccagaccaggtctttatc
ttcttctttaagtatttctaacttggaattatcttgagactcatccttataaaagttgggctatttttatagcatgcttc
ttttaagtgaaagtggaattcatcctttatttgtcctttcggagcttttccgtttcatcaactttgtccggatcctcctt
ttcctccgaaaaaggagaagaagaaagatcttcttcgatgaatccctcttgttcctgtttagttcccttcgtttcggttt
cggagttgtttctatttctacatctgtttcttctcactttccctcctttctttcgttttgaggtttcttttagtttctta
ataagaatggtgacggcattctgtctaaatagtagacacagtaataaataagagaatattaaagattcgagccatagaat
ttgtcaattctgacacaaggtacttattaggtccaataagtacattagacctaatagactgattttgacgtatccagaat
aataccaatccaacgtatttcatgaaaaaaatgtgaccaattaaccaaccaccaaaactacttgttaaaaataatatctt
gttgttgcatcgaaacatataaatgttaactaatctggcttaatattgaacttggtaaaatgaaaatgattgaataattg
aaaaaattaaattatccaggaatacatattgaatgctgagattacgcattgaatttctgttagtagatccataatcaaaa
aaatgtttgtgattgttccagaagaaatgaaacaaaagatagggtagagctaggacagttattgtatgagtctacccaat
gctagatgcagaggtgtataatagatcgatatgaacattattagctgtcccataataaaacccgttgttgctgatacctt
cttctcagttccttcttctccttcttctataacctgagctcttagaaggaagagataagaggtcctatggagaatgtggt
cagaaatccataataaagtccgactacaacgaccgaattgattatcttcatgcataaagatactagattatctagtagta
gaaaagatttaaaaatcatcacaaacctccctttttcttttatattgcaatttctggattattatatgatgatttttaaa
ctttccatatatagaaatagaaagagatagactagaaacgacatctcttatgtcaatgacaccaaagggatattaaatga
attggaattgggatatggatggaatataatgaaatagagccactttgaggttccctataaaatgaggcgaggcatggaag
ggagccactacgaagaagttccgggagttacgaaggaagcttcgagctcatattagtcatgggttgagaacgggaattga
actctatgagatcgaatctcccgttgttcctcagtagctcagtggtagagcggtcggctgttaactgattggtcgtaggt
tcgaatcctacttggggagatttgattaattcttcattctttaattcagaatgaaggggctcgctgttgaccgttaagag
taggtaacccgttc
>m64123_200919_084320/77660978/ccs_(reversed)
aggtgcgatgatttactttaccgggcgaggtctctggttcaaatccaggatggcccagctgcgccagggaaaagaataga
agaagcatctgactccttcatgcatgttccacttggctcggggggatatagctcagttggtagagctccgctcttgcaat
tgggtcgttgcgattacgggttggatgtctaattgtccaaggcggtaatgatagtatcttgtacctgaaccggtggctca
ctttttctaagtaatggggaagaggaccgaaacatgccactgaaagactctactgagacaaagatgggctgtcaagaacg
tagaggaggtaggatgggcagttggtcagatctagtatggatcatacatggacagtagttggagtcggcggctctactag
ggttccccaatctggatccctggggaagaggatcaagttggcccttgcgaacagcttgatgcactatctcccttcaaccc
tttgagcgaaatgcggcaaaggaacgaaaatccatggaccgaccccatcgtctccaccccgtaggaactacgagatcacc
ccaaggacgccttcggtatccaggggtcacggtccgaccatagaaccctgttcaataagtggaacgcattagctgtccgc
tctcaggttggggcagtaagggtcggagaagggcaatcactcattcttaaaattaaaaccagcattcttaagaccaaaga
gtcgggcggaaaaggggggaaagctctccgttcctggttctcctgtagctggatcctccggaaccacaagaatccttagt
tagaattggattccaactcagcaccttttgagattttgagaagagttgctctttggagagcacagtacgatgaaagttgt
aagctgtgttcgggggggagttattgtctatcgttggcctctatggtagaatcagtcggggcctgagagacggtggttta
ccctgtggcggatgtcagcggttcgagtccgcttatctccaactcgtgaacttagccgatacaaagctatatgatagcac
caaatttttccgattcggcggttcgatctatgatttaacattcatggacgttgataagatctttccatttacatttagca
gcaccttaggatggcatagccttaaagttaagggcgaggttcaaacgaggaaaggcttacggtggatacctaggcaccca
gagatgaggaagggcgtagtaagcgacgaaatgcttcggggagttgaaaataagcatagatccggagattcccgaatagg
tcaacctttcgaactgctgctgaatccatgggcagacaagagacaacctggcgaactgaaacatcttagtagccagagga
aaagaaagcaaaagcgattcccgtagtagcggcgagcgaaatgggagcagcctaaaccgtgaaaacgggggttgtgggag
agcaatacaagcgtcgtgctgctaggcgaagcggtggagtgccgcaccctagatggcgagagtccagtagccgaaagcat
cactagcttacgctctgacccgagtagcatggggcacgtggaatcccgtgtgaatcagcaaggaccaccttgcaaggcta
aatactcctgggtgaccgatagcgaagtagtaccgtgagggaagggtgaaaagaacccccatcggggagtgaaatagaac
atgaaaccgtaagctctcaagcagtgggaggagcacacaggactctgaccggcgtgcctgttgaagaatgagccggcgac
tcataggcagtggcttggttaagggaacccaccggagccgtagcgaaagcgagtcttcatagggcaattgtcactgctta
tggacccgaacctgggtgatcttatccatgaccaggatgaagcttgggtgaaactaagtggaggtccgaaccgactgatg
ttgaagaatcagcggatgagttgtggttaggggtgaaatgccactcgaacccagagctagctggttctccccgaaatgcg
ttgaggcgcagcagttgactggacatctaggggtaaagcactgtttcggtgcgggccgcgagagcggtaccaaatcgagg
caaactctgaatactagatatgacccacaaataacaggggtcaaggtcggccagtgagacgatgggggataagcttcatc
gtcgagagggaaacagcccggatcaccagctaaggcccctaaatgaccgctcagtgataaaggaggtaggggtgcagaga
cagccaggaggtttgcctagaagcagccacccttgaaagagtgcgtaatagctcactgatcgagcgctcttgcgccgaag
atgaacggggctaagtgatctgccgaagctgtgggatgtaaaaatgcatcggtaggggagcgttccgccttagggggaag
taccggcgcgagccgtgatggacgaagcggaagcgagaatgtcggcttgagtaacgcaaacattggtgagaatccaatgc
cccgaaaacctaagggttcctccgcaaggttcgtccacggagggtgagtcagggcctaagatcaggccgaaaggcgtagt
cgatggacaacaggtgaatattcctgtactaccccttgtaggtcccgagggacggaggaggctaggttagccgaaagatg
gttatcgttcaaggacgtaaggtgaccctgctttttcagggtaagaagaggtagagaaaatgcctcgagccaatgttcga
gtaccaggcgctaccggcgcggaagtaacccatgccatactcccaggaaaagctcgaacgaccttcaacaaaagggtacc
tgtactcgaaaccgacacaggtgggtaggtagagaatacctaggggcgcgagacaactctctctaaggaactcggcaaaa
tagccccgtaacttcgggagaaggggtgccccctcacaaagggggtcgaagtgaccaggcccgggcgactgtttaccaaa
aacacaggtctccgcaaagtcgtaagaccatgtatgggggctgacgcctgcccagtgccggaaggtcaaggaagttggtg
acctgatgacaggggagccggcgaccgaagccccggtgaacggcggccgtaactataacggtcctaaggtagcgaaattc
cttgtcgggtaagttccgacccgcacgaaaggcgtaacgatctgggcactgtctcggagagaggctcggtgaaatagaca
tgtctgtgaagatgcggactacctgcacctggacagaaagaccctatgaagctttactgttccctgggattggctttggg
cctttcctgcgcagcttaggtggaaggtgaagaaggcccccttccgggggggcccgagccatcagtgagataccactctg
gaagagctagaattctaaccttgtgtcaggacctacgggccaagggacagtctcaggttagacagtttctatggggcgta
ggcctcccaaaaggtaacggaggcgtgcaaaaggtttcctcgggccggacggagattggccctcgagtgcaaaggcagaa
gggagcttgactgcaagacccacccgtcgagcagggacgaaagtcggccttagtgatccgacggtgccgagtggaagggc
cgtcgctcaacggataaaagttactctagggataacaggctgatcttccccaagagttcacatcgacgggaaggtttggc
acctcgatgtcggctcttcgccacctggggctgtagtatgttccaagggttgggctgttcgcccattaaagcggtacgtg
agctgggttcagaacgtcgtgagacagttcggtccatatccggtgtgggcgttagagcattgagaggacctttccctagt
acgagaggaccgggaaggacgcacctctggtgtaccagttattgtgcccacggtaaacgctgggtagccaagtgcggagc
ggataactgctgaaagcatctaagtagtaagcccaccccaagatgagtgctctcctattccgacttccccagagcctctg
gtagcacagccgagacagcgacgggttctccgcccctgcggggatggagcgacagaagttttgagaattcaagagaaggt
cacggcaagacgagccgtttatcattacgataggtgttaagtggaagtgcagtgatgtatgcagctgaggcatcctaaca
gaccgatagacttgaaccttgttcctacatgacccgatcaattcgatcaggcactcgccatctattttctttgttcaact
ctttgacaacacgaaaaaaaccattgttcaactctttgacaacatgaaaaaaaccaaaagccctgcccctccctctctat
ctatccaagggatggaagggcagaggcctttggtgtcccctccagtcaagaattggggcctcacaatcactagccaatat
gcttttctctcatgcctttcttcgttcgtggttcgatattctggtgtcctaggcgtagaggaaccacaccaatccatccc
gaacttggtggttaaactctactgcggtgacgattactgtaggggaggtcctgcggaaaaatagctcgacgccaggatga
taaaaagcttaacacctctcattcttattactttttcaatatgaaaaagtaataagaatgaaaaaggtcgtcttattcaa
aaccccaattatgacatcccttctctcccacttcacatctcggaacgcaccgttcttatagagagaaacgcgctttcaca
tcttcttaacccgaaatggctggggagaggaaaggttccttttctttttaggatacttccgggaacagatccagtggagg
cggggtggggcctgtagctcagaggattagagcacgtggctacgaaccacggtgtcgggggttcgaatccctcctcgccc
acaaccggcccaaaagggaaggacctttccctctgggggtaggaaaatcataatcgggatagcggacccaaaagctatgg
aacttggatgtgggtcttttgtcgaaatgggccttactttttctttttttttatttattacgtgttatcgtgaatgaggt
aaaaattacataaagtatgccgggtccttccgcatattttttttgttttacgccccgtaactcttcctcagccaggcttg
ggcagaatagcagagcaagtacaagtattagtagcatagcaaaaatgcgttcctcgtcattaatatgttttatgtttgct
cgcggtaattgtagcctctcgggagaatcgatgactgcatctttgatgcactgctagtactagtccatccgagaattctt
aattggctagttgtaaatagccccaggactatggaacaaaggattatcccggaactacaccgaggtattaacggcgattc
tcaaatatcgagaacagaatgtgatacgatgagatagaatacaatagaaacaaagacagggaacgggttaccctactctt
aacggtcaaagcgagccccttcattctgaattaaagaatgaagaattaatcaaatctccccaagtaggattcgaacctac
gaccaatcagttaacagccgaccgctctaccactgagctactgaggaacaacgggagattcgatctcatagagttcaatt
cccgttctcaacccatgactaatatgagctcgaagcttccttcgtaactcccggaacttcttcgtagtggctcccttcca
tgcctcgcctcatttatagggaacctcaaagtggctctatttcattatattccatccatatcccaattccattcatttaa
tatccctttggtgtcattgacataagagatgtcgtttctagtctatctctttctatttctatatatggaaagtttaaaaa
tcatcatataataatccagaaattgcaattataaaagaaaaagggaggtttgtgatgatttttaaatcttttctactact
agataatctagtatctttatgcatgaagataatcaattcggtcgtttgtagtcggactttattatggatttctgaccaca
ttctccataggaccctcttatctcttccttctatagagctcaggttatagaagaaggagaagaaggaactgagaagaagg
tatcagcaacaacgggttttattatgggacagctaataatgtttcatatcgatctattatacacctctgcatctagcatt
gggtagacctcatacaataactgtcctagctctaccctatcttttgtttcatttcttctggaacaatcacaaacattttt
tgattatggatctactaacagaaattcaatgcgtaatctcagcattcaatatgtatcctggataatttaatttttcaatt
attcaatcatttcattttaccaagttcaatattagccagattagttaacatttatatgtttcgatgcaacaacaagatat
tatttttaacaagtagttttggtggttggttaattggtcacattttttttcatgaaatacgttggattggtattattctg
gatacgtcaaaatcagtctattaggtctaatgtacttattggacctaataagtaccttgtgtcagaattgacaaattcta
tggctcgaatctttaatattctcttatttattacctgtgtctactatttagacagaatgccgtcacccattcttattaag
aaactaaaagaaacctcagaaacgaaagaaaggagggaaagtgaggaagaaacagatgtagaaatagaaacaacttccga
aaccgaaacgaagggaactaaacaggaacaagagggattcatcgaagaagatctttcttctctcctttttcggaggaaaa
ggaggatccggacaaagttgatgaaacggaaaagctccgaaaggacaaaataaaggatgaattccactttcacttaaaag
aagcatgctataaaaatagcccaactttttataaggatgagtctcaagataattccaagttagaaatacttaaagaagaa
gataaagacctggtctggtttgaaaaaccccttgttaatcttcttttcgactataaacgatggaatcgaccatttcgata
tataaaaaacaatcgatttgaaatgctgtaactgtaagaaatgaaatgtcccatattttttttatacatgtcaaaatgac
ggaaaacaaagaatatcttttacatatccacccagtttatcaactttccgggaaatgatacaaaaaaagatttctttgtc
tacaacagaaaaattattatgtgatgaactgcatatgcataattattggatttataccaatgaacaaaaaaaaaacagcc
ctaagcaacgaatttacaaatagaattgacggcttacacaaaggacttacttatctggatgtactcgaaaaaaagactcg
attatgcagtgataaaactaacaaagaaatacttgcctaaaatatatgatcctttttttaaatggaccctatcgtggaat
aataaaaaaaatgcttttcaacttcactcataaatgaaactgcaggaaaaaattcgatagagactttttttataaataag
attcatagtctccttcttaatgataatgattataattaccacgaaaaaatagataaaaaatcattagaaatttgtaattt
cttaatttttctaaatgaatttgccggagaatcaacatcaaatttgaaaataatttctttatttccagaacaaaggcaac
ttggttcagaaaatcgagaaaaaattttcaaattgttttttaatgctgctcctattgctcaaacaactcgaaaaaaatct
attggaataaaagaaataagtaaaaaagtccctcgatggtcatacaaattaatcaacgatttagaacaacaagaaagaga
aaaaggaggaagacgtagcactactggatcatcaattcgttcaaggaaagccaaacgtgtagtaatttttactgataccc
aacagaataccgatacttatcctaataccacggatacgaataatcttgatcaaacagaggaagtagctttgatacgttat
tcacaacaatccgattttcgtcgagacataatcaaaggttccatgcgtgttcaacgacgtaaaatagttatttgggaact
gtttcacgcaaatgtgcattccccactttttttagacagaatagacaaatcttcttttttctctttgatatttacggact
aataaaacgaatttttagaaattggataggtaaaaatacagaatttaaaatttctgcttatacggaagaagaaccaagag
agggggataaaaaagaggagtatgaaagagaagaggccaaaagaaaagaaaaagcacgaatagaaatagcggaagcctgg
gataccattctatttgctcaagtaataagaggttttatgttagtaacccagtcgattcttagaaaatatattctattacc
tttgttgataatagctaaaaatatcagccgtctattactattccaacttcccgaatggtctgaggatttaaaagagtgga
atagagaaatgcatgttaaatgcacgtataatggtgttcaattatcggaaacggaatttcctaaaaactggttaacagac
ggtattcagataaagatactatttcctttctgtctgaaaccttggcacagatctaagatacaaccttctccaataaaaaa
gaaagaacaaaacaaaaaaaattatttttgtttttttaacagtttggggaatggaaacttaccttcctttggttctcccc
gaaaacgaccttccttttttgaacccatttttaaagaactcgacaaaaaaattctaaaatttagaaagaagtgttttata
gttctaagacttttcaaagaaagaacaaaattgtttctaaagatcccaaataaaacaaaaaaaatggattatcaaaagtc
ttcggatttataaaaaaaataataaaaaaactttcaaaagtaaatccaattctagtatttggattgcaagaagaatcgag
tgaaagtgaaataaaaaaagaaaaagattctagaatcaataatcagataattcttgaatcatccattcaaacccgattca
tgaattggacaaattattcactgacagaaaaaaaaatgaaagatctaactgatagaacaagcacaatcagaaatcaaata
gaaagaattacaaaaaacaagaaaaatggatttcaaactctaaatattagtcctaacaaaacaagttatggtgctaaaag
attagaatcaccaaaaaatattagtcagatattaaaaagaagaaataatcgattaatacgtaaatcacattattttataa
aatttttcagggaaaagatatacatagatatatttctatctatcattaatattcccaggatcaatatgcaactttttctt
gaatcaaaatttattgataaatacaattacaatcatgaaacaaatcaagaaaggattgaaaaaacaaatcaaaatataat
taagtttatttcgactataaaaaaatcactttcacattttagtagtaacataaatagaaatctaagattctttgtgattt
atcctttttgtcacaagcttatgtattttacaaattatcacaaaaccacgttattaatttgtataagttaagatctgtac
ttcaatatagcggaatgtctttatctctaaagaatgaaataaaagaatattttggataccaggaataattcattcgccta
ataaatttaaataattttggaatgaatcaatggaaaaactggctaaaaagtcattatcaatacgatttatctcaaataaa
atggtctcaattagtagcacaaaaatggcgaaatagagtcactcaacatggtaatggtaggagtgaaaataaaaatttaa
acaaaagagattcatatgaaaaaaaccaattaattcattacaaaaaagaaaatgaaaatgattctgaagcctacttattg
ttattgccaatcaaaaagagaactttcaaaaaaactatagatatgatcttctatcatataaattcatttattatggagat
gagaaggactcatataattatatggtcgacattccaagtaaataagcatcaagaattttcttatacttctaattacaaca
cacataaacgcaaattagttgatatgtggggggatatccctatcactaattatttagaaaagatgatattatgtatatgg
agaaaaatccagaatattttgattggaaaatttttaattttgtcttagaaagaaagttgacattgggacctggatcgata
tcagtatcaacaataaaaaaaatactaagataaaaattaaaaattcttcaattattgataaaatggataagaaagatctt
ttttatctcccaattcatcaagaaatcaacccatccaatcaaaaagttttgtttttcgattggatgggaatgaatgaaga
aatactaaatcgtcccatatcgaatctggaactttggttcttccctgaatttgttttactttataatacgtataaaatga
aaccgtgggttataccaattaaattcctttttttttaatgttaatgtaagtgtaagtgaaatttttactgaaaataaaaa
catcaatagaaagcaaaaaaagaatcttttatatcaatatcatcaaatgaaaaaaaatatcttggattagagaatagaaa
tcaagaagaaaaagaaccctttgttcaaagagatcttgaatcagattcccaaaaccaaggaaattctgaatttgttctct
caaaccaacaaaaagatcttgaagaagattatatgggctcagatacaaaaaaacgtagaaagaaaaaacaatacaagagc
agtacagaagcagaactcgatttcttcctgaaaaggtatttgctttttcaatgagatgggatgatcctttgaatcaaaaa
ataatcaataatatcaaggtatattgtctcttgcttagattgaaaaatccaagagaaattgctatatcctccattgaaag
gagagaaatgagtctagatataatgctgattcagaaagatttaactcttacagaattgatgaaaagggggatattgatta
ttgaaccagttcgtctgtctgtaaaagttgatggactatttattttatatcaaatcctaggtatttcatggttcataaga
gtaaacaccaaaataatcaaaaagatacagcgaaaatgttgatatgaagatttgataaattgattgcaagacaccaaaag
atgacgaaaactcgaactcgagacaaaaataaaaatcattatgatttgcttgctcctgaaactattttatcacctagacg
tcgtagagaattgagaattctaatgtgtttcaaactcaaggaatcaaaataaggtggataaaaatccagtattttgcaat
ggaaacaggttaaaaaactgtaatcaattcttggatgaaaacaaaaatcttgatagagaaaaaaataaattaataaaatt
agaattctttctttggcccaattatcgattagaagatttagcgtgtatgaatcgttattggtttgatactaataatggta
gtcgtttagtatgttaaggatacgtatgtatccacaattgaaaatttattgatgatacttttgtcttattatccctacca
aacatatagatcgggtaaatagatgcatacatgtcttgtcttacctcctgttacaatacatgatactaattcaataatgt
atcaattggatccagaactgaatcaacagaattttattatttatttttatatatacatcataatttttcttttttctgag
tgcggaaatataccatccttttgtatccctctccgaatccgaatacaattgaaaattggattgattattggttcatttcc
tttattaagtttctttgataaaataaatcactaagcaattcgtattattgtgtatacccgattaaaatagctggcattat
tattactgatcaagaaaatgcatatttgtaaaaaaggaaggaggttaaattttttttatggcaaaaaattccttcatatc
tcgtatttcgcaagaagaaaaagaagaaaacaggggatctgttgaatttcaagtattccgcttcaccaataagatacgga
gacttacttcacatttggaattgcacaaaaaagactattcatctcagaggggtctgcggaaaattctgggaaaacgtcaa
cgactgctagtttttttgtcaaataaaaatagagtacgttataaagaattaattagtcaattgagcattcgagagctaaa
aacacgttaatttaaagagtcattttgaattatttgatttatcatgaatttttatgaacttcttttttttttagttttca
gcaattcatgaaagaatgaatcagggaaaaaacctatgacggtatcagctacaagaaaagacctcatgatagtcaatatg
ggtcctcaccacccatcaatgcatgggtgttcttcgactcatcgttactttagatggtgaagatgttattgattgtgaac
caatattgggttatttacacagagggatggaaaaaattgcggaaacccgaacaattatacaatatctgccttatgtaaca
cgttgggattatttagctactatgttcacagaagcaataactgtaaatggaccggaacaattgggaaatattcaagtacc
taaaagggctagctatatcagagtaattatgttgagttgagtcgtatagcttctcatttgttatggcttggtccttttat
ggcagatattggtgcacagacccccttcttctatatttttcgagaaagagaattgatatatgatctattcgaagctgcca
ctggtatgagaatgatgcataattattttcgtatcggaggagtagctgctgatctaccttatggctggatagataaatgt
ttggatttctcttattatttcttaaccgggattgctgaatatcaaaagcttattacacggaatcccattttttttagaac
gaggtgaaggggtgggcattattgacgaaaaagaagcaataatttggggtttatcaggaccaatgctacgagcttctgga
ataaaatgggatcttcgtaaagttgaccattatgagtgttacgacgaattttattgggaagttcaatggcaaaaacaaaa
ataaggagattcattagctcgttatttaatacgaaacgaatcggtgaaatggcagaatccataaaaattattcaacaagc
tctggaaggaattccagggggtccctatgaaattttagaaatccgacgttttaatagaataagagatcctgaatggaatg
attttgaatatcgattcattagtaaaaagccgtttcccgcttttgaattatcaaaacaggaactttatgtgagagtcgaa
gccccaaaaggcgaattgggaatttttttgatagtcgacaattaaaaggaaacattttctcaatttttgttatagctatt
gcagccgctgaagtagctattggaccagctattgtttcttcaatttatcgtaacagaaaatcaactcgtatcaatcaatc
gaatttgttgaataacgtagtagtagtatttttaaaattctagaaatttgaatagtcatcaattcaaattagattactag
gtatggcaaataaggtatgatcagactttcaaaaatgtaagaaatcaaagcattttggacctcttttctaataatctaat
aaacagatccggaattcaattgattcgaaaaattttggtaaatcattgatttgtctggtgtttgaatatgtgattcattt
acaagttttactagatcgaaaattaatgaagttcaataaatttataaatccaatgtcacattcagtaaaaatttatgata
catgtatagggtgtactcaatgtgtacgagcttgccccacagatgtattagaaatgataccttgggatggatgtaaagct
aaacaaatagcttccgctccaagaacagaagactgtgtcggttgtaagagatgtgaatccgcctgtccaacagatttttt
gagtgttcgagttttatttatggcatgaaacaactcgcagcatgggtctagcttattgatacgttccagaaaattccact
ttaatacatttgatttttttttaccgaaaaaaacccgtgctcgaaaagaaaagaataatatgtttcttttcgggtatggg
tttttttggtccaagtgtatcttgtctttaccatgaatttttttccttagttaactataattgttgttttgcctatattt
gcgggttctttaattttctttctccctcatagaggaaataagatcattaagtggtatactatacgcatttttatttatga
ctccttctaacaacctatgcattctgttatcatttccaatcggatgattcattaattcaactggcagaagattataaatg
gatcaactttttttgatttccactggagattaggaatagatgggctttctataggacccattttactgacggggattcat
cactactttagctactttagtggcttggccagttactcgagattcccgactattccatttcctgaatgttagcaatgtac
agtggtcaaatagatcattttcgtctcgagaccttttactttttttcataatgttggaattatgtgcttttcatattcat
atatttatagttatgctactttcttctattttagtaacagactttcatttagaaactaaatataaaataaatataaaaga
agatttgtttgaacaatagatgtctttcacatacaactaatgagtaacctatttatttaaaaatggcagttccaaaaaaa
acgtacttctatttccaaaaagcatattcgtaaaaatatttggaaaaaaaaaggtatattgggcagcgttaaaagcttgt
tcgttagcaaaatctctttctaccgaaaattaaaaaaaaagtaccttaattacaaattaagaaatggaaattgggaatta
aatttatttctaaattcttaattcattatagtactattgtattctttttaatatttataagatgccatgccgccactcgg
attcgaaccgagatgccttagcactgcttcctaagagcagcgtgtctaccgatttcaccatagcggcttgtttaaaatta
taatagactatttatattcaattgtcgagattgaaggaatcaattcaatgtaatattttttaggaaaaattcaaatttat
taattgatgaataaaaactcgttcaaatcgaaatttggaaatttgaatgttcaataataatcttatcatttattttttat
taataatattaaaaatgctaaggaaagtatttagcatttttaataccactttttttttgagttatttcaatttagattat
tctaagatttgattacttatttttttttttgttttttttaaaaacttttttttttataattttttatgtttataattttt
ttcgactttagagcatattttaattcatatttccttttcgatcgtttcaattgtaattacactccatttgataactttat
tagtcaatgaaatagtaggactatatgattcgttaaaaaaaggcgtgatagttacttttttatgtataacaggattatta
attattcgttggatttattcagatcatttccattaagtaatttatatgaatcattaatcttcctctcgtggagtttctac
attattcatatgattccgtattttaaaaaacagaaaaattttttaagggcaataaccacgccaagcgctatttttactca
aagttttgctacttcgggccttttaactgaaatgcatcaattcgaaatattagtacctgctctccagtccaaatggttaa
tgatgcatgtaagtatgatgctattgggttatgcagctcttctatgcggatcattattatccatagcacttctagtcatt
acatttcaaaaagatataaggatttttggtaaaagaaaacatttattaaatgaggtattttttttcggtgggatccaata
catgaatgacaaaaacaatcttttacaaagaaattcgcttttttctgttagtaattattacagatctcagttaattgaac
agttggatcattggagttatcgtttgattagtctaggatttgtctttttaaccgtaggtatcctttcgggagcagtattg
ggctaatgatgcatggggatcatattggaattgggatcaaaaagaaaacttgggcatttattacttggaccatattcgcg
atttatttacatattagaacaaataaaaattttcaaggtcgaaattctgcaattgtggcttctataggctttcttctaat
ttggatatgttattttggggtcaatctattaggaataggattacatagttatggttcatttatattaacaaataattgaa
ttaaagaaaagaccttaagaacacaaatatagaaaaatataggacaaaacatataaatagaagaagaaaatttcgtgtaa
ataggtgagaaccatttgaatcaccactttatttgatttaaatggttctcacaaacgtcaaacttatctataaaaatcat
tagatacaatagtttctaccttctaaactgatagtgagaaaactaaatctgagtaaataccaatacctattactggtaga
aagatagagatcaaaacaaataactctcgcgaattaaaaaaagtttttaaaaaaaacaaaaaaaaaaataagtaatcaaa
tcttagaataatctaaattgaaataactcaaaaaaaagtggtattaaaatgctaaatactttcctttagcatttttaata
ttattaataaaaaataaatgataagattattattgaacattcaaatttccaaatttcgatttgaacgagtttttattcat
caattaataaatttgaatttttcctaaaaatattacattgaattgattccttcaatctcgacaattgaatataaatagtc
tattataatttaaacaagccgctatggtgaaatcggtagacacgctgctcttaggaagcagtgctaaggcatctcggttc
gaatccggagtggcggcatggcatcttataaatattaaaaagaatacaatagtactataatgaattaagaatttagaaat
aaatttaattcccaatttccatttcttaatttgtaattaaggtactttttttttaattttcggtagaaagagattttgct
aacgaacaagcttttaacgctgcccaatataccttttttttccaaatatttttacgaatatgctttttggaaatagaagt
acgtttttttggaactgccattttaaataaataggttactcattagttgtatgtgaaagacatctattgttcaaaacaaa
tctttcttttatatttattttatatttagtttctaaatgaaagtctgttactaaaatagaagaaagtagcataactataa
atatatgaatatgaaaaagcacataattccaacattatgaaaaaaagtaaaaggtctcgagacgaaaatgatcctatttg
accactgtacattgctaacatcaggaaatggaatagtcgggaatctcgagtaactggccaagccactaaagtagctaaag
tagtgatgaatcccgtcagtaaaatgggtcctatagaaagcccatctattcctaatctccagtggaaatcaaaaaagttg
atccatttataatcttctgccagttgaattaatgaatcatccgattggaaatgataacagaatgcataggttgttagaag
gagttataaaataaaatgcgtatagtataccactaatgatcttatttcctctatgagggagaaagaaaattaaagaaccc
gcaaatataggcaaaacaacaattatagttaactaaggaaaaaaattcatggtaaagacaagatacacttggaccaaaaa
aacccatacccgaaaagaaacatattattctttttcttttcgagcacgggttttttttcgtaaaaaaaatcaaatgtatt
aaagtggaattttctggaacgtatcaataagctagacccatgctgcgagttgtttcatgccataaataaactcgaacacc
tcaaaaaatctgttggacaggcggattcacatctcttacaaccgacacagtcttctgttcttggagcggaagctatttgt
ttagctttacatccatcccaaggtatcatttctaatacatctgtggggcaagctcgtacacattgagtacaccctataca
tgtatcataaatttttactgaatgtgacattggatttataaatttattgaacttcattaattttcgatctagtaaaactt
gtaaatgaatcacatattcaacaccagacaaatcaatgatttaccaaaatttttcgaatcaattgaattccggatctgtt
tattagattattagaaaagaggtccaaaatgctttgatttcttacatttttgaaagtctgatcataccttatttgccata
cctagtaatctaatttgaattgatgactattcaaatttctagaattttaaaaatactactactacgttattcaacaaatt
cgattgattgatacgagttgattttctgttacgataaattgaagaaacaatagctggtccaatagctacttcagcggctg
caatagctataacaaaaattgagaaaatgtttccttttaattgtcgactatcaaaaaaattcccaattcgccttttgggg
cttcgactctcacataaaggttcctgttttgataattcaaaagcggggaaacggctttttactaatgaatcgatattcaa
aatcattccattcaggatctcttattctattaaaacgtcggatttctaaaatttcatagggaccccctggaatccttcca
gagcttgttgaataatttttatggattctgccatttcaccgattcgtttcgtattaaataacgagctaatgaatctcctt
atttttgtttttgcattgaacttccaataaaattcgtcgtaacactcataatggtcaactttacgaagatcccattttat
tccagaagctcgtagcattggtcctgataaaccccaaattattgcttctttttcgtcaataatgcccaccccttcacctc
gttctaaaaaaaatgggattccgtgtaataagcttttgatattcagcaatcccgggttaagaaataataagagaaatcca
aacatttatctatccagcataaggtagatcagcagctactcctcgatacgaaaataattatgcatcattctcataccagt
ggcagcttcgaatagatcatatatcaattctctttctcgaaaaatatagaagaagggggtctgtgcaccaatatctgcca
taaaaggaccaagccataacaaatgagaagctatacgactcaactccaacataattactctgatatagctagccctttta
ggtacttgaatatttcccaattgttccggtccatttacagttattgcttctgtgaacatagtagctaaataatcccaacg
tgtacataaggcagatattgtataattgttcgggtttccgcaattttttccatccctctgtgtaaataacccaatattgg
ttcacaatcaataacatctcaccatctaaagtaacgatgagtcgaagaacaccatgcattgatgggtggtgaggacccat
attgactatcatgaggtcttttcttgtagctgataccgtcataggtttttccctgattcattctttcatgaattgctgaa
aactaaaaaaaaagaagttcataaaaattcatgataaatcaaataattcaaaatgactctttaaattaacgtgtttttta
gctctcgaatgctcaattgactaattaattctttataacgtactctatttttatttgacaaaaaaactagcagtcgttga
cgtttttcccagaattttccgcagacccctctgagatgaatagtcttttttgtgcaattccaaatgtgaagtaagtctcc
gtatcttattggtgaagcggaatacttgaaattcaacagatcccctgttttcttctttttcttcttgcgaaatacgagat
atgaaggaattttttgccataaaaaaaatttacctccttccttttttacaaatatgcattttcttgatcagtaataataa
tgccagctattttaatcgggtatacacaataatacgaatttgcttagtgatttattttatcaaagaaacttaataaagaa
aatgaaccaataatcaatccaattttcaattgtattcggattcggagagggatacaaaaggatggtatatttccgcactc
agaaaaaagaaaaattatgatgtatatataaaataataataaaattctgttgattcagttctgatccaattgatacatta
ttgaattagtatcatgtattgtaacaggaggtaagacaagacatgtatgccatctatttacccgatctatatgtttggta
gggataataagacaaaagtatcatcaataaattttcaattgtggatacatacgtatccttaacatactaaacgactacca
ttattagtatcaaaccaataacgattcatacacgctaaatcttctaatcgataattgggccaaagaaagaattctaattt
tattaatttatttttttctctatcaagatttttgttttcatccaagaattgattacagttttttaacctgtttccattgc
aaaatactggatttttatccaccttattttgattccttgagttgaaaacacattagaattctcaattctctacgacgtct
aggtgataaaatagtttcaggagcaagcaaatcataatgatttttatttttgtctcgagttcgagttttcgtcatctttt
ggtgtcttgcaatcaatttatcaaaattcttcatatcaacattttcgctgtatcttttttgattattttggtgttttact
cttatgaaccaatgaaatacctaggatttgatataaaataaatagtccatcaacttttacagacagacgaactggttcaa
taatcaatatccccccttttcatcaattctgtaagagttaaatctttctgaatcagcattatatctagactcatttctct
cctttcaatggaggatatagcaatttctcttggattttcaatctaagcaagagacaatataccttgatattattgattat
tttttgattcaaaggatcatcccatctcaattgaaaaagcaaatacctttcaggaagaaatcgagttctgcttctgtact
gctcttgtattgttttttctttctacgtttttttgtatctgagcccatataatcttcttcaagatctttttgttggtttg
agagaacaaattcagaatttccttggttttgggaatctgattcaagatctctttgaacaaagggttctttttcttcttga
tttctattctctaatccaagatattttttttcatttgatgatattgatataaaaggattctttttttgctttctattgat
gtttttattttcagtaaaaatttcacttacacttacattaacattaaaaaaaaaggaatttaattggtataacccacggt
ttcattttatacgtattataaagtaaaacaaattcaggaagaaccaaagttccagattcgatatgggacgatttagtatt
tcttcattcattcccatccaatcgaaaaacaaaactttttgattggatgggttgatttcttgatgaattgggagataaaa
aagatctttcttatccattttatcaataattgaagaatttttaatttttatcttagtattttttttattgttgatactga
tatcgatccaggtcccaatgtcaactttctttctaagacaaaaattaaaaattttccaatcaaaatattctggatttttc
tccatatacataatatcatctttttctaaataattagtgatagggatatccccccacatatcaactaatttgcgtttatg
tgtgttgtaattagaagtataagaaaattcttgatgcttatttacttggaatgtcgacatataattatatgagtccttct
catctccataataaatgaatttatatgatagaagatcatatctatagtttttttgaaagttctctttttgatttggcaat
aacaataagtaggcttcagaatcattttcattttcttttttgtaatgaattaattggtttttttcatatgaatctctttt
gtttaaatttttattttcactcctaccattaccatgttgagtgactctatttcgccatttttgtgctactaattgagacc
attttatttgagataaatcgtattgataatgactttttagccagtttttccattgattcattccaaaatttttaaattta
ttaggcgaatgaattattcctggtattccaaaatattcttttatttcattctttagagataaagacattccgctatattg
aagtacagatcttaaacttatacaaattaataacgtggttttgtgataatttgtaaaatacataagcttgtgacaaaaag
gataaatcacaaagaatcttagaatttctatttatgttactactaaaatgtgaaagtgatttttttatagtcgaaataaa
cttaattatattttgatttgttttttcaatcctttcttgatttgtttcatgattgtaattgtatttatcaataaattttg
attcaagaaaaagttgcatattgatcctgggaatattaatgatagatagaaatatatctatgtatatcttttccctgaaa
atttataaaataatgtgatttacgtattaatcgattatttcttctttttaatatctgactaatattttttggtgattcta
atcttttagcaccataacttgttttgttaggactaatatttagagtttgaaatccatttttcttgttttttgtaattctt
tctattgatttctgattgtgcttgttctatcagttagatctttcatttttttttctgtcagtgaataatttgtccaattc
atgaatcgggtttgaatggatgattcaagaattatctgattattgattctagaatctttttctttttttatttcactttc
actcgattcttcttgcaatccaaatactagaattggatttacttttgaaagtttttttattattttttttataaatcgaa
gacttttgataatccatttttttgttttatttgggatctttagaaacaattttgttctttctttgaaaagtcttagaact
ataaaacacttctttctaaattttagaatttttttgtcgagttctttaaaaatgggttcaaaaaaggaaggtcgtttcgg
ggagaaccaaaaaggaaggtaagtttccattccccaaactgttaaaaaacaaaaataattttttttgttttgttctttct
tttttattggagaaggttgtatcttagatctgtgccaaggtttcagacagaaaggaaatagtatctttatctgaataccg
tctgttaaccagtttttaggaattccgtttccgataattgaacaccattatacgtgcatttaacatgcatttctctattc
cactcttttaaatcctcagaccattcgggaagttggaatagtaatagacggctgatatttttagctattatcaacaaagg
taatagaatatattttctaagaatcgactgggttactaacataaaacctcttattacttgaggcaaatagaatggtatcc
caggcttccgctatttctattcgtgctttttcttttctttggcctcttctctttcatactcctcttttttatccccctct
cttggttcttcttccgtataagcagaaattttaaattctgtatttttacctatccaatttctaaaaattcgttttattag
tccgtaaatatcaaaagagataaaagaagatttgtctattctgtctaaaaaaagtgggggaatgcacatttgcgtgaaac
agttcccaaataactattttacgtcgttgaacacgcatggaacctttgattatgtctcgacgaaaatcggattgttgtga
ataacgtatcaaagctacttcctctgtttgatcaagattattcgtatccgtggtattaggataagtatcggtattctgtt
gggtatcagtaaaattactacacgtttggctttccttgaacgaatttgatgatccagtagtgctacgtcttcctcttttt
ctctttcttgttgttctaaatcgttgattaatttgtatgaccatcgagggacttttttacttatttcttttattccaata
gatttttttcgagttgtttgagcaataggagcagcatgtaaaaaacaatttgaaaattttttctcgattttctgaaccaa
gttgcctttgttctggaaataaagaaatttttttcaaatttgatgttgattctccggcaaattcatttagaaaaattaag
aaattacaaatttctaatgattttttatctattttttcgtggtaattatatcattatcattaagaaggagactatgaatc
ttatttataaaaaaagtcctctatcgaattttttcctgcagtttcatttatgagtgaagttgaaaagcattttttattat
tccacgatagggtccatttaaaaaaggatcatatattttaggcaagtattctttgttagttttatcactgcataatcgag
tctttttttcgagtacatccagataagtaagtcctttgtgtaagccgtcaattctatttgtaaattcgttgcttaggctg
tttttttttttgttcattggtataaatccaataattatgcatatgcagttcatcacataataatttttctgttggagaca
aagaaatctttttttgtatcatttcccggaaagttgataaactgggtggatatgtaaaagatattctttgttttccgtca
ttttgacatgtataaaaaaaatattgggacatttcatttcttacagttacagcattttcaaatcgattgttttttatata
tcgaaatggtcgattccatcgtttatagtcgaaaagaagattaacaaggggttttcaaaccagaccaggtctttatcttc
ttctttaagtatttctaacttggaattatcttgagactcatccttataaaaagttgggctattttttatagcatgcttct
tttaagtgaaagtggaattcatcctttattttgtcctttcggagcttttccgtttcatcaactttgtccggatcctcctt
ttcctccgaaaaaggagaagaagaaagatcttcttcgatgaatccctcttgttcctgtttagttcccttcgtttcggttt
cggaagttgtttctatttctacatctgtttcttcctcactttcccctcctttctttcgtttctgaggtttctgttagttt
cttaatagaatgggtgacggcattctgtctaaatagtagacacaggtaataaataagaggaatattaaagattcgagcca
tagaatttgtcaattctgacacaaggtacttattaggtccaataagtacattagacctaatagactgtttttgacgtatc
cagaataataccaatccaatcgtatttcatgaaaaaaatgtgaccaattaaccaaccaccaaaactacttgttaaaataa
tatcttgttgttgcatcgaaacatataaatgttaactaatctggctaatattgaacttggtaaaatgaaatgattgaata
attgaaaaattaaattatccaggaatacatattgaatgctgagattacgcattgaatttctgttagtagatccataatca
aaaaaatgtttgtgattgttccagaagaaatgaaacaaaagataggtagagctaggacagttattgtatgaggtctaccc
aatgctagatgcagaggtgtataatagatcgatatgacaattattagctgtcccataataaaacccgtgttgctgatacc
ttcttctcagttccttcttctccttcttctataacctgagctcttagaaggaaagagataagagggtcctatggagaatg
tggtcagaatccataataaagtccgactacaacgaccgaattgattatcttcatgcataaagatactaagattatctagt
agtatgaaagatttaaaaatcatcacaaacctcctttttcttttatattgcaatttctggattattatatgatgattttt
aaactttccatatatagaaatagaaagagatagactagaaacgacatctcttatgtcaatgacaccaaagggatattaaa
tgatggaattgggatatggatggaatataatgaaatagagccactttgaggttccctataaaatgaggcgaggcatggaa
ggagccactacgaagaagttcctggagtacgaaggaagcttcgagctcatattagtcatgggttgagcaacgggaattga
actctatgagatcgaatctcccgttgttcctcagtagctcagtggtagagcggtcggctgttaactgattggtcgtaggt
tcgaatcctacttggggagatttgattattcttcattctttaattcagaaatggaaggggctcgctttgaccgttaagag
tagggtaaacccgtttccctgtctttgtttctattgtattctatctcatcgtatcacattctgttctcgatatttgagaa
tcgccgttaatacctccggtgtagttccgggataatcctttgttccatagtcctggggctatttacaactagccaattaa
gaattctcggatggactagtactagcagtgcatcaaagatgcaggtcatcggattctcccgagaggctacaattaccgcg
agcaaacataaaacatattaatgacgaggaacgcatttttgctatgctactaatacttgtacttgctctgctattctgcc
catgcctgggggctgaggaagagttacggggcagtttaaaacaaaaaaaatatgcggaggacccggcatactttatgtaa
ttttactaattcacgataacactaataataaaaaaagaaaaagtaaggcccatttcgacaaaagacccacatccaagttc
catagctttgggtccgctatcccgattatgattttcctacccacagagggaaaggtccttcccttttgggccggttgtgg
gcgaggagggattcgaacccccgacaccgtggttcgtagccacgtgctctaatcctctgagctacagggccccaccccgc
ctccactggatctgttcccggaagtatcctaaaaagaaaaggaacctttcctctccccagcccatttcgggttaagaaga
tgtgaaagcgcgtttctctctataagaacggtgcgttccgagatgtgaagtgggagagaagggatgtcataattggggtt
ttgaataagacgacctttttcattcttattactttttcatattgaaaaagtaataagaatgagaggtgtaagctttttat
catcctggcgtcgagctatttttccgcaggacctcccctacagtatcgtcaccgcagtagagtttaaccaccaagttcgg
gatggattggtgtggttcctctacgcctaggacaccagaatatcgaaccacgaacgaagaaggcatgagagaaaagcata
ttggctagtgatggatgaggccccaattcttgactggaggggacaccaaagggcctctgcccttccatcccttggataga
tagagagggagggcagggcttttggttttttcatgttgtcaaagagttgaacaatggtttttttcgtgttgtcaaagagt
tgaacaaagaaaatagatggcgagtgcctgatcgaattgatcgggtcatgtaggaacaaggttcaagtcctatcggtcct
gttaggatgcctcagctgcatacatcactgcacttccacttaacacctatcgtaatgataaacggctcgtcttgccgtga
ccttctcttgaattctcaaaacttctgtcgctccatccccgcaggggcggagaacccgtcgctgtctcggctgtgctacc
agaggctctggggaagtcggaataggagagcactcatcttggggtgggcttactacttagatgctttcagcagttatccg
ctccgcacttggctacccagcgttaccgtgggcacaataactggtacaccagaggtgcgtccttccggtcctctcgtact
agggaaaggtcctctcaatgctctaacgcccacaccggatatggaccgaactgtctcacgacgttctgaacccagctcac
gtaccgctttaatgggcgaacagcccaacccttggaacatactacagccccagggtggcgaagagccgacatcgaggtgc
caaaccttcccgtcgatgtgaactcttggggaagatcagcctgttatccctagagtaacttttatccgttgagcgacggc
ccttccactcggcaccgtcggatcactaaggccgactttccgtccatgctcgacgggtgggtcttgcagtcaagctcctt
ctgcctttgcactcgagggccaatctccgtccggcccgaggaaaccttttgcacgcctccgttaccttttgggaggccta
cgccccatagaaactgtcctacctgaggactgtcccttggcccgtaggtcctgacacaaggttagaattctagctcttcc
agagtggtatctcactggatggctcgggccccccggaaggggcctcttcaccttccacctaagctgcgcaggaaaggccc
aaagccaatcccagggaacagtaaagcttcatagggtctttctgtccaggtgcaggtagtccgcatcttcacagacatgt
ctatttcaccgagcctctctccgagacagtgcccagatcgttacgcctttcgtgcgggtcggaacttacccgacaaggaa
tttcgctaccttaggaccgttatagttacggccgccgttcaccggggcttcggtcgccggctcccctgtcatcaggtcac
cacttccttgaccttccggcactgggcaggcgtcagcccccatacatggtcttacgactttgcggagacctgtgtttttg
gtaaaacagtcgcccgggcctggtcacttcgaccccctttgtgagggggcaccccttctcccgaagttacggggctattt
tgccgagttccttagagagaggttgtctcgcgcccctaggtattctctacctacccacctgtgtcggtttcgagtacagg
tacccttttgttgaaggtcgttcgagcttttcctgggagtatggcatgggttacttccgcgccgtagcgcctggtactcg
aacattggctcgaggcattttctctacctcttcttaccctgaaaaagcagggtcaccttacgtccttgaaccgataacca
tctttcggctaacctagcctcctccgtccctcgggacctacaaggggtagtacaggaatattcacctgttgtccatcgac
tacgcctttcggcctgatcttaggccctgactcaccctccgtggacgaaccttgcggaggaacccttaggttttcggggc
attggatctcaccaatgtttgcgttactcaagccgacattctcgcttccgcttcgtccatcacggctcgcgccggtactt
cccctaaggcggaacgctcccctaccgatgcattttttacatcccacagcttcggcagatcacttagccccgtttcatct
tcggcgcaagagcgctcgatcagtgagctattacgcactctttcaagggtggctgcttctaggcaaacctcctggctgtc
tctgcacccctacctcctttatcactgagcggtcatttagggggccttagctggtgatccgggctgttccctctcgacga
tgaagcttatcccccatcgtctcatctggccgaccttgaccccctgttatttgtgggtcatatctagtattcagagtttg
cctcgatttggtaccgctctcgcggcccgcaccgaaacagtgctttacccctagatgtcccagtcaactgctgcgcctca
acgcatttcggggagaaccagctagctctgggttcgagtggcatttcacccctaaccacaactcatccgctgattcttca
acatcagtcggttcggacctccacttagtttcacccaagcttcatcctggtcatggatagatcacccaggttcgggtcca
taagcagtggacaattgccctatgaagactcgctttcgctacggctccggtgggtttcccttaaccacgccactgcctat
gagtcgccggctcattcttcaacaggcacgcggtcagagtccggtgtgctcctcccactgcttgagagcttacggtttca
tgttctatttcactccccgatgggggttcttttcacccttccctcacggtactacttcgctatcggtcacgccaggagta
tttagccttgcaaggtggtccttgctgattcacacgggattgccacgtgccccatgctactcgggtcagagcgtaagcta
gtgatgctttcggctactggactctcgccatctagggtgcggcactccaccgcttcgcatagcagcacgacgcttgtatt
gctctcccacaaccccgttttcacggtttagggctgctcccatttcgctcgccgctactacgggaatcgctctttgcttt
ccttttcctctggctactaagatgtttcagttcgccaggtgtctcttgtctgcccatggattcagcagcagttcgaaagg
ttgacctattcgggaaatctccggatctatgcttattttcaactccccgaagcatttcgtcgcttactacgcccttcctc
atctctgggtgcctaggtatccaccgtaagcctttcctcgtttgaacctcgcccttaactttaaggctatgccctcctaa
ggtgctgctaaatgtaaatggaaagatcttatcaacgtcctatgaatgttaaatcatagatcgaaccgccgaatcggaaa
aatttggtgctatcaatagctttgtatcggctaagttcacgagttggagataagcggactcgaaccgctgacatccgcca
cagggtaaaccaccgtctctcaggccccgactgattctaccatagaggccaacgatagacaataactcccccccgaacac
agcttacaactttcatcgtactgtgctctccaaagagcaactcttctcaaaatctcaaaaggtgctgagttggaatccaa
ttctaactaaggattcttgtggttccggaggatccagctacaggagaaccaggaacggagagctttccccccttttccgc
ccgactctttggtcttaagaatgctggttttaattttaagaatgagtgattgcccttctccgacccttactgcccaacct
gagagcggacagctaatgcgttccccttattgaacagggttctatggtcggaccgtgaccctggatacgaaggcgtcctt
ggggtgatctcgtagttttcctacgggggtggagacgatgggtgtcggtccatggattttcgttccttttgccgtcattt
cgctcaaagggttgaagggagatagtgcatcaagctgttcgcaagggccaacttgatcctcttccccagggatcccagat
tggggaaccctagtagagcccgccgactccaactctactgtccatgtatgatccatactagatctgaccaactgcccatc
ctcatcctctacgttcttgacagcccatctttgtctcagtagagtctttcagtggcatgtttcggtcctcttcccattac
ttagaaaagtgagccaccggttcaggtacaagatactatcattaccgcctggacaattagacatccaacccgtaatcgca
acgacccaattgccaagagcggagctctacaactgagctatatcccccgagccaaggtggaacatgcatgaaggagtcag
atgcttcttctattcttttccctggcgcagctggggccatcctggatttgaaccagagacctcgcccgtaaagtaaatca
tcgcacctacggtccaaccaatttggagagaatcaatagattccttttcgggagcgattcaatccttcccgaacgcagca
tacaactctctgttgtactgcgctctccaagtgtgcttgttccccccttcttttttcttaccacggcaagtctttgtgaa
ataactccgatgagaagaaaaaataaggcgttaagagaccctcctggcccaaccctagacactctaagatcctttttcaa
acctgctcccatttcgagtcaagagatagataaatagacacatcccattgcactgatcgggggggcgttcgtagtgactg
aggggggtccgaagaccaagaagggagttatttataccaagcattcttcttacggctagatccaatctcctggtccctgc
ggaaaggaaaaagaatttcacgttcttcctttcgggaagggaggattagggaaatcctattgattgcaagctttctccag
acctctgggaaagcatgaaaaaaatggctcgaatggtatgatccttccgtcaccccagaatgaaaggggtgatctcgtag
ttcttggtctgtgaagatgcgttgttaggtgctccattttttcccattgaggccgaacctaaacctgtgctcgagagata
gctgtccatacactgataagggatgcataggttctcgagaatagaggagccgtagtgtcccccccggaccgcccggatcc
cacgagtgaatcgaagttggatctacattggatctcacctgaatcgccccaatctatcctcctgaggagaagtttggttt
caaaccaccggttcgagcaggaggagtacgccatgctaatgtgccttggatgatccacatctcaaggtcaggccgctgat
gggcacattgaactatccatgtggttgagagccctcacagcccaggcacaacgacgcaattatcaggggcgcgctctacc
actgagctaatagcccgtcgtgcgggcccccagtgggaggcccgctatgccaaaagcgagagatgcccccatccctctct
ttccttttttcgcccccatgtcgacacacggggggacatggggggacatggggggacatggggggacatggggggacatg
gggggacatgggggcgaaaaaaggggatcctatcaaccttgttccgacctaggataataagcccatgagcttggtcttac
ttcaccgccggagaaacgaagaagacttcctccaagtttaactcagacgtcgctcgcttctttttgggtgtgaagcagtg
tcaaaccaaaatacccaacaagcattagctctccctgaaaaggaggtggatccagccgcaccttccacgtacggctacct
tgttacgacttcactccagtcactagccctgccttcggcatcccccctccttgcggttaaggtaaagacttcgggcatgg
ccagctcccatagtgtgacgggcggtgtgtacaaggcccggaacgaattcaccgccgtatggctgaccggcgattactag
cgattccggcttcatgcaggccgagttgcagcctgcaatccgaactgaggacgggtttttgggggttagctcaccctcgc
gggatcgcgaccctttgtcccggccattgtagcacgtgtgtcgcccagggcataaggggcatgatgacttgacgtcatcc
tcaccttcctccggcttatcaccggcagtctgttcagggttccaaactcaacgttggcaactaaacacgagggttgcgct
cgttgcgggacttaacccaacaccttacggcacgagctgacgacagccatgcaccacctgtgtccgcgttcccgaaggca
cccctctctttcaagaggattcgcggcatgtcaagccccggtaaggtcttcgctttgcatcgaattaaaccacatgctcc
caccgcttgtgcgggcccccgtcaattcctttgagtttcattcttgcgaacgtactccccaggcgggatacttaacgcgt
tagctacagcactgcacgggtcgatacgcacagcgcctggtatccatcgtttacggctaggactactggggtatctaatc
ccattcgctcccctagctttcgtcctctcagtgtccgtgtcggcccagcagagtgctttcgccgttgggtgttctttccg
atctcttacgcatttcaccgctccaccggaaattccctcttgcccctaccgtactccagcttggtagtttccaccgcctg
tccagggttgagccctgggatttgacggcggacttaaaaagccacctacagacgctttacgcccaatcattccggataac
gcttgcatcctctgtcttaccgcggctgctggcacagagttagccgatgcttattccccagataccgtcattgcttcttc
tccgggaaaagaagttcacgacccgtgggccttctacctccacgcggcattgctccgtcaggctttcgcccattgcggaa
aattccccactgctgcctcccgtaggagtctgggccgtgtctcagtcccagtgtggctgatcatcctctcggaccagcta
ctgatcatcgccttggtaagctatgcctcaccaactagctaatcagacgcgagcccctcctcgggcggattcctcctttt
gctcctcagcctacggggtattagcagccgtttccagctgttgttcccctcccaagggcaggttcttacgcgttactcac
ccgtccgccactggaaacaccacttcccgtccgacttgcatgtgttaagcttgccgccagcgttcatcctgagccaggat
tcgaactctcatgagattcatagttgcattacttatagcttccttgttcgtagacaaagcggattcggaattgtctttca
ttccaaggcataacttgtatccatgcgcttcatattcgcctggagttcgctcccagaaatatagccatccctaccccctc
acgtcaatcccacgagcctcttctccattctcattcaatcgcggggggggggagcaagtaaaaatagaaaaactcacatt
ggcattgggttagggataatcaggctcgatctgatgacttccaccacgtcaaggtgacactctaccactgagttatatcc
ctccctgcccccatcgagaaatagaactgactaatcctaaggcaaagggtcgagaaactcaacgctactattctactatt
cttgaactacttggagccgggtcttctttcgcactattacggatacgaaaagaatgggaaaatttggattcaattgtcaa
ctgctcctatcggaaatcggattgactacggattcgagccatagcacatgctttcataaaaccgtacgattttcccgatc
taaatcaagcgggttttacatgaacaagatttggcgcagcatgtttctattcgatataggtaggagaagaacccgaactc
ggtattaaaaaaaaaatagaggaagcagaaccaagtcaagatgatatggatcaaccccttcttcttgcgccaaagatctt
accatttccaaaggaactgggagttccatttcttttccatttccattcaagagttcttatgtgtttccacgccccttttg
gaccccgaaaaatggacaaattccttttcttaggaacacatacagcattcgtcactccaaaaaggataatggtaacccca
ccattcattatagaatttcatagtaatagaaatacatgtcctaccgagacagaatttgtaacttgctattcctcttgcct
agcaggcaaagattt
>m64123_200919_084320/114165224/ccs
ttctaagtaatggggaaagaggaccgaaacatgccactgaaagactctactgagacaaagatgggctgtcaagaacgtag
aggaggtaggatgggcagttggtcagatctagtatggatcatacatggacagtagttggagtcggcggctctactagggt
tccccaatctgggatccctggggaagaggatcaagttggcccttgcgaacagcttgatgcactatctcccttcaaccctt
tgagcgaaatgcggcaaaaggaacgaaaatccatggaccgaccccatcgtctccaccccgtaggaactacgagatcaccc
caaggacgccttcggtatccaggggtcacggtccgaccatagaaccctgttcaataagtggaacgcattagctgtccgct
ctcaggttgggcagtaagggtcggagaagggcaatcactcattcttaaaattaaaaccagcattcttaagaccaaagagt
cgggcggaaaagggggggaaagctctccgttcctggttctcctgtagctggatcctccggaaccacaagaatccttagtt
agaattggattccaactcagcaccttttgagattttgagaagaggttgctctttggagagcacagtacgatgaaagttgt
aagctgtgttcgggggggagttattgtctatcgttggcctctatggtagaatcagtcggggcctgagagacggtggttta
ccctgtggcggatgtcagcggttcgagtccgcttatctccaactcgtgaccttagccgatacaaagctatatgatagcac
caaatttttccgattcggcggttcgatctatgatttaacattcatggacgttgataagatctttccatttacatttagca
gcaccttaggatggcatagccttaaagttaagggcgaggttcaaacgaggaaaggcttacggtggatacctaggcaccca
gagatgaggaaggcgtagtaagcgacgaaatgcttcggggagttgaaaataagcatagatccggagattcccgaataggt
caacctttcgaactgctgctgaatccatgggcagacaagagacaacctggcgaactgaaacatcttagtagccagaggaa
aagaaagcaaaagcgattcccgtagtagcggcgagcgaaatgggagcagcctaaaccgtgaaaacggggttgtggggaga
gcaatacaagcgtcgtgctgctaggcgaagcggtggagtgccgcaccctagatggcggagagtccagtagccgaaagcat
cactagcttacgctctgacccgagtagcatggggcacgtggaatcccgtgtgaatcagcaaggaccaccttgcaaggcta
aatactcctgggtgaccgatagcgaagtagtaccgtgagggaagggtgaaaagaacccccatcggggagtgaaatagaac
atgaaaccgtaagctctcaagcagtgggaggagcacacaggactctgaccgcgtgcctgtttgaagaatgagccggcgac
tcataggcagtggcttggttaagggaacccaccggagccgtagcgaaagcgagtcttcatagggcaattgtcactgctta
tggacccgaacctgggtgatctatccatgaccaggatgaagcttgggtgaactaagtggaggtccgaaccgactgatgtt
gaagaatcagcggatgagttgtggttaggggtgaaatgccactcgaacccagagctagctggttctccccgaaatgcgtt
gaggcgcagcagttgactggacatctaggggtaaagcactgtttcggtgcgggccgcgagagcggtaccaaatcgaggca
aactctgaatactagatatgacccacaaataacaggggttcaaggtcggccagtgagacgatgggggataagcttcatcg
tcgagagggaaacagcccggatcaccagctaaggcccctaaatgaccgctcagtgataaaggaggtaggggtgcagagac
agccaggaggtttgcctagaagcagccacccttgaaagagtgcgtaatagctcactgatcgagcgctcttgcgccgaaga
tgaacggggctaagtgatctgccgaagctgtgggatgtaaaaatgcatcggtaggggagcgttccgccttagggggaagt
accggcgcgagccgtgatggacgaagcggaagcgagaatgtcggcttgagtaacgcaaacattggtgagaatccaatgcc
ccgaaaacctaagggttcctccgcaaggttcgtccacggagggtgagtcagggcctaagatcaggccgaaaggcgtagtc
gatggacaacaggtgaatattcctgtactaccccttgtaggtcccgagggacggaggaggctaggttagccgaaagatgg
ttatcggttcaaggacgtaaggtgaccctgctttttcagggtaagaagaggtagagaaaatgcctcgagccaatgttcga
gtaccaggcgctacggcgcggaagtaacccatgccatactcccaggaaaagctcgaacgaccttcaacaaaagggtacct
gtactcgaaaccgacacaggtgggtaggtagagaatacctaggggcgcgagacaactctctctaaggaactcggcaaaat
agccccgtaacttcgggagaaggggtgccccctcacaaagggggtcgaagtgaccaggcccgggcgactgtttaccaaaa
acacagtctccgcaaagtcgtaagaccatgtatgggggctgacgcctgccagtgccggaaggtcaaggaagttggtgacc
tgatgacaggggagccggcgaccgaagccccggtgaacggcggccgtaactataacggtcctaaggtagcgaaattcctt
gtcgggtaagttccgacccgcacgaaaggcgtaacgatctgggcactgtctcggagagaggctcggtgaaatagacatgt
ctgtgaagatgcggactacctgcacctggacagaaagaccctatgaagctttactgttccctgggattggctttgggcct
ttcctgcgcagcttaggtggaaggtgaagaaggcccccttccgggggggcccgagccatcagtgagataccactctggaa
gagctagaattctaaccttgtgtcaggacctacgggccaagggacagtctcaggtagacagtttctatggggcgtaggcc
tcccaaaaggtaacggaggcgtgcaaaaggtttccctcgggccggacggagattggccctcgagtgcaaaggcagaaggg
agcttgactgcaagacccacccgtcgagcagggacgaaagtcggccttagtgatccgacggtgccgagtggaagggccgt
cgctcaacggataaaagttactctagggataacaggctgatcttccccaagagttcacatcgacgggaaggtttggcacc
tcgatgtcggctcttcgccacctggggctgtagtatgttccaagggttgggctgttcgcccattaaagcggtacgtgagc
tgggttcagaacgtctgtgagacagttcggtccatatccggtgtgggcgttagagcattgagaggacctttccctagtac
gagaggaccgggaaggacgcacctctggtgtaccagttattgtgcccacggtaaacgctgggtagccaagtgcggagcgg
ataactgctgaaagcatctaagtagtaagcccaccccaagatgagtgctctcctattccgacttccccagagcctctggt
agcacagccgagacagcgacgggttctccgcccctgcggggatggagcgacagaagttttgagaattcaagagaaggtca
cggcaagacgagccgtttatcattacgataggtgttaagtggaagtgcagtgatgtatgcagctgaggcatcctaacaga
ccgatagacttgaaccttgttcctacatgacccgatcaattcgatcaggcactcgccatctattttctttgttcaactct
ttgacaacacgaaaaaaaccattgttcaactctttgacaacatgaaaaaaccaaaagccctgccctccctctctatctat
ccaagggatggaagggcagaggcctttggtgtccctccagtcaagaattggggcctcacaatcactagccaatatgcttt
tctctcatgcctttcttcgttcgtggttcgatattctggtgtcctaggcgtagaggaaccacaccaatccatcccgaact
tggtggttaaactctactgcggtgacgatactgtaggggaggtcctgcggaaaaatagctcgacgccaggatgataaaaa
gcttaacacctctcattcttattactttttcaatatgaaaaagtaataagaatgaaaaaaggtcgtcttattcaaaaccc
caattatgaacatcccttctctcccacttcacatctcggaacgcaccgttcttatagagagaaacgcgctttcacatctt
cttaacccgaaatggctggggagaggaaaggttccttttctttttaggatacttccgggaacagatccagtggaggcggg
gtggggcctgtagctcagaggattagagcacgtggctacgaaccacggtgtcggggggttcgaatccctcctcgcccaca
accggcccaaaagggaaggacctttccctctgggggtaggaaaaatcataatcgggatagcggacccaaagctatggaac
ttggatgtgggtcttttgtcgaaatgggccttactttttctttttttttatttattacgtgttatcgtgaatgaggtaaa
aattacataaagtatgccgggtcctccgcatattttttttgttttacgccccgtaactcttcctcagccaggcttgggca
gaatagcagagcaagtacaagtattagtagcatagcaaaaatgcgttcctcgtcattaatatgttttatgtttgctcgcg
gtaattgtagcctctcgggagaatcgatgactgcatctttgatgcactgctagtactagtccatccgagaattcttaatt
ggctagttgtaaatagccccaggactatggaacaaaggattatcccggaactacaccgaggtattaacggcgattctcaa
atatcgagaacagaatgtgatacgatgagatagaatacaatagaaacaaagacagggaacgggttacctactcttaacgg
tcaaagcgagccccttcattctgaattaaagaatgaagaattaatcaaatctccccaagtaggattcgaacctacgacca
atcagttaacagccgaccgctctaccactgagcttactgaggaacaacgggagattcgatctcatagagttcaattcccg
ttctcaacccatgactaatatgagctcgaagcttccttcgtaactcccggaacttcttcgtagtggctcccttccatgcc
tcgcctcattttatagggaacctcaaagtggctctatttcattatattccatccatatcccaattccattcatttaatat
ccctttggtgtcattgacataagagatgtcgtttctagtctatctctttctatttctatatatggaaagtttaaaaatca
tcatataataatccagaaattgcaatataaaagaaaaagggaggtttgtgatgatttttaaatcttttctactactagat
aatctagtatctttatgcatgaagataatcaattcggtcgttgtagtcggactttattatggatttctgaccacattctc
cataggaccctcttatctcttccttctaagagctcaggttatagaagaaggagaagaaggaactgagaagaaggtatcag
caacaacgggttttattatgggacagctaataatgttcatatcgatctattatacacctctgcatctagcattgggtaga
cctcatacaataactgtcctagctctaccctatcttttgtttcatttcttctggaacaatcacaaacatttttttgatta
tggatctactaacagaaattcaatgcgtaatctcagcattcaatatgtattcctggataatttaatttttcaattattca
atcatttcattttaccaagttcaatattagccagattagttaacatttatatgtttcgatgcaacaacaagatattattt
ttaacaagtagttttggtggttggttaattggtcacatttttttcatgaaatacgttggattggtattattctggatacg
tcaaaatcagtctattaggtctaatgtacttattggacctaataagtaccttgtgtcagaattgacaaattctatggctc
gaatctttaatattctcttatttattacctgtgtctactatttagacagaatgccgtcacccattcttattaagaaacta
aaagaaacctcagaaacgaaagaaaggagggaaagtgaggaagaaacagatgtagaaatagaaacaacttccgaaaccga
aacgaagggaactaaacaggaacaagagggattcatcgaagaagatctttcttcttctcctttttcggaggaaaaggagg
atccggacaaagttgatgaaacggaaaagctccgaaaggacaaaataaaggatgaattccactttcacttaaaagaagca
tgctataaaaatagcccaactttttataaggatgagtctcaagataattccaagttagaaatacttaaagaagaagataa
agacctggtctggtttgaaaaaaccccttgttaatcttcttttcgactataaacgatggaatcgaccatttcgatatata
aaaaacaatcgatttgaaaatgctgtaactgtaagaaatgaaatgtcccaatattttttttatacatgtcaaaatgacgg
aaaacaaagaatatcttttacatatccacccagtttatcaactttccgggaaatgatacaaaaaaagatttctttgtcta
caacagaaaaattattatgtgatgaactgcatatgcataattattggatttataccaatgaacaaaaaaaaaacagccta
agcaacgaatttacaaatagaattgacggcttacacaaaggacttacttatctggatgtactcgaaaaaaagactcgatt
atgcagtgataaaactaacaaagaatacttgcctaaaatatatgatccttttttaaatggaccctatcgtggaataataa
aaaaatgcttttcaacttcactcataaatgaaactgcaggaaaaaattcgatagagactttttttataaataagattcat
agtctccttcttaatgataatgattataattaccacgaaaaaatagataaaaaatcattagaaattttgtaatttcttaa
tttttctaaatgaatttgccggagaatcaacatcaaatttgaaaataatttctttatttccagaacaaaggcaacttggt
tcagaaaatcgagaaaaaattttcaaattgttttttaatgctgctcctattgctcaaacaactcgaaaaaaaatctattg
gaataaaagaaataagtaaaaaagtccctcgatggtcatacaaattaatcaacgatttagaacaacaagaaagagaaaaa
gaggaagacgtagcactactggatcatcaaattcgttcaaggaaagccaaacgtgtagtaatttttactgatacccaaca
gaataccgatacttatcctaataccacggatacgaataatcttgatcaaacagaggaagtagctttgatacgttattcac
aacaatccgattttcgtcgagacataatcaaaggttccatgcgtgttcaacgacgtaaaatagttatttgggaactgttt
cacgcaaatgtgcattccccactttttttagacagaatagacaaatcttcttttttctcttttgatatttacggactaat
aaaacgaatttttagaaattggataggtaaaaatacagaatttaaaatttctgcttatacggaagaagaaccaagagagg
gggataaaaaagaggagtatgaaagagaagaggccaaaagaaaagaaaaagcacgaatagaaatagcggaagcctgggat
accattctatttgctcaagtaataagaggttttatgttagtaacccagtcgattcttagaaaatatatctattacctttg
ttgataatagctaaaaatatcagccgtctattactattccaacttcccgaatggtctgaggatttaaaagagtggaatag
agaaatgcatgttaaatgcacgtataatggtgttcaattatcggaaacggaatttcctaaaaactggttaacagacggta
ttcagataaagatactatttcctttctgtctgaaaccttggcacagatctaagatacaaccttctccaataaaaaagaaa
gaacaaaacaaaaaaaattatttttgttttttaacagttttggggaatggaaacttaccttccttttggttctccccgaa
aacgaccttccttttttgaacccatttttaaagaactcgacaaaaaaattctaaaatttagaaagaagtgttttatagtt
ctaagacttttcaaagaaagaacaaaattgtttctaaagatcccaaataaaacaaaaaaatggattatcaaaagtcttcg
atttataaaaaaaataataaaaaaaactttcaaaagtaaatccaattctagtatttggattgcaagaagaatcgagtgaa
agtgaaataaaaaaagaaaaagattctagaatcaataatcagataattcttgaatcatccattcaaacccgattcatgaa
ttggacaaattattcactgacagaaaaaaaaatgaaagatctaactgatagaacaagcacaatcagaaatcaaatagaaa
gaattacaaaaaacaagaaaaatggatttcaaactctaaatattagtcctaacaaaacaagttatggtgctaaaagatta
gaatcaccaaaaaatattagtcagatattaaaaagaagaaataatcgattaatacgtaaatcacattattttataaaatt
tttcagggaaaagatatacatagatatatttctatctatcattaatattcccaggatcaatatgcaactttttcttgaat
caaaatttattgataaatacaattacaatcatgaaacaaatcaagaaaggattgaaaaaacaaatcaaaatataattaag
tttatttcgactataaaaaaatcactttcacattttagtagtaacataaatagaaattctaagattctttgtgatttatc
ctttttgtcacaagcttatgtattttacaaattatcacaaaaccacgttattaatttgtataagttaagatctgtacttc
aatatagcggaatgtctttatctctaaagaatgaaataaaagaatattttggaataccaggaataattcattcgcctaat
aaatttaaaaattttggaatgaatcaatggaaaaactggctaaaaagtcattatcaatacgatttatctcaaataaaatg
gtctcaattagtagcacaaaaatggcgaaatagagtcactcaacatggtaatggtaggagtgaaaataaaaatttaaaca
aaagagattcatatgaaaaaaaccaataattcattacaaaaaagaaaatgaaaatgattctgaagcctacttattgttat
tgccaaatcaaaaagagaactttcaaaaaaactatagatatgatcttctatcatataaattcatttattatggagatgag
aaggactcatataattatatgtcgacattccaagtaaataagcatcaagaattttcttatacttctaattacaacacaca
taaacgcaaattagttgatatgtggggggatatccctatcactaattatttagaaaaagatgatattatgtatatggaga
aaaatccagaatattttgattggaaaatttttaatttttgtcttagaaagaaagttgacattgggacctggatcgatatc
agtatcaacaataaaaaaaatactaagataaaaattaaaaattcttcaattattgataaaatggataagaaagatctttt
ttatctcccaattcatcaagaaatcaacccatccaatcaaaaagttttgtttttcgattggatgggaatgaatgaagaaa
tactaaatcgtcccatatcgaatctggaactttggttcttccctgaatttgttttactttataatacgtataaaatgaaa
ccgtgggttataccaattaaattccttttttttaatgttaatgtaagtgtaagtgaaatttttactgaaaataaaaacat
caatagaaagcaaaaaaagaatccttttatatcaatatcatcaaatgaaaaaaaatatcttggattagagaatagaaatc
aagaagaaaaagaaccctttgttcaaagagatcttgaatcagattcccaaaaccaaggaaattctgaatttgttctctca
aaccaacaaaaagatcttgaagaagattatatgggctcagatacaaaaaaacgtagaaagaaaaaacaatacaagagcag
tacagaagcagaactcgatttcttcctgaaaaggtatttgctttttcaattgagatgggatgatcctttgaatcaaaaaa
taatcaataatatcaaggtatattgtctcttgcttagattgaaaaatccaagagaaattgctatatcctccattgaaagg
agagaaatgagtctagatataatgctgattcagaaagatttaactcttacagaattgatgaaaagggggatattgattat
tgaaccagttcgtctgtctgtaaaagttgatggactatttattttatatcaaatcctaggtatttcattggttcataaga
gtaaacaccaaaataatcaaaaaagatacagcgaaaatgttgatatgaagaattttgataaattgattgcaagacaccaa
aagatgacgaaaactcgaactcgagacaaaaataaaaatcattatgatttgcttgctcctgaaactattttatcacctag
acgtcgtagagaattgagaattctaatgtgtttcaactcaaggaatcaaaataaggtggataaaaatccagtattttgca
atggaaacaggttaaaaaactgtaatcaattcttggatgaaaacaaaaatcttgatagagaaaaaaaataaattaataaa
attagaattctttctttggcccaattatcgattagaagatttagcgtgtatgaatcgttattggtttgatactaataatg
gtagtcgttttagtatgttaaggatacgtatgtatccacaattgaaaatttattgatgatacttttgtcttattatccct
accaaacatatagatcgggtaaatagatgcatacatgtcttgtcttacctcctgttacaatacatgatactaattcaata
atgtatcaatggatccagaactgaatcaacagaattttattatttatttttatatatacatcataatttttcttttttct
gagtgcggaaatataccatccttttgtatccctctccgaatccgaatacaattgaaaattggattgattattggttcatt
ttctttattaagtttctttgataaaataaatcactaagcaaattcgtattattgtgtatacccgattaaaatagctggca
ttattattactgatcaagaaaatgcatatttgtaaaaaaggaaggaggtaaattttttttatggcaaaaaattccttcat
atctcgtatttcgcaagaagaaaaagaagaaaacaggggatctgttgaatttcaagtattccgcttcaccaataagatac
ggagacttacttcacatttggaattgcacaaaaaagactattcatctcagaggggtctgcggaaaattctgggaaaacgt
caacgactgctagtttttttgtcaaataaaaatagagtacgttataaagaattaattagtcaattgagcattcgagagct
aaaaacacgttaatttaaagagtcattttgaattatttgatttatcatgaatttttatgaacttctttttttttttagtt
ttcagcaattcatgaaagaatgaatcagggaaaaacctatgacggtatcagctacaagaaaagaccctcatgatagtcaa
tatgggtcctcaccacccatcaatgcatggtgttcttcgactcatcgttactttagatggtgaagatgttattgattgtg
aaccaatattgggttatttacacagagggatggaaaaaattgcggaaacccgaacaattatacaatatctgccttatgta
acacgttgggattatttagctactatgttcacagaagcaataactgtaaatggaccggaacaattgggaaatattcaagt
acctaaaagggctagctatatcagagtaattatgttggagttgagtcgtatagcttctcatttgttatggcttggtcctt
ttatggcagatattggtgcacagacccccttcttctatatttttcgagaaagagaattgatatatgatctattcgaagct
gccactggtatgagaatgatgcataattattttcgtatcggaggagtagctgctgatctaccttatggctggatagataa
atgtttggatttctcttattatttcttaaccgggattgctgaatatcaaaagcttattacacggaatcccatttttttag
aacgaggtgaaggggtgggcattattgacgaaaaagaagcaataatttggggtttatcaggaccaatgctacgagcttct
ggaataaaatgggatcttcgtaaagttgaccattatgagtgttacgacgaattttattgggaagttcaatggcaaaaaca
aaaataaggagattcattagctcgttaattaatacgaaacgaatcggtgaaatggcagaatccataaaaattattcaaca
agctctggaaggattccaggggggtccctatgaaattttagaaatccgacgttttaatagaataagagatcctgaatgga
atgattttgaatatcgattcattagtaaaaagccgtttcccgcttttgaattatcaaaacaggaactttatgtgagagtc
gaagccccaaaaggcgaattgggaatttttttgatagtcgacaatttaaaaggaaacattttctcaatttttgttatagc
tattgcagccgctgaagtagctattggaccagctattgtttcttcaatttatcgtaacagaaaaatcaactcgtatcaat
caatcgaatttgttgaataacgtagtagtagtatttttaaaattctagaaatttgaatagtcatcaattcaaattagatt
actaggtatggcaaataaggtatgatcagactttcaaaaatgtaagaaatcaaagcattttggacctcttttctaataat
ctaataaacagatccggaattcaattgattcgaaaaattttggtaaatcattgatttgtctggtgtttgaatatgtgatt
catttacaagttttactagatcgaaaattaatgaagttcaataaatttataaatccaatgtcacattcagtaaaaattta
tgatacatgtatagggtgtactcaatgtgtacgagcttgccccacagatgtattagaaatgataccttgggatggatgta
aagctaaacaaatagcttccgctccaagaacagaagactgtgtcggttgtaagagatgtgaatccgcctgtccaacagat
tttttgagtgttcgagtttatttatggcatgaaacaactcgcagcatgggtctagcttattgatacgttccagaaaattc
cactttaatacatttgattttttttaccgaaaaaaacccgtgctcgaaaagaaaaagaataatatgtttcttttcgggta
tgggtttttttggtccaagtgtatcttgtctttaccatgaatttttttccttagttaactataattgttgttttgcctat
atttgcgggttctttaattttctttcctccctcatagaggaaataagatcattaagtggtatactatacgcatttttatt
ttataactccttctaacaacctatgcattctgttatcatttccaatcggatgattcattaattcaactggcagaagatta
taaatggatcaacttttttgatttccactggagattaggaatagatgggctttctataggacccattttactgacgggat
tcatcactactttagctactttagtggcttggccagttactcgagattcccgactattccatttcctgatgttagcaatg
tacagtggtcaaataggatcattttcgtctcgagaccttttactttttttcataatgttggaattatgtgcttttcatat
tcatatatttatagttatgctactttcttctattttagtaacagactttcatttagaaactaaatataaaataaatataa
aagaaagatttgtttgaacaatagatgtctttcacatacaactaatgagtaacctattatttaaaaatggcagttccaaa
aaaacgtacttctatttccaaaaagcatattcgtaaaaatatttggaaaaaaaaaggtatattgggcagcgttaaaagct
tgttcgttagcaaaatctctttctaccgaaaattaaaaaaaaagtaccttaattacaaattaagaaatggaaattgggaa
ttaaatttatttctaaattcttaattcattatagtactattgtattctttttaatatttataagatgccatgccgccact
cggattcgaaccgagatgccttagcactgcttcctaagagcagcgtgtctaccgatttcaccatagcggcttgtttaaaa
ttataatagactatttatattcaattgtcgagattgaaggaatcaattcaatgtaatatttttagggaaaaattcaaatt
tattaattgatgaataaaaactcgttcaaatcgaaatttggaaatttgaatgttcaataataatcttatcatttattttt
tattaataatattaaaaatgctaaaggaaagtatttagcaatttttaataccacttttttttgagttatttcaatttaga
ttattctaagatttgattacttatttttttttttgttttttttaaaaacttttttttttataattttttatgtttataat
ttttttcgactttagagcatattttaattcatatttccttttcgatcgtttcaattgtaattacactccatttgataact
ttattagtcaatgaaatagtaggactatatgattcgttaaaaaaaggcgtgatagttacttttttatgtataacaggatt
attaattattcgttggatttattcagatcatttcccattaagtaatttatatgaatcattaatcttcctctcgtggagtt
tctacattattcatatgattccgtattttaaaaaacagaaaaatttttaagggcaataaccacgccaagcgctatttttt
actcaaagttttgctacttcgggccttttaactgaaatgcatcaattcgaaatattagtacctgctctccagtccaaatg
gttaatgatgcatgtaagtatgatgctattgggttatgcagctcttctatgcggatcattattatccatagcacttctag
tcattacatttcaaaaagatataaggatttttggtaaaagaaaacatttattaaatgaggtattttttttcggtgggatc
caatacatgaatgacaaaaacaatcttttacaaagaaattcgcttttttctgttagtaattattacagatctcagttaat
tgaacagttggatcattggagttatcgtttgattagtctaggatttgtctttttaaccgtaggtatcctttcgggagcag
tatgggctaatgatgcatggggatcatattggaattgggatcaaaaagaaaacttgggcatttattacttggaccatatt
cgcgatttatttacatattagaacaaataaaaattttcaaggtcgaaattctgcaattgtggcttctataggctttcttc
taatttggatatgttattttggggtcaatctattaggaataggattacatagttatggttcatttatattaacaaataat
tgaattaaagaaaagaccttaagaacacaaatatagaaaaatataggacaaaactataaatagaagaagaaaatttcgtg
taaataggtgagaaccatttgaatcaccactttatttgatttaaatggttctcacaaacgtcaaacttatctataaaaat
cattagatacaatagtttctaccttctaaactgatagtgagaaaactaaatctgagtaaataccaatacctattactggt
agaaagatagagatcaaaacaaataactctcgcgaattaaaaaaagttttttaaaaaaacaaaaaaaaaaataagtaatc
aaatcttagaataatctaaattgaaataactcaaaaaaaagtggtattaaaaatgctaaatactttcctttagcattttt
aatattattaataaaaaataaatgataagattattattgaacattcaaatttccaaatttcgatttgaacgagtttttat
tcatcaattaataaatttgaatttttcctaaaaatattacattgaattgattccttcaatctcgacaattgaatataaat
agtctattataattttaaacaagccgctatggtgaaatcggtagacacgctgctcttaggaagcagtgctaaggcatctc
ggttcgaatccgagtggcggcatggcatcttataaatattaaaaagaatacaatagtactataatgaattaagaatttag
aaataaatttaattcccaatttccatttcttaatttgtaattaaggtactttttttttaattttcggtagaaagagattt
tgctaacgaacaagctttttaacgctgcccaatatacttttttttccaaatatttttacgaatatgctttttggaaatag
aagtacgtttttttggaactgccatttttaaataaataggttactcattagttgtatgtgaaagacatctattgttcaaa
caaatctttcttttatatttattttatatttagtttctaaatgaaagtctgttactaaaatagaagaaagtagcataact
ataaatatatgaatatgaaaagcacataattccaacattatgaaaaaaagtaaaaggtctcgagacgaaaatgatcctat
ttgaccactgtacattgctaacatcaggaaatggaatagtcgggaatctcgagtaactggccaagccactaaagtagcta
aagtagtgatgaatcccgtcagtaaaatgggtcctatagaaagcccatctattcctaatctccagtggaaatcaaaaaag
ttgatccattttataatcttctgccagttgaattaatgaatcatccgattggaaatgataacagaatgcataggttgttt
agaaggagttataaaataaaaatgcgtatagtataccacttaatgatcttatttctctatgagggagaaagaaaattaaa
gaacccgcaaatataggcaaaacaacaattatagttaactaaggaaaaaaattcatggtaaagacaagatacacttggac
caaaaaaacccatacccgaaaagaaacatattattctttttcttttcgagcacgggtttttttcggtaaaaaaaatcaaa
tgtattaaagtggaattttctggaacgtatcaataagctagacccatgctgcgagttgtttcatgccataaataaactcg
aacactcaaaaaatctgttggacaggcggattcacatctcttacaaccgacacagtcttctgttcttggagcggaagcta
tttgtttagctttacatccatcccaaggtatcatttctaatacatctgtggggcaagctcgtacacattgagtacaccct
atacatgtatcataaatttttaactgaatgtgacattggatttataaatttattgaacttcattaattttcgatctagta
aaacttgtaaatgaatcacatattcaaacaccagacaaatcaatgatttaccaaaattttttcgaatcaattgaattccg
gatctgtttattagattattagaaaagaggtccaaaatgctttgatttcttacatttttgaaagtctgatcataccttat
ttgccatacctagtaatctatttgaattgatgactattcaaatttctagaattttaaaaatactactactacgttattca
acaaattcgattgattgatacgagttgattttctgttacgataaattgaagaaaacaatagctggtccaatagctacttc
agcggctgcaatagctataacaaaaattgagaaaatgtttccttttaattgtcgactatcaaaaaaattcccaattcgcc
ttttggggcttcgactctcacataaagttcctgttttgataattcaaaagcgggaaacggctttttactaatgaatcgat
attcaaaatcattccattcaggatctcttattctattaaaacgtcggatttctaaaatttcatagggaccccctggaatt
ccttccagagcttgttgaataattttatggattctgccatttcaccgattcgtttcgtattaaataacgagctaatgaat
ctccttatttttgtttttgccattgaacttcccaataaaattcgtcgtaacactcataatggtcaactttacgaagatcc
cattttattccagaagctcgtagcattggtcctgataaaccccaaattattgcttctttttcgtcaataatgcccacccc
ttcacctcgttctaaaaaaaatgggattccgtgtaataagctttgatattcagcaatcccggttaagaaataataagaga
aatccaaacatttatctatccagccataaggtagatcagcagctactcctccgatacgaaaataattatgcatcattctc
ataccagtggcagcttcgaatagatcatatatcaattctctttctcgaaaaatatagaagaagggggtctgtgcaccaat
atctgccataaaaggaccaagccataacaaatgagaagctatacgactcaactccaacataattactctgatatagctag
cccttttaggtacttgaatattttcccaattgttccggtccattacagttattgcttctgtgaacatagtagctaaataa
tcccaacgtgttacataaggcagatattgtataattgttcgggtttccgcaattttttccatccctctgtgtaaataacc
caatattggttcacaatcaataacatcttcaccatctaaagtaacgatgagtcgaagaacaccatgcattgatgggtggt
gaggacccatattgactatcatgaggtcttttcttgtagctgataccgtcataggtttttccctgattcattctttcatg
aattgctgaaaactaaaaaaaaaagaagttcataaaaattcatgataaatcaaataattcaaaatgactctttaaattaa
cgtgtttttagctctcgaatgctcaattgactaattaattctttataacgtactctatttttatttgacaaaaaaactag
cagtcgttgacgttttcccagaattttccgcagacccctctgagatgaatagtcttttttgtgcaattccaaatgtgaag
taagtctccgtatcttattggtgaagcggaatacttgaaattcaacagatcccctgttttcttctttttcttcttgcgaa
atacgagatatgaaggaattttttgccataaaaaaaatttacctccttccttttttacaaatatgcattttcttgatcag
taataataatgccagctattttaatcgggtatacacaataatacgaatttgcttagtgatttattttatcaaagaaactt
aataaagaaaatgaaccaataatcaatccaattttcaattgtattcggattcggagagggatacaaaaggatggtatatt
tccgcactcagaaaaaagaaaaattatgatgtatatataaaaataaataataaaattctgttgattcagttctggatcca
attgatacattattgaattagtatcatgtattgtaacaggaggtaagacaagacatgtatgcaatctatttacccgatct
atatgtttggtagggatataagacaaaagtatcatcaataaattttcaattgtggatacatacgtatccttaacatacta
aaaacgactaccattattagtatcaaaccaataacgattcatacacgctaaatcttctaatcgataattggccaaaagaa
agaattctaattttattaatttatttttttctctatcaagatttttgttttcatccaagaattgattacagttttttaac
ctgtttccattgcaaaatactggatttttatccaccttattttgattccttgagttgaaacacattagaattctcaattc
tctacgacgtctaggtgataaaatagtttcaggagcaagcaaatcataatgatttttatttttgtctcgagttcgagttt
tcgtcatcttttggtgtcttgcaatcaatttatcaaaattcttcatatcaacattttcgctgtatcttttttgattattt
tggtgtttactcttatgaaccaatgaaatacctaggatttgatataaaataaatagtccatcaacttttacagacagacg
aactggttcaataatcaatatcccccttttcatcaattctgtaagagttaaatctttctgaatcagcattatatctagac
tcatttctctcctttcaatggaggatatagcaatttctcttggattttttcaatctaagcaagagacaatataccttgat
attattgattattttttgattcaaagatcatcccatctcaattgaaaaagcaaataccttttcaggaagaaatcgagttc
tgcttctgtactgctcttgtattgttttttctttctacgtttttttgtatctgagcccatataatcttcttcaagatctt
tttgttggtttgagagaacaaattcagaatttccttggttttgggaatctgattcaagatctctttgaacaaagggttct
ttttcttcttgatttctattctctaatccaagatattttttttcatttgatgatattgatataaaaggattctttttttg
ctttctattgatgtttttattttcagtaaaaatttcacttacacttacattaacattaaaaaaaaggaatttaattggta
taacccacggtttcattttatacgtattataaagtaaaacaaattcagggaagaaccaaagttccagattcgatatggga
cgatttagtatttcttcattcattcccatccaatcgaaaaacaaaactttttgattggatgggttgatttcttgatgaat
tgggagataaaaaaagatctttcttatccatttatcaataattgaagaatttttaatttttatcttagtattttttttat
tgttgatactgatatcgatccaggtcccaatgtcaactttctttctaagacaaaaattaaaaattttccaatcaaaatat
tctggatttttctccatatacataatatcatctttttctaaataattagtgatagggatatccccccacatatcaactaa
tttgcgtttatgtgtgttgtaattagaagtataagaaaattcttgatgcttatttacttggaatgtcgacatataattat
atgagtccttctcatctccataataaatgaatttatatgatagaagatcatatctatagtttttttgaaagttctctttt
tgatttggcaataacaataagtaggcttcagaatcattttcattttcttttttgtaatgaattaattggtttttttcata
tgaatctcttttgtttaaatttttattttcactcctaccattaccatgttgagtgactctatttcgccatttttgtgcta
ctaattgagaccattttatttgagataaatcgtattgataatgactttttagccagtttttccattgattcattccaaaa
tttttaaatttattaggcgaatgaattattcctggtattccaaaatattcttttatttcattctttagagataaagacat
tccgctatattgaagtacagatcttaacttatacaaattaataacgtggttttgtgataatttgtaaaatacataagctt
gtgacaaaaaggataaatcacaaagaatcttagaatttctatttatgttactactaaaatgtgaaagtgatttttttata
gtcgaaataaacttaattatattttgatttgttttttcaatcctttcttgatttgtttcatgattgtaattgtatttatc
aataaattttgattcaagaaaaagttgcatattgatcctgggaatattaatgatagatagaaatatatctatgtatatct
tttccctgaaaaattttataaaataatgtgatttacgtattaatcgattatttcttctttttaatatctgactaatattt
tttggtgattctaatcttttagcaccataacttgttttgttaggactaatatttagagtttgaaatccatttttcttgtt
ttttgtaattctttctatttgatttctgattgtgcttgttctatcagttagatctttcatttttttttctgtcagtgaat
aatttgtccaattcatgaatcgggtttgaatggatgattcaagaattatctgattattgattctagaatctttttctttt
tttatttcactttcactcgattcttcttgcaatccaaatactagaattggatttacttttgaaagtttttttattatttt
ttttataaatcgaagacttttgataatccatttttttgttttatttgggatctttagaaacaattttgttctttctttga
aaagtcttagaactataaaacacttctttctaaattttagaatttttttgtcgagttctttaaaaatgggttcaaaaaag
gaaggtcgttttcggggagaaccaaaaggaaggtaagttttccattccccaaactgttaaaaaacaaaaataattttttt
tgttttgttctttcttttttattggagaaggttgtatcttagatctgtgccaaggtttcagacagaaaggaatagtatct
ttatctgaataccgtctgttaaccagtttttaggaaattccgtttccgataattgaacaccattatacgtgcatttaaca
tgcatttctctattccactcttttaaatcctcagaccattcgggaagttggaatagtaatagacggctgatatttttagc
tattatcaacaaaggtaatagaatatattttctaagaatcgactgggttactaacataaaacctcttattacttgagcaa
atagaatggtatcccaggcttccgctatttctattcgtgctttttcttttcttttggcctcttctctttcatactcctct
tttttatccccctctcttggttcttcttccgtataagcagaaattttaaattctgtatttttacctatccaatttctaaa
aattcgttttattagtccgtaaatatcaaaagagaaaaaagaagatttgtctattctgtctaaaaaaagtggggaatgca
catttgcgtgaaacagttcccaaataactattttacgtcgttgaacacgcatggaacctttgattatgtctcgacgaaaa
tcggattgttgtgaataacgtatcaaagctacttcctctgtttgatcaagattattcgtatccgtggtattaggataagt
atcggtattctgttgggtatcagtaaaaattactacacgtttggctttccttgaacgaatttgatgatccagtagtgcta
cgtcttcctctttttctctttcttgttgttctaaatcgttgattaatttgtatgaccatcgagggacttttttacttatt
tcttttattccaatagatttttttcgagttgtttgagcaataggagcagcattaaaaaacaatttgaaaattttttctcg
attttctgaaccaagttgcctttgttctggaaataaagaaattattttcaaatttgatgttgattctccggcaaattcat
ttagaaaaattaagaaattacaaatttctaatgattttttatctatttttttcgtggtaattataatcattatcattaag
aaggagactatgaatcttatttataaaaaaagtctctatcgaattttttcctgcagtttcatttatgagtgaagttgaaa
agcatttttttattattccacgatagggtccatttaaaaaaggatcatatattttaggcaagtattctttgttagtttta
tcactgcataatcgagtcttttttttcgagtacatccagataagtaagtcctttgtgtaagccgtcaattctatttgtaa
attcgttgcttaggctgttttttttttgttcattggtataaatccaataattatgcatatgcagttcatcacataataat
tttttctgttgtagacaaagaaatctttttttgtatcatttcccggaaagttgataaactgggtggatatgtaaaagata
ttctttgttttccgtcattttgacatgtataaaaaaaatattgggacatttcatttcttacagttacagcattttcaaat
cgattgttttttatatatcgaaatggtcgattccatcgtttatagtcgaaaagaagattaacaaggggtttttcaaacca
gaccaggtctttatcttcttctttaagtatttctaacttggaattatcttgagactcatccttataaaaagttgggctat
ttttatagcatgcttcttttaagtgaaagtggaaattcatcctttattttgtcctttcggagcttttccgtttcatcaac
tttgtccggatcctccttttctccgaaaaaggagaagaagaaagatcttcttcgatgaatccctcttgttcctgtttagt
tcccttcgtttcggtttcggaagttgtttctatttctacatctgtttcttcctcactttccctcctttctttcgtttctg
aggtttctttagtttcttaataagaatgggtgacggcattctgtctaaatagtagacacaggtaataaataagagaatat
taagattcgagccatagaatttgtcaattctgacacaaggtacttattaggtccaataagtacattagacctaatagact
gattttgacgtatccagaataataccaatccaacgtatttcatgaaaaaaatgtgaccaattaaccaaccaccaaaacta
cttgttaaaaataatatcttgttgttgcatcgaaaacatataaatgttaactaatctggctaatattgaacttggtaaaa
tgaaatgattgaataattgaaaaattaaattatccaggaatacatattgaatgctgagattacgcattgaatttctgtta
gtagatccataatcaaaaaaatgtttgtgattgttccagaagaaatgaaacaaaagatagggtagagctaggacagttat
tgtatgaggtctacccaatgctagatgcagaggtgtataatagatcgatatgaacattattagctgtcccataataaaac
ccgttgttgctgataccttcttctcagttccttcttctccttcttctataacctgagctcttagaaggaagagataagag
ggtcctatggagaatgtggtcagaaatccataataaagtccgactacaacgaccgaattgattatcttcatgcataaaga
tactagattatctagtagtagaaaagatttaaaaatcatcacaaacctccctttttcttttatattgcaatttctggatt
attatatgatgatttttaaactttccatatatagaaatagaaagagatagactagaaacgacatctcttatgtcaatgac
accaaagggatattaaatgaatggaattgggatatggatggaatataatgaaatagagccactttgaggttccctataaa
atgaggcgaggcatggaagggagccactacgaagaagttccgggagttacgaaggaagcttcgagctcatattagtcatg
ggttgagaacggaattgaactctatgagatcgaatctcccgttgttcctcagtagctcagtggtagagcggtcggctgtt
aactgattggtcgtaggttcgaatcctacttggggagatttgattaattcttcattctttaattcagaatgaaggggctc
gctttgaccgttaagagtaggtaacccgttccctgtctttgtttctattgtattctatctcatcgtatcacattctgttc
tcgatatttgagaatcgccgttaatacctcggtgtagttccgggataatcctttgttccatagtcctggggctatttaca
actagccaat
>m64123_200919_084320/153159918/ccs
gcaatcactcattcttaaaattaaaaccagcattcttaagaccaaagagtcgggcggaaaaggggggaaagctctccgtt
cctggttctcctgtagctggatcctccggaaccacaagaatccttagttagaattggattccaactcagcaccttttgag
attttgagaagagttgctctttggagagcacagtacgatgaaagttgtaagctgtgttcggggggggagttattgtctat
cgttggcctctatggtagaatcagtcggggcctgagagacggtggtttaccctgtggcggatgtcagcggttcgagtccg
cttatctccaactcgtgaacttagccgatacaaagctatatgatagcaccaaatttttccgattcggcggttcgatctat
gatttaacattcatggacgttgataagatctttccatttacatttagcagcaccttaggatggcatagccttaaagttaa
gggcgaggttcaaacgaggaaaggcttacggtggatacctaggcacccagagatgaggaagggcgtagtaagcgacgaaa
tgcttcggggagttgaaaataagcatagatccggagattcccgaataggtcaacctttcgaactgctgctgaatccatgg
gcagacaagagacaacctggcgaactgaaacatcttagtagccagaggaaaagaaagcaaaagcgattcccgtagtagcg
gcgagcgaaatgggagcagcctaaaccgtgaaaacggggttgtgggagagcaatacaagcgtcgtgctgctaggcgaagc
ggtggagtgccgcaccctagatggcgagagtccagtagccgaaagcatcactagcttacgctctgacccgagtagcatgg
ggcacgtggaatcccgtgtgaatcagcaaggaccaccttgcaaggctaaatactcctgggtgaccgatagcgaagtagta
ccgtgagggaagggtgaaaagaacccccatcggggagtgaaatagaacatgaaaccgtaagctctcaagcagtgggagga
gcacacaggactctgaccgcgtgcctgttgaagaatgagccggcgactcataggcagtggcttggttaagggaacccacc
ggagccgtagcgaaagcgagtcttcatagggcaattgtcactgcttatggacccgaacctgggtgatctatccatgacca
ggatgaagcttgggtgaaactaagtggaggtccgaaccgactgatgttgaagaatcagcggatgagttgtggttaggggt
gaaatgccactcgaacccagagctagctggttctccccgaaatgcgttgaggcgcagcagttgactggacatctaggggt
aaagcactgtttcggtgcgggccgcgagagcggtaccaaatcgaggcaaactctgaatactagatatgacccacaaataa
caggggtcaaggtcggccagtgagacgatgggggataagcttcatcgtcgagagggaaacagcccggatcaccagctaag
gcccctaaatgaccgctcagtgataaaggaggtaggggtgcagagacagccaggaggtttgcctagaagcagccaccctt
gaaagagtgcgtaatagctcactgatcgagcgctcttgcgccgaagatgaacggggctaagtgatctgccgaagctgtgg
gatgtaaaaatgcatcggtaggggagcgttccgccttagggggaagtaccggcgcgagccgtgatggacgaagcggaagc
gagaatgtcggcttgagtaacgcaaacattggtgagaatccaatgccccgaaaacctaagggttcctccgcaaggttcgt
ccacggagggtgagtcagggcctaagatcaggccgaaaggcgtagtcgatggacaacaggtgaatattcctgtactaccc
cttgtaggtcccgagggacggaggaggctaggttagccgaaagatggttatcggttcaaggacgtaaggtgaccctgctt
tttcagggtaagaagaggtagagaaaatgcctcgagccaatgttcgagtaccaggcgctacggcgcggaagtaacccatg
ccatactcccaggaaaagctcgaacgaccttcaacaaaagggtacctgtactcgaaaccgacacaggtgggtaggtagag
aatacctaggggcgcgagacaactctctctaaggaactcggcaaaatagccccgtaacttcgggagaaggggtgccccct
cacaaagggggtcgaagtgaccaggcccgggcgactgtttaccaaaaacacaggtctccgcaaagtcgtaagaccatgta
tgggggctgacgcctgcccagtgccggaaggtcaaggaagttggtgacctgatgacaggggaggccggcgaccgaagccc
cggtgaacggcggccgtaactataacggtcctaaggtagcgaaattccttgtcgggtaagttccgacccgcacgaaaggc
gtaacgatctgggcactgtctcggagagaggctcggtgaaatagacatgtctgtgaagatgcggactacctgcacctgga
cagaaagaccctatgaagctttactgttccctgggattggctttgggcctttcctgcgcagcttaggtggaaggtgaaga
aggcccccttccgggggggcccgagccatcagtgagataccactctggaagagctagaattctaaccttgtgtcaggacc
tacgggccaagggacagtctcaggtagacagtttctatggggcgtaggcctcccaaaaggtaacggaggcgtgcaaaagg
tttcctcgggccggacggagattggccctcgagtgcaaaggcagaagggagcttgactgcaagacccacccgtcgagcag
ggacgaaagtcggccttagtgatccgacggtgccgagtggaagggccgtccgctcaacggataaaagttactctagggat
aacaggctgatcttccccaagagttcacatcgacgggaaggtttggcaccctcgatgtcggctcttcgccacctggggct
gtagtatgttccaagggttgggctgttcgcccattaaagcggtacgtgagctgggttcagaacgtcgtgagacagttcgg
tccatatccggtgtgggcgttagagcattgagaggacctttccctagtacgagaggaccgggaaggacgcacctctggtg
taccagttattgtgcccacggtaaacgctgggtagccaagtgcggagcggataactgctgaaagcatctaagtagtaagc
ccaccccaagatgagtgctctcctattccgacttccccagagcctctggtagcacagccgagacagcgacgggttctccg
cccctgcggggatggagcgacagaagtttgagaattcaagagaaggtcacggcaagacgagccgtttatcattacgatag
gtgttaagtggaagtgcagtgatgtatgcagctgaggcatcctaacagaccgatagacttgaaccttgttcctacatgac
ccgatcaattcgatcaggcactcgccatctattttctttgttcaactctttgacaacacgaaaaaaccattgttcaactc
tttgacaacatgaaaaaaccaaaagccctgccctccctctctatctatccaagggatggaagggcagaggcctttggtgt
cccctccagtcaagaattggggcctcacaatcactagccaatatgcttttctctcatgcctttcttcgttcgtggttcga
tattctggtgtcctaggcgtagaggaaccacaccaatccatcccgacttggtggttaaactctactgcggtgacgatact
gtaggggaggtcctgcggaaaaatagctcgacgccaggatgataaaaagcttaacacctctcattcttattactttttca
atatgaaaaagtaataagaatgaaaaaggtcgtcttattcaaaaccccaattatgacatcccttctctcccacttcacat
ctcggaacgcaccgttcttatagagagaaacgcgctttcacatcttcttaacccgaaatggctggggagaggaaaggttc
cttttctttttaggatacttccgggaacagatccagtggaggcggggtggggcctgtagctcagaggattagagcacgtg
gctacgaaccacggtgtcgggggttcgaatccctcctcgcccacaaccggcccaaaagggaaggacctttccctctgggg
gtaggaaaatcataatcgggatagcggacccaaagctatggaacttggatgtgggtcttttgtcgaaatgggccttactt
tttctttttttttatttattacgtgttatcgtgaatgaggtaaaaattacataaagtatgccgggtcctccgcatatttt
ttttgttttacgccccgtaactcttcctcagccaggcttgggcagaatagcagagcaagtacaagtattagtagcatagc
aaaaatgcgttcctcgtcattaatatgttttatgtttgctcgcggtaattgtagcctctcgggagaatcgatgactgcat
ctttgatgcactgctagtactagtccatccgagaattcttaattggctagttgtaaatagccccaggactatggaacaaa
ggattatcccggaactacaccgaggtattaacggcgattctcaaatatcgagaacagaatgtgatacgatgagatagaat
acaatagaaacaaagacagggaacgggttacctactcttaacggtcaaagcgagccccttcattctgaattaaagaatga
agaattaatcaaatctccccaagtaggattcgaacctacgaccaatcagttaacagccgaccgctctaccactgagctac
tgaggaacaacgggagattcgatctcatagagttcaattccgttctcaacccatgactaatatgagctcgaagcttcctt
cgtaactcccggaacttcttcgtagtggctcccttccatgcctcgcctcatttttatagggaacctcaaagtggctctat
ttcattatattccatccatatcccaattccattcatttaatatccctttggtgtcattgacataagagatgtcgtttcta
gtctatctctttctatttctatatatggaaagtttaaaaatcatcatataataatccagaaattgcaatataaaagaaaa
agggaggtttgtgatgatttttaaaatcttttctactactagataatctagtatctttatgcatgaagataatcaattcg
gtcgttgtagtcggactttattatggatttctgaccacattctccataggacctcttatctcttccttctaagagctcag
gttatagaagaaggagaagaaggaactgagaagaaggtatcagcaacaacgggttttattatgggacagctaataatgtt
catatcgatctattatacacctctgcatctagcattgggtagacctcatacaataactgtcctagctctaccctatcttt
tgtttcatttcttctggaacaatcacaaacatttttttgattatggatctactaacagaaattcaatgcgtaatctcagc
attcaatatgtattcctggataatttaatttttcaattattcaatcatttcattttaccaagttcaatattagccagatt
agttaacatttatatgtttcgatgcaacaacaagatattatttttaacaagtagttttggtggttggttaattggtcaca
tttttttcatgaaatacgttggattggtattattctggatacgtcaaaatcagtctattaggtctaatgtacttattgga
cctaataagtaccttgtgtcagaattgacaaattctatggctcgaatctttaatattctcttatttattacctgtgtcta
ctatttagacagaatgccgtcacccattcttattaagaaactaaaagaaacctcagaaacgaaagaaaggagggaaagtg
aggaagaaacagatgtagaaatagaaacaacttccgaaaccgaaacgaagggaactaaacaggaacaagagggattcatc
gaagaagatctttcttcttctcctttttcggaggaaaaggaggatccggacaaagttgatgaaacggaaaagctccgaaa
ggacaaaataaaggatgaattccactttcacttaaaagaagcatgctataaaaatagcccaacttttataaggatgagtc
tcaagataattccaagttagaaatacttaaagaagaagataaagacctggtctggtttgaaaaaccccttgttaatcttc
ttttcgactataaacgatggaatcggaccatttcgatatataaaaaacaatcgatttgaaaatgctgtaactgtaagaaa
tgaaatgtcccaatattttttttatacatgtcaaaatgacggaaaacaaagaatatcttttacatatccacccagtttat
caactttccgggaaatgatacaaaaaaagatttctttgtctacaacagaaaaattattatgtgatgaactgcatatgcat
aattattggatttataccaatgaacaaaaaaaaaacagcctaagcaacgaatttacaaatagaattgacggcttacacaa
aggacttacttatctggatgtactcgaaaaaaagactcgattatgcagtgataaaactaacaaagaatacttgcctaaaa
tatatgatccttttttaaatggaccctatcgtggaataataaaaaaatgcttttcaacttcactcataaatgaaactgca
ggaaaaaattcgatagagactttttttataaataagattcatagtctccttcttaatgataatgattataattaccacga
aaaaatagataaaaaatcattagaaatttgtaatttcttaatttttctaaatgaatttgccggagaatcaacatcaaatt
tgaaaataatttctttatttccagaacaaaggcaacttggttcagaaaatcgagaaaaaattttcaaaattgttttttaa
tgctgctcctattgctcaaacaactcgaaaaaaatctattggaataaaagaaataagtaaaaaagtccctcgatggtcat
acaaattaatcaacgatttagaacaacaagaaagagaaaaagaggaagacgtagcactactggatcatcaaattcgttca
aggaaagccaaacgtgtagtaatttttactgatacccaacagaataccgatacttatcctaataccacggatacgaataa
tcttgatcaaacagaggaagtagctttgatacgttattcacaacaatccgattttcgtcgagacataatcaaaggttcca
tgcgtgttcaacgacgtaaaatagttatttgggaactgtttcacgcaaatgtgcattccccactttttttagacagaata
gacaaatcttcttttttctcttttgatatttacggactaataaaacgaatttttagaaattggataggtaaaaatacaga
atttaaaatttctgcttatacggaagaagaaccaagagagggggataaaaaagaggagtatgaaagagaagaggccaaaa
gaaaagaaaaagcacgaatagaaatagcggaagcctgggataccattctatttgctcaagtaataagaggttttatgtta
gtaacccagtcgattcttagaaaatatattctattacctttgttgataatagctaaaaatatcagccgtctattactatt
ccaacttcccgaatggtctgaggatttaaaagagtggaatagagaaatgcatgttaaatgcacgtataatggtgttcaat
tatcggaaacggaatttcctaaaaactggttaacagacggtattcagataaagatactatttcctttctgtctgaaacct
tggcacagatctaagatacaaccttctccaataaaaaagaaagaacaaaaacaaaaaaaattatttttgttttttaaaca
gtttggggaatggaaacttaccttccttttggttctccccgaaaacgaccttccttttttgaacccatttttaaagaact
cgacaaaaaaattctaaaatttagaaagaagtgttttatagttctaagacttttcaaagaaagaacaaaattgtttctaa
agatcccaaataaaacaaaaaaatggattatcaaaagtcttcgatttataaaaaaaataataaaaaaactttcaaaagta
aatccaattctagtatttggattgcaagaagaatcgagtgaaagtgaaataaaaaaagaaaaagattctagaatcaataa
tcagataattcttgaatcatccattcaaaacccgattcatgaattggacaaattattcactgacagaaaaaaaaaatgaa
agatctaactgatagaacaagcacaatcagaaatcaaatagaaagaattacaaaaaacaagaaaaatggatttcaaactc
taaatattagtcctaacaaaacaagttatggtgctaaaagattagaatcaccaaaaaatattagtcagatattaaaaaga
agaaataatcgattaatacgtaaatcacattattttataaaatttttcagggaaaagatatacatagatatatttctatc
tatcattaatattcccaggatcaatatgcaactttttcttgaatcaaaatttattgataaatacaattacaatcatgaaa
caaatcaagaaaggattgaaaaaacaaatcaaaatataaattaagtttatttcgactataaaaaaatcactttcacattt
tagtagtaacataaatagaaattctaagattctttgtgatttatcctttttgtcacaagcttatgtattttacaaattat
cacaaaaccacgttattaatttgtataagttaagatctgtacttcaatatagcggaatgtctttatctctaaagaatgaa
ataaaagaatattttggaataccaggaaataattcattcgcctaataaatttaaaaattttggaatgaatcaatggaaaa
actggctaaaaagtcattatcaatacgatttatctcaaataaaatggtctcaattagtagcacaaaaatggcgaaataga
gtcactcaacatggtaatggtaggagtgaaaataaaaatttaaaacaaaagagattcatatgaaaaaaaccaattaattc
attacaaaaaagaaaatgaaaatgattctgaagcctacttattgttattgccaaatcaaaaagagaactttcaaaaaaac
tatagatatgatcttctatcatataaattcatttattatggagatgagaaggactcatataattatatgtcgacattcca
agtaaataagcatcaagaattttcttatacttctaattacaacacacataaacgcaaattagttgatatgtggggggata
tccctatcactaattatttagaaaaagatgatattatgtatatggagaaaaatccagaatattttgattggaaaattttt
aatttttgtcttagaaagaaagttgacattgggacctggatcgatatcagtatcaacaataaaaaaaatactaagataaa
aattaaaaattcttcaattattgataaaatggataagaaagatcttttttatctcccaattcatcaagaaatcaacccat
ccaatcaaaaagttttgtttttcgattggatgggaatgaatgaagaaatactaaatcgtcccatatcgaatctggaactt
tggttcttccctgaatttgttttactttataatacgtataaaatgaaaccgtgggttataccaattaaattccttttttt
taatgttaatgtaagtgtaagtgaaatttttactgaaaataaaaacatcaatagaaagcaaaaaaagaatccttttatat
caatatcatcaaatgaaaaaaaatatcttggattagagaatagaaatcaagaagaaaaagaacccctttgttcaaagaga
tcttgaatcagattcccaaaaccaaggaaattctgaatttgttctctcaaaccaacaaaaagatcttgaagaagattata
tgggctcagatacaaaaaaacgtagaaagaaaaaacaatacaagagcagtacagaagcagaactcgatttcttcctgaaa
aggtatttgctttttcaattgagatgggatgatcctttgaatcaaaaaataatcaataatatcaaggtatattgtctctt
gcttagattgaaaaatccaagagaaattgctatatcctccattgaaaggagagaaatgagtctagatataatgctgattc
agaaagatttaactcttacagaattgatgaaaagggggatattgattattgaaccagttcgtctgtctgtaaaagttgat
ggactatttattttatatcaaatcctaggtatttcattggttcataagagtaaacaccaaaataatcaaaaaagatacag
cgaaaatgttgatatgaagaattttgataaattgattgcaagacaccaaaagatgacgaaaactcgaactcgagacaaaa
ataaaaatcattatgatttgcttgctcctgaaactattttatcacctagacgtcgtagagaattgagaattctaatgtgt
ttcaactcaaggaatcaaaataaggtggataaaaatccagtattttgcaatggaaacaggttaaaaaactgtaatcaatt
cttggatgaaaacaaaaatcttgatagagaaaaaaataaattaataaaattagaattctttctttggcccaattatcgat
tagaagatttagcgtgtatgaatcgtttattggtttgatactaaaatggtagtcgttttagtatgttaaggatacgtatg
tatccacattgaaaatttattgatgatacttttgtcttattatccctaccaaacatatagatcgggtaaatagatgcata
catgtcttgtcttacctcctgttacaatacatgatactaattcaataatgtatcaattggatccagaactgaatcaaaca
gaattttattatttatttttatatatacatcataatttttcttttttctgagtgcggaaatataccatccttttgtatcc
ctctccgaatccgaatacaattgaaaattggattgattattggttcattttctttattaagtttctttgataaataaatc
actaagcaaattcgtattattgtgtatacccgattaaaatagctggcattattattactgatcaagaaaatgcatatttg
taaaaaaggaaggagggtaaattttttttatggcaaaaaattccttcatatctcgtatttcgcaagaagaaaaagaagaa
aacaggggatctgttgaatttcaagtattcccgcttcaccaataagatacggagacttacttcacatttggaattgcaca
aaaaagactattcatctcagaggggtcctgcggaaaattctgggaaaacgtcaacgactgctagttttttttgtcaaata
aaaatagagtacgttataaagaattaattagtcaattgagcattcgagagctaaaaacacgttaatttaaagagtcattt
tgaattatttgatttatcatgaatttttatgaacttcttttttttttagttttcagcaattcatgaaagaatgaatcagg
gaaaaacctatgacggtatcagctacaagaaaagacctcatgatagtcaatatgggtcctcaccacccatcaatgcatgg
tgttcttcgactcatcgttactttagatggtgaagatgttattgattgtgaaccaatattgggttatttacacagaggga
tggaaaaaattgcggaaacccgaacaattatacaatatctgccttatgtaacacgttgggattatttagctactatgttc
acagaagcaataactgtaaatggaccggaacaattgggaaatattcaagtacctaaaagggctagctatatcagagtaat
tatgttggagttgagtcgtatagcttctcatttgttatggcttggtccttttatggcagatattggtgcacagaccccct
tcttctatatttttcgagaaagagaattgatatatgatctattcgaagctgccactggtatgagaatgatgcataattat
tttcgtatcggaggagtagctgctgatctaccttatggctggatagataaatgtttggatttctcttattatttcttaac
cggattgctgaatatcaaaagcttattacacggaatcccatttttttagaacgaggtgaagggggtgggcattattgacg
aaaaagaagcaataatttggggtttatcaggaccaatgctacgagcttctggaataaaatgggatcttcgtaaagttgac
cattatgagtgttacgacgaaattttattgggaagttcaatggcaaaaaacaaaaataaggagattcattagctcgttat
ttaatacgaaacgaatcggtgaaatggcagaatccataaaaattattcaacaagctctggaaggaattccaggggggtcc
tatgaaattttagaaatccgacgttttaatagaataagagatcctgaatggaatgattttgaatatcgattcattagtaa
aaagccgtttcccgcttttgaattatcaaaacaggaactttatgtgagagtcgaagccccaaaaggcgaattgggaattt
ttttgatagtcgacaattaaaaggaaacattttctcaatttttgttatagctattgcagccgctgaagtagctattggac
cagctattgtttcttcaatttatcgtaacagaaaatcaactcgtatcaatcaatcgaatttgttgaataacgtagtagta
gtatttttaaaattctagaaatttgaatagtcatcaattcaaattagattactaggtatggcaaataaggtatgatcaga
ctttcaaaaatgtaagaaatcaaagcattttggacctcttttctaataatctaataaacagatccggaattcaattgatt
cgaaaaattttggtaaatcattgatttgtctggtgtttgaatatgtgattcatttacaagttttactagatcgaaaatta
atgaagttcaataaatttataaatccaatgtcacattcagtaaaaatttatgatacatgtatagggtgtactcaatgtgt
acgagcttgccccacagatgtattagaaatgataccttgggatggatgtaaagctaaacaaatagcttccgctccaagaa
cagaagactgtgtcggttgtaagagatgtgaatccgcctgtccaacagattttttgagtgttcgagttatttatggcatg
aaacaactcgcagcatgggtctagcttattgatacgttccagaaaattccactttaatacatttgatttttttttaccga
aaaaaaaacccgtgctcgaaaagaaaaagaataatatgtttcttttcgggtatgggtttttttggtccaagtgtatcttg
tctttaccatgaatttttttccttagttaactataattgttgttttgcctatatttgcgggttctttaattttctttctc
cctcatagaggaaattaagatcattaagtggtatactatacgcatttttattttataactccttctaacaacctatgcat
tctgttatcatttccaatcggatgattcattaattcaactggcagaagattataaatggatcaacttttttgatttccac
tggagattaggaatagatgggctttctataggaccccattttactgacgggattcatcactactttagctactttagtgg
cttggccagttactcgagattcccgactattccatttctgatgttagcaatgtacagtggtcaaataggatcattttcgt
ctcgagaccttttactttttttcataatgttggaattatgtgcttttcatattcatatatttatagttatgctactttct
tctattttagtaacagactttcatttagaaactaaatataaaataaatataaaagaaagatttgtgttgaacaatagatg
tctttcacatacaactaatgagtaacctatttatttaaaaatggcagttccaaaaaaacgtacttctatttccaaaaagc
atattcgtaaaaaatatttggaaaaaaaaggtatattgggcagcgttaaaagcttgttcgttagcaaaatctctttctaa
ccgaaaattaaaaaaaaagtaccttaattacaaattaagaaatggaaattggggaattaaatttatttctaaattcttaa
ttcattatagtactattgtattctttttaatatttataagatgccatgccgccactcggattcgaaccgagatgccttag
cactgcttcctaagagcagcgtgtctacccgatttcaccatagcggcttgtttaaaattataatagactatttatattca
attgtcgagattgaaggaatcaattcaatgtaatatttttaggaaaaattcaaatttattaattgatgaataaaaactcg
ttcaaatcgaaatttggaaatttgaatgttcaataataatcttatcatttattttttattaataatattaaaaatgctaa
aggaaagtatttagcatttttaataccacttttttttgagttatttcaatttagattattctaagatttgattacttatt
ttttttttttgtttttttaaaaacttttttttttataattttttatgttttataatttttttcgactttagagcatattt
taattcatatttccttttcgatcgtttcaattgtaattacactccatttgataactttattagtcaatgaaatagtagga
ctatatgattcgttaaaaaaaaggcgtgatagttacttttttatgtataacaggattattaattattcgttggatttatt
cagatcatttcccattaagtaatttatatgaatcattaatcttcctctcgtggagtttctacattattcatatgattccg
tattttaaaaaacagaaaaattttttaagggcaataaccacgccaagcgctatttttactcaaagtttttgctacttcgg
gccttttaactgaaatgcatcaattcgaaatattagtacctgctctccagtccaaatggttaatgatgcatgtaagtatg
atgctattgggttatgcagctcttctatgcggatcattattatccatagcacttctagtcattacatttcaaaaagatat
aaggatttttggtaaaaagaaaacatttattaaatgaggtatttttttttcggtgggatccaatacatgaatgacaaaaa
caatcttttacaaagaaattcgcttttttctgttagtaattattacagatctcagttaattgaacagttggatcattgga
gttatcgtttgattagtctaggatttgtctttttaaccgtaggtatcctttcgggagcagtatgggctaatgatgcatgg
gggatcatattggaattgggatcaaaaagaaacttgggcatttattacttggaccatattcgcgatttatttacatatta
gaacaaataaaaattttcaaggtcgaaattctgcaattgtggcttctataggctttcttctaatttggatatgttatttt
ggggtcaatctattaggaataggattacatagttatggttcatttatattaacaaataattgaattaaagaaaagacctt
aagaacacaaaatatagaaaaatataggacaaaacatataaatagaagaagaaaatttcgtgtaaaataggtgagaacca
tttgaatcaccactttatttgatttaaatggttctcacaaacgtcaaacttatctataaaaatcattagatacaatagtt
tctaccttctaaactgatagtgagaaaactaaatctgagtaaataccaatacctattactggtagaaagatagagatcaa
aacaaataactctcgcgaattaaaaaaagtttttaaaaaaacaaaaaaaaaaataagtaatcaaatcttagaataatcta
aattgaaataactcaaaaaaaagtggtattaaaaatgctaaatactttcctttagcattttttaatattattaataaaaa
ataaatgataagattattattgaacattcaaatttccaaatttcgattttgaacgagtttttattcatcaattaataaat
ttgaattttttcctaaaaatattacattgaattgattccttcaatctcgacaattgaatataaatagtctattataattt
taaacaagccgctatggtgaaatcggtagacacgctgctcttaggaagcagtgctaaggcatctcggttcgaatccgagt
ggcggcatggcatcttataaatattaaaaagaatacaatagtactataatgaattaagaatttagaaataaatttaattc
ccaatttccatttcttaatttgtaattaaggtactttttttttaattttcggtagaaagagattttgctaacgaacaagc
ttttaacgctgcccaatataccttttttttccaaatatttttacgaatatgctttttggaaatagaagtacgtttttttt
ggaactgccattttaaataaataggttactcattagttgtatgtgaaagacatctattgttcaaacaaatctttctttta
tatttattttatatttagtttctaaatgaaagtctgttactaaaatagaagaaagtagcataactataaatatatgaata
tgaaaagcacataattccaacattatgaaaaaaagtaaaaggtctcgagacgaaaatgatcctatttgaccactgtacat
tgctaacatcaggaaatggaatagtcgggaatctcgagtaactggccaagccactaaagtagctaaagtagtgatgaatc
ccgtcagtaaaatgggtcctatagaaagcccaatctattcctaatctccagtggaaatcaaaaaagttgatccatttata
atcttctgccagttgaattaatgaatcatccgattggaaatgataacagaatgcataggttgttagaaggagttataaaa
taaaaatgcgtatagtataccacttaatgatcttatttcctctatgagggagaaagaaaattaaagaacccgcaaatata
ggcaaaacaacaattatagttaactaaggaaaaaaattcatggtaaagacaagatacacttggaccaaaaaaacccatac
ccgaaaagaaacatattattctttttcttttcgagcacgggtttttttcggtaaaaaaaaatcaaatgtattaaagtgga
attttctggaacgtatcaataagctagacccatgctgcgagttgtttcatgccataaataaactcgaacactcaaaaaat
ctgttggacaggcggattcacatctcttacaaccgacacagtcttctgttcttggagcggaagctatttgtttagcttta
catccatcccaaggtatcatttctaatacatctgtggggcaagctcgtacacattgagtacaccctatacatgtatcata
aatttttactgaatgtgacattggatttataaatttattgaacttcattaattttcgatctagtaaaacttgtaaatgaa
tcacatattcaaaacaccagacaaatcaatgatttaccaaaatttttcgaatcaattgaattccggatctgtttattaga
ttattagaaaagaggtccaaaatgctttgatttcttacatttttgaaagtctgatcataccttatttgccatacctagta
atctaatttgaattgatgactattcaaatttctagaattttaaaaatactactactacgttattcaacaaattcgattga
ttgatacgagttgattttctgttacgataaattgaagaaacaatagctggtccaatagctacttcagcggctgcaatagc
tataacaaaaattgagaaaatgtttccttttaattgtcgactatcaaaaaaattcccaattcgccttttggggcttcgac
tctcacataaagttcctgttttgataattcaaaagcgggaaacggctttttactaatgaatcgatattcaaaatcattcc
attcaggatctcttattctattaaaaacgtcgatttctaaaatttcatagggacccccctggaattccttccagagcttg
ttgaataatttttatggatttctgccattcaccgattcgtttcgtattaaataacgagctaatgaatctccttatttttg
tttttgccattgaacttcccaataaaattcgtcgtaacactcataatggtcaactttacgaagatcccattttattccag
aagctcgtagcattggtcctgataaaccccaaattattgcttctttttcgtcaataatgcccaccccttcacctcgttct
aaaaaaatgggattccgtgtaataagcttttgatattcagcaatcccggttaagaaataataagagaaatccaaacattt
atctatccagccataaggtagatcagcagctactcctccgatacgaaaataattatgcatcattctcataccagtggcag
cttcgaatagatcatatatcaattctctttctcgaaaaatatagaagaagggggtctgtgcaccaatatctgccataaaa
ggaccaagccataacaaatgagaagctatacgactcaactccaacataattactctgatatagctagcccttttaggtac
ttgaatatttcccaattgttccggtccatttacagttattgcttctgtgaacatagtagctaaataatcccaacgtgtta
cataaggcagatattgtataattgttcgggtttccgcaattttttccatccctctgtgtaaataacccaatattggttca
caatcaataacatcttcaccatctaaagtaacgatgagtcgaagaacaccatgcattgatgggtggtgaggacccataat
tgactatcatgaggtcttttcttgtagctgataccgtcataggttttttccctgattcattctttcatgaattgctgaaa
actaaaaaaaaaagaagttcataaaaattcatgataaatcaaataattcaaaatgactctttaaattaacgtgtttttag
ctctcgaatgctcaattgactaattaattctttataacgtactctatttttatttgacaaaaaaactagcagtcgttgac
gttttccccagaattttccgcagaccccctctgagatgaatagtcttttttgtgcaattccaaatgtgaagtaagtctcc
gtatcttattggtgaagcggaatacttgaaattcaacagatccccctgttttcttctttttcttcttgcgaaatacgaga
tatgaaggaattttttgccataaaaaaaaatttacctccttccttttttacaaatatgcattttcttgatcagtaataat
aatgccagctattttaatcgggtatacacaataatacgaatttgcttagtgatttattttatcaaagaaacttaataaag
aaaatgaaccaataatcaatccaattttcaattgtattcggattcggagagggatacaaaaggatggtatatttccgcac
tcagaaaaaagaaaaattatgatgtatatataaaaataaataataaaattctgttgattcagttctggatccaattgata
cattattgaattagtatcatgtattgtaacaggaggtaagacaagacatgtatgcatctatttacccgatctatatgttt
ggtagggataataagacaaaagtatcatcaaataaattttcaattgtggatacatacgtatccttaacatactaaaacga
ctaccattattagtatcaaaccaataacgattcatacacgctaaatcttctaatcgataattgggccaaagaaagaattc
taattttattaatttatttttttctctatcaagatttttgttttcatccaagaattgattacagttttttaacctgtttc
cattgcaaaatactggatttttatccaccttattttgattccttgagttgaaacacattagaattctcaattctctacga
cgtctaggtgataaaatagtttcaggagcaagcaaatcataatgatttttatttttgtctcgagttcgagttttcgtcat
cttttggtgtcttgcaatcaatttatcaaaattcttcatatcaacattttcgctgtatcttttttgattattttggtgtt
tactcttatgaaccaatgaaatacctaggatttgatataaaataaatagtccatcaacttttacagacagacgaactggt
tcaataatcaatatcccccttttcatcaattctgtaagagttaaatctttctgaatcagcattatatctagactcatttc
tctcctttcaatggaggatatagcaatttctcttggatttttcaatctaagcaagagacaatataccttgatattattga
ttattttttgattcaaaggatcatcccatctcaattgaaaaagcaaataccttttcaggaagaaatcgagttctgcttct
gtactgctcttgtattgttttttctttctacgtttttttgtatctgagcccatataatcttcttcaagatctttttgttg
gtttgagagaacaaattcagaatttccttggttttgggaatctgattcaagatctctttgaacaaagggttctttttctt
cttgatttctattctctaatccaagatatttttttttcatttgatgatattgatataaaaggattctttttttgctttct
attgatgtttttattttcagtaaaaatttcacttacacttacattaacattaaaaaaaaggaatttaattggtataaccc
acggtttcattttatacgtattataaagtaaaacaaattcagggaagaaccaaagttccagattcgatatgggacgattt
agtatttcttcattcattccatccaatcgaaaaacaaaactttttgattggatgggttgatttcttgatgaattgggaga
taaaaaagatctttcttatccattttatcaataattgaagaatttttaatttttatcttagtattttttttattgttgat
actgatatcgatccaggtcccaatgtcaactttctttctaagacaaaaattaaaaattttccaatcaaaatattctggat
ttttctccatatacataatatcatctttttctaaataattagtgatagggatatccccccacatatcaactaatttgcgt
ttatgtgtgttgtaattagaagtataagaaaattcttgatgcttatttacttggaatgtcgacatataattatatgagtc
cttctcatctccataataaatgaatttatatgatagaagatcatatctatagtttttttgaaagttctctttttgatttg
gcaataacaataagtaggcttcagaatcattttcattttcttttttgtaatgaattaattggttttttttcatatgaatc
tctttgtttaaatttttatttttcactcctaccattaccatgttgagtgactctatttcgccatttttgtgctactaatt
gagaccattttatttgagataaatcgtattgataatgactttttagccagtttttccattgattcattccaaaattttta
aatttattaggcgaatgaattattcctggtattccaaaatattcttttatttcattctttagagataaagacattccgct
atattgaagtacagatcttaacttatacaaattaataacgtggttttgtgataatttgtaaaatacataagcttgtgaca
aaaaggataaatcacaaagaatcttagaatttctatttatgttactactaaaatgtgaaagtgatttttttatagtcgaa
ataaacttaattatattttgatttgttttttcaatcctttcttgatttgtttcatgattgtaattgtatttatcaataaa
ttttgattcaagaaaaagttgcatattgatcctgggaatattaatgatagatagaaatatatctatgtatatcttttccc
tgaaaaattttataaaataatgtgatttacgtattaatcgattatttcttcttttaatatctgactaatattttttggtg
attctaatcttttagcaccataacttgttttgttaggactaatatttagagtttgaaatccatttttcttgttttttgta
attctttctatttgatttctgattgtgcttgttctatcagttagatctttcatttttttttctgtcagtgaataatttgt
ccaattcatgaatcgggtttgaatggatgattcaagaattatctgattattgattctagaatctttttctttttttattt
cactttcactcgattcttcttgcaatccaaatactagaattggatttacttttgaaagtttttttattattttttttata
aatcgaagacttttgataatccatttttttgttttatttgggatctttagaaacaattttgttctttctttgaaagtctt
agaactataaaacacttctttctaaattttagaatttttttgtcgagttctttaaaaatgggttcaaaaaaggaaggtcg
ttttcggggagaaccaaaaggaaggtaagtttccattccccaaactgttaaaaaacaaaaaataattttttttgttttgt
tctttcttttttattggagaaggttgtatcttagatctgtgccaaggtttcagacagaaaggaaatagtatctttatctg
aataccgtctgttaaccagtttttaggaaattccgtttccgataattgaacaccattatacgtgcatttaacatgcattt
ctctattccactcttttaaatcctcagaccattcgggaagttggaatagtaatagacggctgatatttttagctattatc
aacaaaggtaatagaatatattttctaagaatcgactgggttactaacataaaacctcttattacttgagcaaatagaat
ggtatcccaggcttccgctatttctattcgtgctttttctttcttttggcctcttctctttcatactcctcttttttatc
ccccctctcttggttcttcttccgtataagcagaaattttaaattctgtatttttacctatccaatttctaaaaattcgt
tttattagtccgtaaatatcaaaagagaaaaaagaagatttgtctattctgtctaaaaaaagtggggaatgcacatttgc
gtgaaacagttcccaaataactattttacgtcgttgaacacgcatggaacctttgattatgtctcgacgaaaatcggatt
gttgtgaataacgtatcaaagctacttcctctgtttgatcaagattattcgtatccgtggtattaggataagtatcggta
ttctgttgggtatcagtaaaattactacacgtttggctttccttgaacgaatttgatgatccagtagtgctacgtcttcc
tctttttctctttcttgttgttctaaatcgttgattaatttgtatgaccatcgagggacttttttacttattttctttta
ttccaatagatttttttcgagttgtttgagcaataggagcagcattaaaaaacaatttgaaaattttttctcgattttct
gaaccaagttgcctttgttctggaaataaagaaattattttcaaatttgatgttgattctccggcaaattcatttagaaa
aattaagaaattacaaatttctaatgatttttatctattttttcgtggtaattataatcattatcattaagaaggagact
atgaatcttatttataaaaaaagtctctatcgaattttttcctgcagtttcatttatgagtgaagttgaaaagcattttt
ttattattccacgatagggtccatttaaaaaaggatcatatattttaggcaagtattctttgttagttttatcactgcat
aatcgagtctttttttcgagtacatccagataagtaagtcctttgtgtaagccgtcaattctatttgtaaattcgttgct
taggctgttttttttttgttcattggtataaatccaataattatgcatatgcagttcatcacataataatttttctgttg
tagacaaagaaatctttttttgtatcatttcccggaaagttgataaactgggtggatatgtaaaagatattctttgtttt
ccgtcattttgacatgtataaaaaaaatattgggacatttcatttcttacagttacagcattttcaaatcgattgttttt
tatatatcgaaatggtcgattccatcgtttatagtcgaaaagaagattaacaaggggtttttcaaaccagaccaggtctt
tatcttcttctttaagtatttctaacttggaattatcttgagactcatccttataaaaagttgggctatttttatagcat
gcttcttttaagtgaaagtggaattcatcctttattttgtcctttcggagcttttccgtttcatcaactttgtccggatc
ctccttttcctccgaaaaaggagaagaagaaagatcttcttcgatgaatccctcttgttcctgtttagttcccttcgttt
cggtttcggaagttgtttctatttctacatctgtttcttcctcactttccctcctttctttcgtttctgaggtttctttt
agtttcttaataagaatgggtgacggcattctgtctaaatagtagacacaggtaataaataagagaatattaaagattcg
agccatagaatttgtcaattctgacacaaggtacttattaggtccaataagtacattagacctaatagactgattttgac
gtatccagaataataccaatccaacgtattcatgaaaaaaatgtgaccaattaaccaaccaccaaaactacttgttaaaa
ataatatcttgttgttgcatcgaaacatataaatgttaactaatctggctaatattgaacttggtaaaatgaaatgattg
aataattgaaaaattaaattatccaggaatacatattgaatgctgagattacgcattgaatttctgttagtagatccata
atcaaaaaaatgtttgtgattgttccagaagaaatgaaacaaaagatagggtagagctaggacagttattgtatgaggtc
tacccaatgctagatgcagaggtgtataatagatcgatatgaacattattagctgtcccataataaaacccgttgttgct
gataccttcttctcagttccttcttctccttcttctataacctgagctcttagaaggaagagataagagggtcctatgga
gaatgtggtcagaaatccataataaagtccgactacaacgaccgaattgattatcttcatgcataaagatactagattat
ctagtagtagaaaagatttaaaaatcatcacaaacctccctttttcttttatattgcaatttctggattattatatgatg
atttttaaactttccatatatagaaatagaaagagatagactagaaacgacatctcttatgtcaatgacaccaaagggat
attaaatgaatggaattgggatatggatggaatataatgaaatagagccactttgaggttccctataaaattgagggcga
ggcatggaagggagccactacgaagaagttccgggagttacgaaggaagcttcgagctcatattagtcatgggttgagaa
cgggaattgaactctatgagatcgaatctcccgttgttcctcagtagctcagtggtagagcggtcggctgttaactgatt
ggtcgtaggttcgaatcctacttggggagatttgattaattcttcattctttaattcagaatgaaggggctcgctttgac
cgttaagagtaggtaacccgttccctgtctttgtttctattgtattctatctcatcgtatcacattctgttctcgatatt
tgagaatcgccgttaatacctcggtgtagttccgggataatcctttgttccatagtcctgggggctatttacaactagcc
aattaagaattctcggatggactagtactagcagtgcatcaaagatgcagtcatcgattctcccgagaggctacaattac
cgcgagcaaacataaaacatattaatgacgaggaacgcatttttgctatgctactaatacttgtacttgctctgctattc
tgcccaagcctggctgaggaagagttacggggcgtaaaacaaaaaaaatatgcggaggacccggcatactttatgtaatt
tttacctcattcacgataacacgtaataaataaaaaaaaaagaaaaagtaaggcccatttcgacaaaagacccacatcca
agttccatagctttgggtccgctatcccgattatgattttcctacccccagagggaaaggtccttcccttttgggccggt
tgtgggcgaggagggattcgaacccccgacaccgtggttcgtagccacgtgctctaatcctctgagctacaggccccacc
ccgcctccactggatctgttcccggaagtatcctaaaaagaaaaggaacctttcctctccccagccatttcgggttaaga
agatgtgaaagcgcgtttctctctataagaacggtgcgttccgagatgtgaagtggagagaagggatgtcataattgggg
ttttgaataagacgacctttttcattcttattactttttcatattgaaaaagtaataagaatgagaggtgttaagctttt
tatcatcctggcgtcgagctatttttccgcaggacctcccctacagtatcgtcaccgcagtagagtttaaccaccaagtt
cgggatggattggtgtggttcctctacgcctaggacaccagaatatcgaaccacgaacgaagaaaggcatgagagaaaag
catattggctagtgattgtgaggccccaattcttgactggaggggacaccaaaggcctctgcccttccatcccttggata
gatagagagggagggcagggcttttgggtttttttcatgttgtcaaagagttgacaatggttttttcgtgttgtcaaaga
gttgaacaaagaaaatagatggcgagtgcctgatcgaattgatcgggtcatgtaggaacaaggttcaagtctatcggtct
gttaggatgcctcagctgcatacatcact
>m64123_200919_084320/161940698/ccs_(reversed)
tcattcttaaaattaaaaccagcattcttaagaccaaagagtcgggcggaaaaggggggaaagctctccgttcctggttt
ctcctgtagctggatcctccggaaccacaagaatccttagttagaattggattccaactcagcaccttttgagattttga
gaagagttgctctttggagagcacagtacgatgaaagttgtaagctgtgttcggggggggagttattgtctatcgttggc
ctctatggtagaatcagtcggggcctgagagacggtggtttaccctgtggcggatgtcagcggttcgagtccgcttatct
ccaactcgtgaacttagccgatacaaagctatatgatagcaccaaatttttccgattcggcggttcgatctatgatttaa
cattcatggacgttgataagatctttccatttacatttagcagcaccttaggatggcatagccttaaagttaagggcgag
gtttcaaacgaggaaaggcttacggtggatacctaggcacccagagatgaggaagggcgtagtaagcgacgaaatgcttc
ggggagttgaaaataagcatagatccggagattcccgaataggtcaacctttcgaactgctgctgaatccatgggcagac
aagagacaacctggcgaactgaaacatcttagtagccagaggaaaagaaagcaaaagcgattcccgtagtagcggcgacg
cgaaatgggagcagcctaaaccgtgaaaacggggttgtgggagagcaatacaagcgtcgtgctgctaggcgaagcggtgg
agtgccgcaccctagatggcgagagtccagtagccgaaagcatcactagcttacgctctgacccgagtagcatggggcac
gtggaatcccgtgtgaatcagcaaggaccaccttgcaaggctaaatactcctgggtgaccgatagcgaagtagtaccgtg
agggaagggtgaaaagaaccccatcggggagtgaaatagaacatgaaaccgtaagctctcaagcagtgggaggagcacac
aggactctgaccgcgtgcctgttgaagaatgagcggcgactcataggcagtggcttggttaagggaacccaccggagccg
tagcgaaagcgagtcttcatagggcaattgtcactgcttatggacccgaacctgggtgatctatccatgaccaggatgaa
gcttgggtgaaactaagtggaggtccgaaccgactgatgttgaagaatcagcggatgagttgtggttaggggtgaaatgc
cactcgaacccagagctagctggttctccccgaaatgcgttgaggcgcagcagttgactggacatctaggggtaaagcac
tgtttcggtgcgggccgcgagagcggtaccaaatcgaggcaaactctgaatactagatatgacccacaaataacaggggt
caaggtcggccagtgagacgatgggggataagcttcatcgtcgagagggaaacagcccggatcaccagctaaggccccta
aatgaccgctcagtgataaaggaggtaggggtgcagagacagccaggaggtttgcctagaagcagccacccttgaaagag
tgcgtaatagctcactgatcgagcgctcttgcgccgaagatgaacggggctaagtgatctgccgaagctgtgggatgtaa
aaatgcatcggtagggggagcgttccgccttagggggaagtaccggcgcgagccgtgatggacgaagcggaagcgagaat
gtcggcttgagtaacgcaaacattggtgagaatccaatgccccgaaaacctaagggttcctccgcaaggttcgtccacgg
agggtgagtcagggcctaagatcaggccgaaaggcgtagtcgatggacaacaggtgaatattcctgtactaccccttgta
ggtcccgagggacggaggaggctaggttagccgaaagatggttatcggttcaaggacgtaaggtgaccctgctttttcag
ggtaagaagaggtagagaaaatgcctcgagccaatgttcgagtaccaggcgctacggcgcggaagtaacccatgccatac
tcccaggaaaagctcgaacgaccttcaacaaaagggtacctgtactcgaaaccgacacaggtgggtaggtagagaatacc
taggggcgcgagacaactctctctaaggaactcggcaaaatagccccgtaacttcgggagaaggggtgccccctcacaag
ggggtcgaagtgaccaggcccggcgactgtttaccaaaaacacaggtctccgcaaagtcgtaagaccatgtatgggggct
gacgcctgcccagtgccggaaggtcaaggaagttggtgacctgatgacaggggagccggcgaccgaaagccccggtgaac
ggcggccgtaactataacggtcctaaggtagcgaaattccttgtcgggtaagttccgacccgcacgaaaggcgtaacgat
ctgggcactgtctcggagagaggctcggtgaaatagacatgtctgtgaagatgcggactacctgcacctggacagaaaga
ccctatgaagctttactgttccctgggattggctttgggcctttcctgcgcagcttaggtggaaggtgaagaaggccccc
ttccgggggggcccgagccatcagtgagataccactctggaagagctagaattctaaccttgtgtcaggacctacgggcc
aagggacagtctcaggtagacagtttctatggggcgtaggcctccccaaaaggtaacggaggcgtgcaaaaggtttcctc
gggccggacggagattggccctcgagtgcaaaggcagaagggagcttgactgcaagacccacccgtcgagcagggacgaa
agtcggccttagtgatccgacggtgccgagtggaagggccgtcgctcaacggataaaagttactctagggataacaggct
gatcttccccaagagttcacatcgacgggaaggtttggcacctcgatgtcggctcttcgccacctggggctgtagtatgt
tccaagggttgggctgttcgcccattaaagcggtacgtgagctgggttcagaacgtcgtgagacagttcggtccatatcc
ggtgtgggcgttagagcattgagaggacctttccctagtacgagaggaccgggaaggacgcacctctggtgtaccagtta
ttgtgcccacggtaacgctgggtagccaagtgcggagcggataactgctgaaagcatctaagtagtaagcccaccccaag
atgagtgctctcctattccgacttccccagagcctctggtagcacagccgagacagcgacgggttctccgcccctgcggg
gatggagcgacagaagttttgagaattcaagagaaggtcacgcaagacgagccgtttatcattacgataggtgttaagtg
gaagtgcagtgatgtatgcagctgaggcatcctaacagaccgatagacttgaaccttgttcctacatgacccgatcaatt
cgatcaggcactcgccatctattttctttgttcaactctttgacaacacgaaaaaaccattgttcaactctttgacaaca
tgaaaaaaccaaaagccctgccctccctctctatctatccaagggatggaagggcagaggcctttggtgtcccctccagt
caagaattggggcctcacaatcactagccaatatgcttttctctcatgcctttcttcgttcgtggttcgatattctggtg
tcctaggcgtagaggaaccacaccaatccatcccgaacttggtggttaaactctactgcggtgacgatactgtaggggag
gtcctgcggaaaaatagctcgacgccaggatgattaaaaagcttaacacctctcattcttattactttttcaatatgaaa
aagtaataagaatgaaaaaggtcgtcttattcaaaaccccaattatgacatcccttctctcccacttcacatctcggaac
gcaccgttcttatagagagaaacgcgctttcacatcttcttaacccgaaatggctggggagaggaaaggttccttttctt
tttaggatacttccgggaacagatccagtggaggcggggtggggcctgtagctcagaggattagagcacgtggctacgaa
ccacggtgtcgggggtttcgaatccctcctcgcccacaaccggcccaaaagggaaggacctttccctctgggggtaggaa
aatcataatcgggatagcgacccaaagctatggaacttggatgtgggtcttttgtcgaaatgggccttacttttttcttt
tttttttatttattacgtgttatcgtgaatgaggtaaaaattacataaagtatgccgggtcctccgcatattttttttgt
tttacgccccgtaactcttcctcagccaggcttgggcagaatagcagagcaagtacaagtattagtagcatagcaacaat
gcgttcctcgtcattaatatgttttatgtttgctcgcggtaattgtagcctctcgggagaatcgatgactgcatctttga
tgcactgctagtactagtccatccgagaattcttaattggctagttgtaaatagccccaggactatggaacaaaggatta
tcccggaactacaccgaggtattaacggcgattctcaaatatcgagaacagaatgtgatacgatgagatagaatacaata
gaaacaaagacagggaacgggtgtttacctactcttaacggtcaaagcgagccccttcattctgaattaaagaatgaaga
attaatcaaatctccccaagtaggattcgaacctacgaccaatcagttaacagccgaccgctctaccactgagctactga
ggaacaacgggagattcgatctcatagagttcaattcccgttctcaaacccatgactaatatgagctcgaagcttccttc
gtaactcccggaacttcttcgtagtggctcccttccatgcctcgcctcattttatagggaacctcaaagtggctctattt
cattatattccatccatatcccaattccattcatttaatatccctttggtgtcattgacataagagatgtcgtttctagt
ctatctctttctatttctatatatggaaagtttaaaaatcatcatataataatccagaaattgcaatataaaagaaaaag
ggaggtttgtgatgatttttaaatcttttctactactagataatctagtatctttatgcatgaagataatcaattcggtc
gttgtagtcggactttattatggatttctgaccacattctccataggaccctcttatctcttccttctaagagctcaggt
tatagaagaaggagaagaaggaactgagaagaaggtatcagcaacaacgggtttatattatgggacagctaataatgttc
atatcgatctattatacacctctgcatctagcattgggtagacctcatacaataactgtcctagctctaccctatctttt
gtttcatttcttctggaacaatcacaaacatttttttgattatggatctactaacagaaattcaatgcgtaatctcagca
ttcaatatgtattcctggataatttaatttttcaattattcaatcatttcattttaccaagttcaatattagccagatta
gttaacatttatatgtttcgatgcaacaacaagatattatttttaacaagtagttttggtggttggttaattggtcacat
tttttttcatgaaatacgttggattggtattattctggatacgtcaaaatcagtctattaggtctaatgtacttattgga
cctaataagtaccttgtgtcagaattgacaaattctatggctcgatctttaaatattctcttatttattacctgtgtcta
ctatttagacagaatgccgtcacccattcttattaagaaactaaaagaaacctcagaaacgaaagaaaggagggaaagtg
aggaagaaacagatgtagaaatagaaacaacttccgaaaccgaaacgaagggaactaaacaggaacaagagggattcatc
gaagaagatctttcttcttctcctttttcggagggaaaaggaggatccggacaaagtttgatgaaacggaaaaagctccg
aaaggacaaaataaaggatgaattccactttcacttaaaagaagcatgctataaaaatagcccaaactttttataaggat
gagtctcaagataattccaagttagaaatacttaaagaagaagataaagacctggtctggtttgaaaaaccccttgttaa
tcttcttttcgactataaacgatggaatcgaccatttcgatatataaaaaacaatcgatttgaaaatgctgtaactgtaa
gaaatgaaatgtcccaattttttttatacatgtcaaaatgacggaaaacaaagaatatcttttacatatccacccagttt
atcaactttccgggaaatgatacaaaaaaagatttctttgtctacaacagaaaaattattatgtgatgaactgcatatgc
ataattattggatttataccaatgaacaaaaaaaaaacagcctaagcaacgaatttacaaatagaattgacggcttacac
aaaggacttacttatctggatgtactcgaaaaaaagactcgattatgcagtgataaaactaacaaagaatacttgcctaa
aatatatgatccttttttaaatggaccctatcgtggaataataaaaaaatgcttttcaacttcactcataaatgaaactg
caggaaaaaattcgatagagactttttttataaataagattcatagtctccttcttaatgataatgattataattaccac
gaaaaaatagataaaaaatcattagaaatttgtaatttcttaatttttctaaatgaatttgccggagaatcaacatcaaa
tttgaaaataatttctttatttcagaacaaaggcaacttggttcagaaaatcgagaaaaaattttcaaattgttttttta
atgctgctcctattgctcaaacaactcgaaaaaaatctattggaataaaagaaataagtaaaaaagtccctcgatggtca
tacaaattaatcaaacgatttagaacaacaagaaagagaaaaagaggaagacgtagcactactggatcatcaaattcgtt
caaggaaagccaaacgtgtagtaatttttactgatacccaacagaataccgatacttatcctaataccacggatacgaat
aatcttgatcaaacagaggaagtagctttgatacgttattcacaacaatccgattttcgtcgagacataatcaaaggttc
catgcgtgttcaacgacgtaaaatagttatttgggaactgtttcacgcaaatgtgcattccccactttttttagacagaa
tagacaaatcttcttttttctcttttgatatttacggactaataaaacgaattttagaaattggataggtaaaaaataca
gaatttaaaatttctgcttatacggaagaagaaccaagagagggggataaaaaagaggagtatgaaagagaagaggccaa
aagaaaagaaaaagcacgaatagaaatagcggaagcctgggataccattctattttgctcaagtaataagagggttttat
gttagtaacccagtcgattcttagaaaatatattctattacctttgttgataatagctaaaaatatcagccgtctattac
tattccaacttcccgaatggtctgaggatttaaaagagtggaatagagaaatgcatgttaaatgcacgtataatggtgtt
caattatcggaaacggaatttcctaaaaactggttaacagacggtattcagataaagatactatttcctttctgtctgaa
accttggcacagatctaagatacaaccttctccaataaaaaagaaagaacaaaacaaaaaaaattatttttgttttttaa
cagtttggggaatggaaacttaccttccttttggttctccccgaaaacgaccttccttttttgaacccatttttaaagaa
ctcgacaaaaaaattctaaatttagaaagaagtgttttatagttctaagacttttcaaagaaagaacaaaattgtttcta
aagatcccaaataaaacaaaaaaatggattatcaaaagtcttcgatttataaaaaaaaataataaaaaactttcaaaagt
aaatccaattctagtatttggattgcaagaagaatcgagtgaaagtgaaataaaaaaagaaaagattctagaatcataat
cagataattcttgaatcatccattcaaacccgattcatgaattggacaaattattcactgacagaaaaaaaaatgaaaga
tctaactgatagaacaagcacaatcagaaatcaaatagaaagaattacaaaaaacaagaaaaatggatttcaaactctaa
atattagtcctaacaaaacaagttatggtgctaaaagattagaatcaccaaaaaaatattagtcagatattaaaaagaag
aaataatcgattaatacgtaaatcacattattttataaaattttttcagggaaaagatatacatagatatatttctatct
atcattaatattcccaggatcaatatgcaactttttcttgaatcaaaatttattgataaatacaattacaatcatgaaac
aaatcaagaaaggattgaaaaaacaaatcaaaatataattaagtttatttcgactataaaaaaatcactttcacatttta
gtagtaacataaatagaaattctaagattctttgtgatttatcctttttgtcacaagcttatgtattttacaaattatca
caaaaccacgttattaatttgtataagttaagatctgtacttcaatatagcggaatgtctttatctctaaagaatgaaat
aaaaagaatattttggaaataccaggaataattcattcgcctaataaatttaaaaattttggaatgaatcaatggaaaaa
ctggctaaaaagtcattatcaatacgatttatctcaaataaaatggtctcaattagtagcacaaaaatggcgaaatagag
gtcactcaacatggtaatggtaggagtgaaaataaaaatttaaacaaaagagattcatatgaaaaaaaaccaattaattc
attacaaaaaagaaaatgaaaatgattctgaagcctacttattgttattgccaaatcaaaagagaaactttcaaaaaaac
tatagatatgatcttctatcatataaattcatttattatggagatgagaaggactcatataattatatgtcgacattcca
agtaaataagcatcaagaattttcttatacttctaattacaacacacataaacgcaaattagttgatatgtggggggata
tccctatcactaattatttagaaaaagatgatattatgtatatggagaaaaatccagaatattttgattggaaaattttt
aatttttgtcttagaaagaaagttgacattgggaccctggatcgatatcagtatcaacaataaaaaaaatactaagataa
aaattaaaaattcttcaattattgataaaatggataagaaagatcttttttatctcccaattcatcaagaaatcaaccca
tccaatcaaaaagttttgttttttcgattggatgggaatgaatgaagaaatactaaatcgtcccatatcgaatctggaac
tttggttcttccctgaatttgttttactttataatacgtataaaatgaaaccgtggttataccaattaaattcctttttt
ttaatgttaatgtaagtgtaagtgaaatttttactgaaaataaaaacatcaatagaaagcaaaaaaagaatccttttata
tcaatatcatcaaatgaaaaaaaatatcttggattagagaatagaaatcaagaagaaaaagaaccctttgttcaaagaga
tcttgaatcagattcccaaaaccaaggaaattctgaatttgttctctcaaaccaacaaaaagatcttgaagaagattata
tgggctcagatacaaaaaaaacgtagaaagaaaaaacaatacaagagcagtacagaagcagaactcgatttcttcctgaa
aaggtatttgctttttcaattgagatgggatgatcctttgaatcaaaaaataatcaataatatcaaggtatattgtctct
tgcttagattgaaaaatccaagagaaattgctatatcctccattgaaaggagagaaatgagtctagatataatgctgatt
cagaaagatttaactcttacagaattgatgaaaagggggatattgattattgaaccagttcgtctgtctgtaaaaagttg
atggactatttattttatatcaaatcctaggtatttcattggttcataagagtaaacaccaaaataatcaaaaaagatac
agcgaaaatgttgatatgaagaattttgataattgattgcaagacaccaaaagatgacgaaaactcgaactcgagacaaa
aataaaaatcattatgatttgcttgctcctgaaactattttatcacctagacgtcgtagagaattgagaattctaatgtg
tttcaactcaaggaatcaaaataaggtggataaaaatccagtattttgcaatggaaacaggttaaaaaactgtaatcaat
tcttggatgaaaacaaaaatcttgatagagaaaaaaataaattaataaaattagaattctttctttggcccaattatcga
ttagaagatttagcgtgtatgaatcgttattggtttgatactaataatggtagtcgttttagtatgttaaggatacgtat
gtatccacaattgaaaatttattgatgatacttttgtcttattatccctaccaaacatatagatcgggtaaatagatgca
tacatgtcttgtcttacctcctgttacaatacatgatactaattcaataatgtatcaattggatccagaactgaatcaac
agaattttattattttatttttatatatacatcataatttttcttttttctgagtgcggaaatataccatccttttgtat
ccctctccgaatccgaatacaattgaaaattggattgattattggttcattttctttattaagtttctttgataaaataa
atcactaagcaaattcgtattattgtgtatacccgattaaaatagctggcattattattactgatcaagaaaatgcatat
ttgtaaaaaaggaaggaggtaaattttttttatggcaaaaaattccttcatatctcgtatttcgcaagaagaaaaagaag
aaaacaggggatctgttgaatttcaagtattccgcttcaccatataagatacggagacttacttcacatttggaattgca
acaaaaaaagactattcatctcagaggggtctgcggaaaattctggggaaaacgtcaacgactgctagtttttttgtcaa
ataaaaatagagtacgttataaagaattaattagtcaattgagcattcgagagctaaaaacacgttaatttaaagagtca
ttttgaattatttgattttatcatgaatttttatgaacttctttttttttttagttttcagcaattcatgaaagaatgaa
tcagggaaaaacctatgacggtatcagctacaagaaaagacctcatgatagtcaatatgggtcctcaccacccatcaatg
catggtgttcttcgactcatcgttacttagatggtgaagatgttattgattgtgaaccaatattgggttatttacacaga
gggatggaaaaaattgcggaaaacccgaacaattatacaatatctgccttatgtaacacgttgggattatttagctacta
tgttcacagaagcaataactgtaaatggaccggaacaattgggaaatattcaagtacctaaaagggctagctatatcaga
gtaattatgttggagttgagtcgtatagcttctcatttgttatggcttggtccttttatggcagatattggtgcacagac
ccccttcttctatatttttcgagaaagagaattgatatatgatctattcgaagctgccactggtatgagaatgatgcata
attattttcgtatcggaggagtagctgctgatctaccttatgctggatagataaatgtttggatttctcttattatttct
taaccgggattgctgaatatcaaaagcttattacacggaatcccatttttttagaacgaggtgaagggggtgggcattat
tgacgaaaaagaagcaataatttggggtttatcaggaccaatgctacgagcttctggaataaaatgggatcttcgtaaag
ttgaccattatgagtgttacgacgaattttattgggaagttcaatggcaaaaacaaaaataaggagattcattagctcgt
tatttaatacgaaacgaatcggtgaaatggcagaatccataaaaattattcaacaagctctggaaggaattccagggggg
tccctatgaaattttagaaatccgacgttttaatagaataagagatcctgaatggaatgattttgaatatcgattcatta
gtaaaaagccgtttcccgcttttgaattatcaaaacaggaactttatgtgagagtcgaagccccaaaaggcgaattggga
atttttttgatagtcgacaattaaaaggaaacattttctcaatttttgttatagctattgcagccgctgaagtagctatt
ggaccagctattgtttcttcaatttatcgtaacagaaaatcaactcgtatcaatcaatcgaatttgttgtataacgtagt
agtagtatttttaaaattctagaaatttgaatagtcatcaattcaaattagattactaggtatggcaaataaggtatgat
cagactttcaaaaatgtaagaaatcaaagcattttggacctcttttctaataatctaataaacagatccggaattcaatt
gattcgaaaaattttggtaaatcattgatttgtctggtgtttgaatatgtgattcatttacaagttttactagatcgaaa
attaatgaagttcaataaatttataaatccaatgtcacattcagtaaaaatttatgatacatgtatagggtgtactcaat
gtgtacgagcttgccccacagatgtattagaaatgataccttgggatggatgtaaaagctaaacaaatagcttccgctcc
aagaacagaagactgtgtcggttgtaagagatgtgaatccgccctgtccaacagattttttgagtgttcgagttatttat
ggcatgaaacaactcgcagcatgggtctagcttattgatacgttccagaaaattccactttaatacatttgatttttttt
accgaaaaaaacccgtgctcgaaaagaaaaagaataatatgtttctttttcgggtattgggtttttttggtccaagtgta
tcttgtctttaccatgaatttttttccttagttaactataattgttgttttgcctatatttgcgggttctttaattttct
ttctccctcatagaggaaataagatcattaagtggtatactatacgcatttttattttataactccttctaacaacctat
gcattctgttatcatttccaatcggatgattcattaattcaactggcagaagattataaatggatcaacttttttgattt
ccactggagattaggatagatgggctttctataggacccattttactgacgggattcatcactactttagctactttagt
ggcttggccagttactcgagattcccgactattccatttcctgatgttagcaatgtacagtggtcaaataggatcatttt
cgtctcgagaccttttactttttttcataatgttggaattatgtgcttttcatattcatatatttatagttatgctactt
tcttctattttagtaacagactttcatttagaaactaaatataaaataaatataaaagaaagatttgtttgaacaataga
tgtctttcacatacaactaatgagtaacctatttatttaaaaatggcagttccaaaaaaacgtacttctatttccaaaaa
gcatattcgtaaaaatatttggaaaaaaaaggtatattggggcagcgttaaaagcttgttcgttagcaaaatctcttcta
ccgaaaattaaaaaaaaagtaccttaattacaaattaagaaatggaaattgggaattaaatttatttctaaattcttaat
tcattatagtactattgtattctttttaatatttataagatgccatgccgccactcggattcgaaccgagatgccttagc
actgcttcctaagagcagcgtgtctaccgatttcaccatagcggcttgtttaaaattataatagactatttatattcaat
tgtcgagattgaaggaatcaattcaatgtaatattttttaggaaaaattcaaatttattaattgatgaataaaaactcgt
tcaaatcgaaatttggaaatttgaatgttcaataataatcttatcatttattttttattaataatattaaaaatgctaaa
ggaaagtatttagcatttttaataccactttttttttgagttatttcaatttagattattctaagatttgattacttatt
tttttttttgtttttttaaaaacttttttttttataattttttatgtttataattttttcgactttagagcatattttaa
ttcatatttccttttcgatcgtttcaattgtaattacactccatttgataactttattagtcaatgaaatagtaggacta
tatgattcgttaaaaaaaggcgtgatagttacttttttatgtataacaggattattaattattcgttggatttattcaga
tcatttcccattaagtaatttatatgaatcattaatcttcctctcgtggagtttctacattattcatatgattccgtatt
ttaaaaaacagaaaaattttttaagggcaataaccacgccaagcgctatttttactcaaagttttgctacttcgggcctt
ttaactgaaatgcatcaattcgaaatattagtaccctgctctccagtccaaatggttaatgatgcatgtaagtatgatgc
tattgggttatgcagctcttctatgcggatcattattatccatagcacttctagtcattacatttcaaaaagatataagg
atttttggtaaaagaaaaacatttattaaatgaggtattttttttcggtgggatccaatacatgaatgacaaaacaatct
tttacaaagaaattcgcttttttctgttagtaattattacagatctcagttaattgaacagttggatcattggagttatc
gtttgattagtctaggatttgtcttttttaaccgtaggtatcctttcgggagcagtatgggctaatgatgcatgggatca
tattggaattgggatcaaaaagaaacttgggcatttattacttggaccatattcgcgatttatttacatattagaacaaa
taaaaattttcaaggtcgaaatctgcaattgtggcttctataggctttcttctaatttggatatgttattttggggtcaa
tctattaggaataggattacatagttatggttcatttatattaacaaataattgaattaaagaaaagaccttaagaacac
aaatatagaaaaatataggacaaaacatataaatagaagaagaaaatttcgtgtaaataggtgagaaccatttgaatcac
cactttatttgatttaaatggttctcacaaacgtcaaacttatctataaaaatcattagatacaatagtttctaccttct
aaactgatagtgagaaaactaaatctgagtaaataccaatacctattactggtagaaagatagagatcaaaacaaataac
tctcgcgaattaaaaaaagtttttaaaaaaacaaaaaaaaaaaataagtaatcaaatcttagaataatctaaattgaaat
aactcaaaaaaaagtggtattaaaaatgctaaatactttcctttagcatttttaatattattaataaaaaataaatgata
agattattattgaacattcaaatttccaaatttcgatttgaacgagtttttattcatcaattaataaatttgaatttttc
ctaaaaatattacattgaattgattccttcaatctcgacaattgaatataaatagtctattataattttaaacaagccgc
tatggtgaaatcggtagacacgctgctcttaggaagcagtgctaaggcatctcggttcgaatccgagtggcggcatggca
tcttataaatattaaaaagaatacaatagtactataatgaattaagaattagaaataaatttaattcccaatttccattt
cttaatttgtaattaaggtacttttttttaattttcggtagaaagagattttgctaacgaacaagcttttaacgctgccc
aatataccttttttttccaaatatttttacgaatatgctttttggaaatagaagtacgtttttttggaactgccattttt
aaataaataggttactcattagttgtatgtgaaagacatctattgttcaaacaaatctttcttttatatttattttatat
ttagtttctaaatgaaagtctgttactaaaatagaagaaagtagcataactataaatatatgaatatgaaaagcacataa
ttccaacattatgaaaaaaaagtaaaaggttctcgagacgaaaatgatcctatttgaccactgtacattgctaacatcag
gaaatggaatagtcgggaatctcgagtaactggccaagccactaaagtagctaaagtagtgatgaatcccgtcagtaaaa
tgggtcctatagaaagcccatctattcctaatctccagtggaaatcaaaaaagttgatccatttataatcttctgccagt
tgaattaatgaatcatccgattggaaatgataacagaatgcataggttgttagaaggagttataaaataaaaatgcgtat
agtataccacttaatgatcttatttcctctatgagggagaaagaaaattaaagaacccgcaaatataggcaaaacaacaa
ttatagttaactaaggaaaaaaattcatggtaaagacaagatacacttggaccaaaaaaacccatacccgaaaagaaaca
tattattctttttcttttcgagcacgggtttttttcggtaaaaaaaatcaaatgtattaaagtggaattttctggaacgt
atcaataagctagacccatgctgcgagttgtttcatgccataaataaactcgaacactcaaaaaatctgttggacaggcg
gattcacatctcttacaaccgacacagtcttctgttcttggagcggaagctatttgtttagctttacatccatcccaagg
tatcatttctaatacatctgtggggcaagctcgtacacattgagtacaccctatacatgtatcataaatttttactgaat
gtgacattggatttataaatttattgaacttcattaattttcgatctagtaaaacttgtaaatgaatcacatattcaaac
accagacaaatcaatgatttaccaaaatttttcgaatcaattgaattccggatctgtttattagattattagaaaagagg
tccaaaatgctttgatttcttacatttttgaaagtctgatcataccttatttgccatacctagtaatctaatttgaattg
atgactattcaaatttctagaattttaaaaatactactactacgttattcaacaaattcgattgattgatacgagttgat
tttctgttacgataaattgaagaaacaatagctggtccaatagctacttcagcggctgcaatagctataacaaaaattga
gaaaatgtttccttttaattgtcgactatcaaaaaaaattcccaattcgccttttggggcttcgactctcacataaagtt
cctgttttgataattcaaaagcgggaaacggctttttactaatgaatcgatattcaaaatcattccattcaggatctctt
attctattaaaacgtcggattctaaaatttcatagggaccccccctggaattccttccagagcttgttgaataattttta
tggattctgccatttcaccgattcgtttcgtattaaataacgagctaatgaatctcctatttttgtttttgccattgaac
ttcccaataaaattcgtctgtaacactcataatggtcaactttacgaagatccattttattccagaagctcgtagcattg
gtcctgataaaccccaaattattgcttctttttcgtcaataatggcccaccccttcacctcgttctaaaaaaatgggatt
ccgtgtaataagcttttgatattcagcaatcccggttaagaaataataagagaaatccaaacatttatctatccagccat
aaggtagatcagcagctactcctccgatacgaaaataattatgcatcattctcataccagtggcagcttcgaatagatca
tatatcaattctctttctcgaaaaatatagaagaagggggtctgtgcaccaatatctgccataaaaggaccaagccataa
caaatgagaagctatacgactcaactccaacataattactctgatatagctagcccttttaggtacttgaatatttccca
attgttccggtccatttacagttattgcttctgtgaacatagtagctaaataatcccaacgtgttacataaggcagatat
tgtataatttgttcgggtttccgcaattttttccatccctctgtgtaaataacccaatattggttcacaatcaataacat
cttcaccatctaaagtaacgatgagtcgaagaacaccatgcattgatgggtggtgaggacccatattgactatcatgagg
tcttttcttgtagctgataccgtcataggtttttccctgattcattctttcatgaattgctgaaaactaaaaaaaaaaga
agttcataaaaattcatgataaatcaaataattcaaaatgactctttaaattaacgtgtttttagctctcgaatgctcaa
ttgactaattaattctttataacgtactctatttttatttgacaaaaaaactagcagtcgttgacgttttcccagaattt
tccgcagacccctctgagatgatagtcttttttgtgcaattccaaatgtgaagtaagtctccgtatcttattggtgaagc
ggaatacttgaaattcaacagatcccctgttttcttctttttcttcttgcgaaatacgagatatgaaggaattttttgcc
ataaaaaaaatttacctccttccttttttacaaatatgcattttcttgatcagtaataataatgccagctatttttaatc
gggtatacacaataatacgaatttgcttagtgatttattttatcaaagaaacttaataaagaaaatgaaccaataatcaa
tccaattttcaattgtattcggattcggagagggatacaaaaggatggtatatttccgcactcagaaaaaagaaaaatta
tgatgtatatataaaaataaataataaaattctgttgattcagttctggatccaattgatacattattgaattagtatca
tgtattgtaacaggaggtaagacaagacatgtatgcatctatttacccgatctatatgtttggtagggataataagacaa
aagtatcatcaataaatttcaattgtggatacatacgtatccttaacatactaaaacgactaccattattagtatcaaac
caataacgattcatacacgctaaatcttctaatcgataattgggccaaagaaagaattctaattttattaatttattttt
ttctctatcaagatttttgttttcatccaagaattgattacagttttttaacctgtttccattgcaaaatactggatttt
tatccaccttattttgattccttgagttgaaacacattagaattctcaattctctacgacgtcctaggtgataaaatagt
ttcaggagcaagcaaatcataatgatttttatttttgtctcgagttcgagttttcgtcatcttttggtgtcttgcaatca
atttatcaaaattcttcatatcaacattttcgctgtatcttttttgattattttggtgtttactcttatgaaccaatgaa
atacctaggatttgatataaaataaatagtccatcaacttttacagacagacgaactggttcaataatcaatatcccccc
ttttcatcaattctgtaagagttaaatctttctgaatcagcattatatctagactcatttctctcctttcaatggaggat
atagcaatttctcttggatttttcaatctaagcaagagacaatataccttgatattattgattattttttgattcaaagg
atcatcccatctcaattgaaaaaagcaaataccttttcaggaagaaatcgagttctgcttctgtactgctcttgtattgt
tttttctttctacgtttttttgtatctgagcccatataatcttcttcaagatctttttgttggtttgagagaacaaattc
agaatttccttggttttgggaatctgattcaagatctctttgaacaaagggttctttttcttcttgatttctattctcta
atccaagatattttttttcatttgatgatattgatataaaaggattctttttttgctttctattgatgtttttattttca
gtaaaaatttcacttacacttacattaacattaaaaaaaaggaatttaattggtataacccacggtttcattttatacgt
attataaagtaaaacaaattcagggaagaaccaaagttccagattcgatatgggacgatttagtattcttcattcattcc
catccaatcgaaaaacaaaactttttgattggatgggttgatttcttgatgaattgggagataaaaaagatctttcttat
ccattttatcaataattgaagaatttttaatttttatcttagtattttttttattgttgatactgatatcgatccaggtc
ccaatgtcaactttctttctaagacaaaaattaaaaattttccaatcaaaatattctggatttttctccatatacataat
atcatctttttctaaataattagtggatagggatatccccccacatatcaactaatttgcgtttatgtgtgttgtaatta
gaagtataagaaaattcttgatgcttatttacttggaatgtcgacatataattatatgagtccttctcatctccataata
aatgaatttatatgatagaagatcatatctatagtttttttgaaagttctctttttgatttggcaataacaataagtagg
cttcagaatcattttcattttcttttttgtaatgaattaattggtttttttcatatgaatctcttttgtttaaattttta
ttttcactcctaccattaccatgttgagtgactctatttcgccatttttgtgctactaattgagaccattttatttgaga
taaatcgtattgataatgactttttagccagtttttccattgattcattccaaaatttttaaatttattaggcgaatgaa
ttattcctggtattccaaaatattcttttatttcattctttagagataaagacattccgctatattgaagtacagatctt
aacttatacaaattaataacgtggttttgtgataatttgtaaaatacataagcttgtgacaaaaaggataaatcacaaag
aatcttagaatttctatttatgttactactaaaatgtgaaagtgattttttttatagtcgaaataaacttaattatattt
gatttgttttttcaatcctttcttgatttgtttcatgattgtaattgtatttatcaataaattttgattcaagaaaaagt
tgcatattgatcctgggaatattaatgatagatagaaatatatctatgtatatcttttccctgaaaaattttataaaata
atgtgatttacgtattaatcgattatttcttctttttaatatctgactaatattttttggtgattctaatcttttagcac
cataacttgttttgttaggactaatatttagagtttgaaatccatttttcttgttttttgtaattctttctatttgattt
ctgattgtgcttgttctatcagttagatctttcatttttttttctggtcagtgaataatttgtccaattcatgaatcggg
tttgaatggatgattcaagaattatctgattattgattctagaatctttttctttttttatttcactttcactcgattct
tcttgcaatccaaatactagaattggattacttttgaaagtttttttattattttttttataaatcgaagacttttgata
atccatttttttgttttatttgggatctttagaaacaattttgttctttctttgaaaagtcttagaactataaaacactt
ctttctaaattttagaatttttttgtcgagttctttgaaaaatgggttcaaaaaaggaaggtcgttttcggggagaacca
aaaggaaggtaagtttccattccccaaactgttaaaaaacaaaaataattttttttgttttgttctttcttttttattgg
agaaggttgttatcttagatctgtgccaaggtttcagacagaaaggaaatagtatctttatctgaataccgtctgttaac
cagtttttaggaaattccgtttccgataattgaaacaccattatacgtgcatttaacatgcatttctctattccactctt
ttaaatcctcagaccattcggggaagttggaatagtaatagacggctgatattttatagctattatcaacaaaggtaata
gaatatattttctaagaatcgactggttactaacataaaacctcttattacttgagcaaatagaatggtatcccaggctt
ccgctatttctattcgtgctttttcttttcttttggcctcttctctttcatactcctcttttttatccccctctcttggt
tcttcttccgtataagcagaaattttaaattctgtatttttacctatccaatttctaaaaattcgttttattagtccgta
aatatcaaaagagaaaaaagaagatttgtctattctgtctaaaaaaagtggggaatgcacatttgcgtgaaacagttccc
aaataactattttacgtcgttgaacacgcatggaacctttgattatgtctcgacgaaaatcggattgttgtgaataacgt
atcaaagctacttcctctgtttgatcaagatttattcgtatccgtggttttaggataagtatcggtattctgttgggtat
cagtaaaaaattactacacgtttggctttccttgaacgaatttgatgatccagtagtgctacgtcttcctctttttctct
ttcttgttgttctaaatcgttgattaatttgtatgaccatcgagggacttttttacttatttcttttattccaatagatt
tttttcgagttgtttgagcaataggagcagcattaaaaaaacaatttgaaaattttttctcgattttctgaaccaagttg
cctttgttctggaaataaagaaattattttcaaatttgatgttgattctccggcaaattcatttagaaaaattaagaaat
tacaaaatttctaatgattttttatctattttttcgtggtaattataatcattatcattaagaaggagactatgaatctt
atttataaaaaaagtcctctatcgaattttttcctgcagtttcatttatgagtgaagttgaaaagcaattttttattatc
cacgatagggtccatttaaaaaaggatcatatattttaggcaagtattctttgttagttttatcactgcataatcgagtc
tttttttcgagtacatccagataagtaagtcctttgtgtaagccgtcaattctatttgtaaattcgttgcttaggctgtt
ttttttttttgttcattggtataatccaataattatgcatatgcagttcatcacataataatttttctgttgtagacaaa
gaaatctttttttgtatcatttcccggaaagttgataaactgggtggatatgtaaaagatattctttgttttccgtcatt
ttggacatgtataaaaaaaatattgggacatttcatttcttacagttacagcattttcaaatcgattgttttttatatat
cgaaatggtcgattccatcgtttatagtcgaaaagaagtttaacaaggggtttttcaaaccagaccaggtctttatcttc
ttctttaagtatttctaacttggaattatcttgagactcatccttataaaaagttgggctatttttatagcatgcttctt
ttaagtgaaagtggaattcatcctttattttgtcctttcggagcttttccgtttcatcaactttgtccggatcctccttt
tcctccgaaaaaggagaagaagaaagatcttcttcgatgaatccctcttgttcctgtttagttcccttcgtttcggtttc
ggaagttgctttctatttctacatctgtttcttcctcactttccctcctttctttcgtttctgaggtttcttttagtttc
ttaataagaatgggtgacggcattctgtctaaatagtagacacaggtaataaataagagaatattaaagattcgagccat
agaatttgtcaattctgacacaaggtacttattaggtccaataagtacagtagacctaatagactgattttgacgtatcc
agaataataccaatccaacgtatttcatgaaaaaaatgtgaccaaattaactccaaccaccaaaactacttgttaaaaat
aatatcttgttgttgcatcgaaacatataaatgttaactaatctggctaatattgatcttggtaaattgaaatgattgaa
taattgaaaaattaaattatccaggaatacatattgaatgctgagattacgcattgaatttctgttcgtagatccataat
caaaaaaatgtttgtgattgttccagaagaaatgaaacaaaagatagggtagagctaggacagttattgtatgaggtcta
cccaatgctagaatgcagaggtgtataatagatcgatatgaacattataagcttgtcccaataataaaacccgttgttgc
tgataccttcttctcagttccttcttctccttcttctataacctgagctcttagaaggaagagataagagggtcctatgg
agaatgtggtcagaaatccataataaagtccgactacaacgaccgaattgattatcttcatgcataaagatactagatta
tctagtagtagaaaagattttaaaaatcatcacaaacctccctttttcttttatattgcaatttctggattattatatga
tgattttaaactttccatatatagaaatagaaagagatagactagaaacgacatctcttatgtcaatgacaccaacggga
tattaaatgaatggaattggatatggatggaatataatgaaatagagccactttgaggttccctataaaatgaggcgagg
catggagggagccactacgaagaagttccggggttacgaaggaagcttcgagctcatattagtcatgggttgagaacggg
aattgaactctatgagatcgaatctcccgttgttcctcagtagctcagtggtagagcggtcggctgttaactgattggtc
gtaggttcgaatcctacttggggagatttgattaattcttcattctttaattcagaatgaaggggctcgctttgaccgtt
aagagtaggtaacccgttccctgtctttgtttctattgtattctatctcatcgtatcacattctgttctcgatatttgag
aatcgccgttaatacctcggtgtagttccggggataatcctttgttccatagtcctggggctatttacaactagccaatt
aagaattctcggatggactagtactagcagtgcattcaaagatgcagtcatcgattctcccgagaggctacaattaccgc
gagcaaacataaaacatattaatgacgaggaacgcatttttgctatgctactaat
>m64123_200919_084320/91358523/ccs
ccttttgagattttgagaagagttgctctttggagagcacagtacgatgaaagttgtaagctgtgttcggggggggagtt
attgtctatcgttggcctctatggtagaatcagtcggggcctgagagacggtggtttaccctgtggcggatgtcagcggt
tcgagtccgcttatctccaactcgtgaacttagccgatacaaagctatatgatagcaccaaattttttccgattcggcgg
ttcgatctatgatttaacattcatggacgttgataagatctttccatttacatttagcagcacttaggatggcatagcct
taaagttaagggcgaggtttcaaacgaggaaaggcttacggtggatacctaggcacccagagatgaggaagggcgtagta
agcgacgaaatgcttcggggagttgaaaataagcatagatccggagattcccgaataggtcaacctttcgaactgctgct
gaatccatgggcagacaagagacaacctggcgaactgaaacatcttagtagccagaggaaaagaaagcaaaagcgattcc
cgtagtagcggcgagcgaaatgggagcagccaaaaccgtgaaaacggggttgtgggagagcaatacaagcgtcgtgctgc
taggcgaagcggtggagtgccgcaccctagatggcgagagtccagtagccgaaagcatcactagcttacgctctgacccg
agtagcatggggcacgtggaatcccgtgtgaatcagcaaggaccaccttgcaaggctaaatactcctgggtgaccgatag
cgaagtagtaccgtgagggaagggtgaaaagaacccccatcggggagtgaaatagaacatgaaaccgtaagctctcaagc
agtgggaggagcacacaggactctgaccgcgtgcctgttgaagaatgagccggcgactcataggcagtggcttggttaag
ggaacccaccggagccgtagcgaaagcgagtcttcatagggcaattgtcactgcttatggacccgaacctgggtgatcta
tccatgaccaggatgaagcttgggtgaaactaagtggaggtccgaaccgactgatgttgaagaatcagcggatgagttgt
ggttaggggtgaaatgccactcgaacccagagctagctggttctccccgaaatgcgttgaggcgcagcagttgactggac
atctaggggtaaagcactgtttcggtgcgggccgcgagagcggtaccaaatcgaggcaaactctgaatactagatatgac
ccacaaataacaggggtcaaggtcggccagtgagacgatgggggataagcttcatcgtcgagagggaaacagcccggatc
accagctaaggcccctaaatgaccgctcagtgataaaggaggtaggggtgcagagacaggccaggaggtttgcctagaag
cagccacccttgaaagagtgcgtaatagctcactgatcgagcgctcttgcgccgaagatgaacggggctaagtgatctgc
cgaagctgtgggatgtaaaaatgcatcggtaggggagcgttccgccttagggggaagtaccggcgcgagccgtgatggac
gaagcggaagcgagaatgtcggcttgagtaacgcaaacattggtgagaatccaatgccccgaaaacctaagggttcctcc
gcaaggttcgtccacggagggtgagtcagggcctaagatcaggccgaaaggcgtagtcgatggacaacaggtgaatattc
ctgtactaccccttgtaggtcccgagggacggaggaggctaggttagccgaaagatggttatcggttcaaggacgtaagg
tgaccctgctttttcagggtaagaagaggtagagaaaatgcctcgagccaatgttcgagtaccaggcgctacggcgcgga
agtaacccatgccatactcccaggaaaagctcgaacgaccttcaacaaaagggtacctgtactcgaaaccgacacaggtg
ggtaggtagagaatacctagggcgcgagacaactctctctaaggaactcggcaaaatagccccgtaacttcgggagaagg
ggtgccccctcacaaagggggtcgaagtgaccaggcccgggcgactgtttaccaaaaacacaggtctccgcaaagtcgta
agaccatgtatgggggctgacgcctgcccagtgccggaaggtcaaggaagttggtgacctgatgacaggggagccggcgg
accgaagccccggtgaacggcggccgtaactataacggtcctaaggtagcgaaattccttgtcgggtaagttccgacccg
cacgaaaggcgtaacgatctgggcactgtctcggagagaggctcggtgaaatagacatgtctgtgaagatgcggactacc
tgcacctggacagaaagaccctatgaagctttactgttccctgggattggctttgggcctttcctgcgcagcttaggtgg
aaggtgaagaaggcccccttccgggggggcccgagccatcagtgagataccactctggaagaggctagaattctaacctt
gtgtcaggacctacgggccaagggacagtctcaggtagacagtttctatggggcgtaggcctcccaaaaggtaacggagg
cgtgcaaaaggtttcctcgggccggacgagattggccctcgagtgcaaaggcagaagggagcttgactgcaagacccacc
cgtcgagcagggacgaaagtcggccttagtgatccgacggtgccgagtggaagggccgtcgctcaacggataaaagttac
tctagggataacaggctgatcttccccaagagttcacatcgacgggaaggtttggcacctcgatgtcggctcttcgccac
ctggggctgtagtatgttccaagggttgggctgttcgcccattaaagcggtacgtgagctgggttcagaacgtcgtgaga
cagttcggtccatatccggtgtgggcgttagagcattgagaggacctttccctagtacgagaggaccgggaaggacgcac
ctctggtgtaccagttattgtgcccacggtaaacgctgggtagccaagtgcggagcggataactgctgaaagcatctaag
tagtaaagcccaccccaagatgagtgctctcctattccgacttccccagagcctctggtagcacagccgagacagcgacg
ggttctccgcccctgcggggatggagcgacagaagttttgagaattcaagagaaggtcacggcaagacgagccgtttatc
attacgataggtgttaagtggaagtgcagtgatgtatgcagctgaggcatcctaacagaccgatagacttgaaccttgtt
cctacatgacccgatcaattcgatcaggcactcgccatctatttttctttgttcaactctttgacaacacgaaaaaacca
ttgttcaactctttgacaacatgaaaaaacacaaaagccctgccctccctctctatctatccaagggatggaaggcagag
gcctttggtgtcccctccagtcaagaattggggcctcacaatcactagccaatatgcttttctctcatgcctttcttcgt
tcgtggttcgatattctggtgtcctaggcgtagaggaaccacaccaatccatcccgaacttggtggttaaactctactgc
ggtgacgatactgtaggggaggtccctgcggaaaaatagctcgacgccaggatgataaaaagcttaacacctctcattct
tattactttttcaatatgaaaaagtaataagaatgaaaaaggtcgtcttattcaaaaccccaattatgacatcccttctc
tcccacttcacatctcggaacgcaccgttcttatagagagaaaacgcgctttcacatcttcttaacccgaaatggctggg
gagaggaaaggttccttttctttttaggatacttccgggaacagatccagtggaggcggggtggggcctgtagctcagag
gattagagcacgtggctacgaaccacggtgtcgggggttcgaatccctcctcgcccacaaccggcccaaaagggaaggac
ctttccctctgggggtaggaaaatcataatcgggatagcggacccaaagctatggaacttggatgtgggtcttttgtcga
aatgggccttactttttctttttttttatttattacgtgttatcgtgaatgaggtaaaaattacataaagtatgccgggt
cctccgcatattttttttgttttacgccccgtaactcttcctcagccaggcttgggcagaatagcagagcaagtacaagt
attagtagcatagcaaaaatgcgttcctcgtcattaatatgttttatgtttgctcgcggtaattgtagcctctcgggaga
atcgatgactgcaatctttgatgcactgctagtactagtccatccgagaattcttaattggctagttgtaaatagcccca
ggactatggaacaaaggattatcccggaactacaccgaggtattaacggcgattctcaaatatcgagaacagaatgtgat
acgatgagatagaatacaatagaaacaaagacagggaacgggttacctactcttaacggtcaaagcgagccccttcattc
tgaattaaagaatgaagaattaatcaaatctccccaagtaggattcgaacctacgaccaatcagttaacagccgaccgct
ctaccactgagctactgaggaacaacgggagattcgatctcatagagttcaattcccgttctcaacccatgactaatatg
agctcgaagcttccttcgtaactcccggaacttcttcgtagtgctcccttccatgcctcgcctcattttatagggaacct
caaagtggctctatttcattatattccatccatatcccaattccattcatttaatatccctttggtgtcattgacataag
agatgtcgtttctagtctatctctttctatttctatatatggaaagtttaaaaatcatcatataataatccagaaattgc
aatataaaagaaaaagggaggtttgtgatgatttttaaatcttttctactactagataatctagtatctttatgcatgaa
gataatcaattcggtcgttgtagtcggactttattatggatttctgaccacattctccataggaccctcttatctcttcc
ttctaagagctcaggttatagaagaaggagaagaaggaactgagaagaaggtatcagcaacaacgggttttattatggga
cagctaataatgttcatatcgatctattatacacctctgcatctagcattgggtagacctcatacaataactgtcctagc
tctaccctatcttttgtttcatttcttctggaacaatcacaaacatttttttgattatggaatctactaacagaaattca
atgcgtaatctcagcattcaatatgtattcctggataatttaatttttcaattattcaatcatttcattttaccaagttt
caatattagccagattagttaacatttatatgtttcgatgcaacaacaagatattatttttaacaagtagttttggtggt
tggttaattggtcacatttttttcatgaaatacgttggattggtattattctggatacgtcaaaatcagtctattaggtc
taatgtacttattggacctaataagtaccttgtgtcagaattgacaaattctatggctcgaatctttaatattctcttat
ttattacctgtgtctactatttagacagaatgccgtcacccattcttattaagaaactaaaagaaacctcagaaacgaaa
gaaaggagggaaagtgaggaagaaacagatgtagaaatagaaacaacttccgaaaccgaaacgaagggaactaaacagga
acaagagggattcatcgaagaagatctttcttcttctcctttttcggaggaaaaggaggatccggacaaagttgatgaaa
cggaaaagctccgaaaggacaaaataaaggatgaattccactttcacttaaaagaagcatgctataaaaatagcccaact
ttttataaggatgagtctcaagataattccaagttagaaatacttaaagaagaagataaagacctggtctggtttgaaaa
acccattgttaatcttcttttcgactataaacgatggaatcgaccatttcgatatataaaaaaacaatcgatttgaaaat
gctgtaactgtaagaaatgaaatgtcccaatattttttttatacatgtcaaaatgacggaaaacaaagaatatcttttac
atatccacccagtttatcaactttccgggaaatgatacaaaaaaagatttctttgtctacaacagaaaaattattatgtg
atgaactgcatatgcataattattggatttataccaatgaacaaaaaaaaaacagcctaagcaacgaatttacaaataga
attgacggcttacacaaaggacttacttatctggatgtactcgaaaaaaagactcgattatgcagtgataaaactaacaa
agaatacttgcctaaaatatatgatccttattttaaatggaccctatcgtggaataataaaaaaatgcttttcaacttca
ctcataaatgaaactgcaggaaaaaattcgatagagactttttttataaataagattcatagtctccttcttaatgataa
tgattataatttaccacgaaaaaatagataaaaaatcattagaaatttgtaatttcttaatttttctaaatgaatttgcc
ggagaatcaacatcaaatttgaaaataatttctttatttccagaacaaaggcaacttggttcagaaaatcgagaaaaaat
tttcaaattgttttttaatgctgctcctattgctcaaacaactcgaaaaaaatctattggaataaaaagaaataagtaaa
aaagtccctcgatggtcatacaaattaatcaacgatttagaacaacaagaaagagaaaaagaggaagacgtagcactact
ggatcatcaaattcgttcaaggaaagccaaacgtgtagtaatttttactgatacccaacagaataccgatacttatccta
ataccacggatacgaataatcttgatcaaacagaggaagtagctttgatacgttattcacaacaatccgattttcgtcga
gacataatcaaaggttccatgcgtgttcaacgacgtaaaatagttatttgggaactgtttcacgcaaatgtgcattcccc
actttttttagacagaatagacaaatcttcttttttctcttttgatatttacgggactaataaaaacgaatttttagaaa
ttggataggtaaaaaatacagaatttaaaatttctgcttatacggaagaagaaccaagagagggggataaaaaaagagga
gtatgaaagagaagaggccaaaagaaaagaaaaagcacgaatagaaatagcggaagcctgggataccattctatttgctc
aagtaataagaggttttatgttagtaacccagtcgattcttagaaaatataattctattacctttgttgataatagctaa
aaatatcagccgtctattactattccaacttcccgaatggtctgaggatttaaaagagtggaatagagaaatgcatgtta
aatgcacgtataatggtgttcaattatcggaaacgggaatttcctaaaaactggttaacagacggtattcagataaagat
actatttcctttctgtctgaaaccttggcacagatctaagatacaaccttctccaataaaaaagaaagaacaaaacaaaa
aaaattatttttgttttttaacagtttggggaatggaaacttaccttccttttggttctccccgaaaacgaccttccttt
tttgaacccatttttaaagaactcgacaaaaaaattctaaaatttagaaagaagtgttttatagttctaagacttttcaa
agaaagaacaaaattgtttctaaagatcccaaataaaacaaaaaaatggattatcaaaagtcttcgatttataaaaaaaa
taataaaaaaactttcaaaagtaaatccaattctagtatttggattgcaagaagaatcgagtgaaagtgaaataaaaaaa
gaaaaagattctagaatcaataatcagataattcttgaatcatccattcaaacccgattcatgaattggacaaattattc
actgacagaaaaaaaaatgaaagatctaactgatagaacaagcacaatcagaaatcaaatagaaagaattacaaaaaaac
aaggaaaaatggatttcaaactctaaatattagtcctaacaaaacaagttatggtgctaaaagattagaatcaccaaaaa
atattagtcagatattaaaaagaagaaataatcgattaatacgtaaatcacattattttataaaatttttcagggaaaag
atatacatagatatatttctatctatcattaatattcccaggatcaatatgcaactttttcttgaatcaaaatttattga
taaatacaattacaatcatgaaacaaatcaagaaaggattgaaaaaacaaatcaaaatataattaagtttatttcgacta
taaaaaaatcactttcacattttagtagtaacataaatagaaattctaagattctttgtgatttatcctttttgtcacaa
gcttatgtattttacaaattatcacaaaaccacgttattaatttgtataagttaagatctgtacttcaatatagcggaat
gtctttatctctaaagaatgaaataaaagaatattttggaataccaggaataattcattcgcctaataaatttaaaaatt
ttggaatgaatcaatggaaaaactggctaaaaagtcattatcaatacgatttatctcaaataaaatggtctcaattagta
gcacaaaaatggcgaaatagagtcactcaacatggtaatggtaggagtgaaaataaaaatttaaacaaaagagattcata
tgaaaaaaaccaattaattcattacaaaaaagaaaatgaaaatgattctgaagcctacttattgttattgccaaatcaaa
aagagaactttcaaaaaaactatagatatgatcttctatcatataaattcatttattatggagatgagaaggactcatat
aattatatgtcgacattccaagtaaataagcatcaagaattttcttatacttctaattacaacacacataaacgcaaatt
agttgatatgtggggggatatccctatcactaattatttagaaaaagatgatattatgtatatggagaaaaatccagaat
attttgattggaaaatttttaatttttgtcttagaaagaaagttgacattgggacctggatcgatatcagtatcaacaat
aaaaaaaatactaagataaaaattaaaaattcttcaattattgataaaatggataagaaagatcttttttatctcccaat
tcatcaagaaatcaacccatccaatcaaaaagttttgtttttcgattggatgggaatgaatgaagaaatactaaatcgtc
ccatatcgaatctggaactttggttcttccctgaatttgttttactttataatacgtataaaatgaaaccgtgggttata
ccaattaaattccttttttttaatgttaatgtaagtgtaagtgaaatttttactgaaaataaaaacatcaatagaaagca
aaaaaagaatccttttataatcaatatcatcaaatgaaaaaaaatatcttggattagagaatagaaatcaagaagaaaaa
gaaccctttgttcaaagagatcttgaatcagattcccaaaaccaaggaaattctgaatttgttctctcaaaccaacaaaa
agatcttgaagaagattatatgggctcagatacaaaaaaaacgtagaaagaaaaaacaatacaagagcagtacagaagca
gaactcgatttcttcctgaaaaggtatttgctttttcaattgagatgggatgatcctttgaatcaaaaaataatcaataa
tatcaaggtatattgtctcttgcttagattgaaaaatccaagagaaattgctatatcctccattgaaaggagagaaatga
gtctagatataatgctgattcagaaagatttaactcttacagaattgatgaaaagggggatattgattattgaaccagtt
cgtctgtctgtaaaagttgatggactatttattttatatcaaatcctaggtatttcattggttcataagagtaaacacca
aaataatcaaaaaagatacagcgaaaatgttgatatgaagaattttgataaattgattgcaagacaccaaaaagatgacg
aaaactcgaactcgagacaaaaataaaaatcattatgatttgcttgctcctgaaactattttatcacctagacgtcgtag
agaattgagaattctaatgtgtttcaactcaaggaatcaaaataaggtggataaaaatccagtattttgcaatggaaaca
ggtttaaaaaactgtaatcaattcttggatgaaaacaaaaatcttgatagagaaaaaaataaattaataaaattagaatt
ctttctttggcccaattatcgattagaagattttagcgtgtatgaatcgttattggtttgatactaataatggtagtcgt
tttagtatgttaaggatacgtatgtatccacaattgaaaatttattgatgatacttttgtcttattatccctaccaaaca
tatagatcgggtaaatagatgcatacatgtcttgtcttacctcctgttacaatacatgatactaattcaataatgtatca
attggatccagaactgaatcaacagaattttattatttatttttatatatacatcataatttttcttttttctgagtgcg
gaaatataccatccttttgtatccctctccgaatccgaatacatttgaaaattggattgattattggttcattttcttta
ttaagtttctttgataaaataaatcactaagcaaattcgtattattgtgtatacccgattaaaaatagctggcattatta
ttactgatcaagaaaatgcatatttgtaaaaaaggaaggaggtaaattttttttatggcaaaaaattccttcatatctcg
tatttcgcaagaagaaaaagaagaaaacaggggatctgttgaatttcaagtattccgcttcaccaataagatacggagac
ttacttcacatttggaattgcacaaaaaagactattcatctcaggaggggtctgcggaaaattctgggaaaacgtcaacg
actgctagtttttttgtcaaataaaaatagagtacgttataaagaattaattagtcaattgagcattcgagagctaaaaa
acacgttaatttaaagagtcattttgaattatttgatttatcatgaatttttatgaacttcttttttttttagttttcag
caattcatgaaagaatgaatcagggaaaaacctatgacggtatcagctacaagaaaagacctcatgatagtcaatatggg
tcctcaccacccatcaatgcatggtgttcttcgactcatcgttactttagatggtgaagatgttattgattgtgaaccaa
tattgggttatttacacagagggatggaaaaaattgcggaaacccgaacaattatacaatatctgccttatgtaacacgt
tgggattatttagctactatgttcacagaagcaataactgtaaatggaccggaacaattgggaaatattcaagtacctaa
aagggctagctatatcagagtaattatgttggagttgagtcgtatagcttctcatttgttatggcttggtccttttatgg
cagatattggtgcacagacccccttcttctatattttcgaggaaagagaatttgatatatgatctattcgaagctgccac
tggtatgagaatgatgcataattattttcgtatcggaggagtagctgctgatctaccttatggctggatagataaatgtt
tggatttctcttattatttcttaaccgggattgctgaatatcaaaagcttattacacggaatcccatttttttagaacga
ggtgaaggggtgggcattattgacgaaaaaagaagcaataatttggggtttatcaggaccaatgctacgagcttctggaa
taaaatgggatcttcgtaagttgaccattatgagtgttacgacgaattttattgggaagttcaatggcaaaaacaaaaat
aaggagattcattagctcgttatttaatacgaaacgaatcggtgaaatggcagaatccataaaaattattcaacaagctc
tggaaggaattccagggggtccctatgaaattttagaaatccgacgttttaatagaataagagatcctgaatggaatgat
tttgaatatcgattcattagtaaaaagccgtttccccgcttttgaattatcaaaacaggaactttatgtgagagtcgaag
ccccaaaaggcgaattgggaatttttttgatagtcgacaattaaaaggaaacattttctcaatttttgttatagctattg
cagccgctgaagtagctattggaccagctattgttttcttcaatttatcgtaacagaaaatcaactcgtatcaatcaatc
gaatttgttgaataacgtagtagtagtatttttaaaattctagaaatttgaatagtcatcaattcaaattagattactag
gtatggcaaataaggtatgatcagactttcaaaaatgtaagaaatcaaagcattttggacctctttttctaataatctaa
taaacagatccggaattcaattgattcgaaaaattttggtaaatcattgatttgtctggtgtttgaatatgtgattcatt
tacaagttttactagatcgaaaattaatgaagttcaataaatttataaatccaatgtcacattcagtaaaaatttatgat
acatgtattgggtgtactcaatgtgtacgagcttgccccacagatgtattagaaatgataccttgggatggatgtaaagc
taaacaaatagcttccgctccaagaacagaagactgtgtcggttgtaagagatgtgaatccgcctgtccaacagattttt
tgagtgttcgagtttatttatggcatgaaacaactcgcagcatgggtctagcttattgatacgttccagaaaattccact
ttaatacatttgatttttttttaccgaaaaaaaacccgtgctcgaaaagaaaaagaataatatgtttcttttcgggtatg
ggttttttttggtccaagtgtatcttgtctttaccatgaatttttttccttagttaactataattgttgttttgcctata
tttgcgggttctttaattttctttctccctcatagaggaaataagatcattaagtggtatactatacgcatttttatttt
ataactccttctaacaacctatgcattctgttatcatttccaatcggatgattcattaattcaactggcagaaagattat
aaatggatcaacttttttgatttccactggagattaggaatagatgggctttctataggacccattttactgacgggatt
catcactactttagctactttagtggcttggccagttactcgagattcccgactattccatttcctgatgttagcaatgt
acagtggtcaaataggatcattttcgtctcgagaccttttactttttttcataatgttggaattatgtgcttttcatatt
catatatttatagttatgctactttcttctattttagtaacagactttcatttaggaaactaaatataaaataaatataa
aagaaagatttgtttgaacaatagatgtctttcacatacaactatgagtaacctatttatttaaaaaatggcagttccaa
aaaaacgtacttctatttccaaaaagcatattcgtaaaaatatttggaaaaaaaaaggtatattgggcagcgttaaaagc
ttggttcgttagcaaaatctctttctaccgaaaattaaaaaaaaagtaccttaattacaaattaagaaatggaaattggg
aattaaatttatttctaaattcttaattcattatagtactattgtattcttttttaatatttataagatgccatgccgcc
actcggattcgaaccgagatgccttagcactgcttcctaagagcagcgtgtctaccgatttcaccatagcggcttgttta
aaaattataatagactatttatattcaattgtcgagattgaaggaatcaattcaatgtaatatttttaggaaaaattcaa
atttattaattgatgaataaaaactcgttcaaatcgaaatttggaaatttgaatgttcaataataatcttatcatttatt
ttttattaataatattaaaaatgctaaaggaaagtatttagcatttttaataccacttttttttgagttatttcaattta
gattattctaagatttgattacttatttttttttttgtttttttaaaaacttttttttttataattttttatgtttataa
ttttttcgactttagagcatatttttaattcatatttccttttcgatcgtttcaattgtaattacactccatttgataac
tttattagtcaatgaaatagtaggactatatgattcgttaaaaaaaggcgtgatagttacttttttatgtataacaggat
tattaattattcgttggatttattcagatcatttcccattaagtaatttatatgaatcattaatcttcctctcgtggagt
ttctacattattcatatgattccgtattttaaaaaaacagaaaaattttttaagggcaataaccacgccaagcgctattt
ttactcaaagttttgctacttcgggccttttaactgaaatgcatcaattcgaaatattagtacctgctctccagtccaaa
tgggttaatgatgcatgtaagtatgatgctattgggttatgcagctcttctatgcggatcattattatccatagcacttc
tagtcattacatttcaaaaagatataaggatttttggtaaaagaaaaacatttattaaatgaggtattttttttcggtgg
gatccaatacatgaatgacaaaaacaatcttttacaaagaaattcgcttttttctgttagtaattattacagatctcagt
taattgaacagttggatcattggagttatcgtttgattagtctaggatttgtctttttaaccgtaggtatcctttcggga
gcagtatgggctaatgatgcatggggatcatattggaattgggatcaaaaagaaacttgggcatttattacttggaccat
attcgcgatttatttacatattagaacaaataaaaattttcaaggtcgaaattctgcaattgtggcttctataggctttc
ttctaatttggatatgttattttggggtcaatctattaggaataggattacatagttatggttcatttatattaacaaat
aattgaattaaagaaaagaccttaagaacacaaatatagaaaaatataggacaaaacatataaatagaagaagaaaattt
cgtgtaaataggtgagaaccatttgaatcaccactttatttgatttaaatggttctcacaaacgtcaaacttatctataa
aaatcattagatacaatagtttctaccttctaaactgatagtgagaaaactaaatctgaggtaaataccaatacctatta
ctggtagaaagatagagatcaaaacaaataactctcgcgaattaaaaaaagtttttaaaaaaacaaaaaaaaaaataagt
aatcaaatcttagaataatctaaattgaaataactcaaaaaaaagtggtattaaaaatgcctaaatactttcctttagca
tttttaatattattaataaaaaataaatgataagattattattgaacattcaaatttccaaatttcgatttgaacgagtt
tttattcatcaattaataaatttgaattttttcctaaaaatattacattgaattgattccttcaatctcgacaattgaat
ataaatagtctattataattttaaacaagccgctatggtgaaatcggtagacacgctgctcttaggaagcagtgctaagc
atctcggttcgaatccgagtggcggcatggcatcttataaatattaaaaagaatacaatagtactataatgaattaaaga
atttagaaataaatttaattcccaatttccatttcttaatttgtaattaaggtactttttttttaattttcggtagaaag
agattttgctaacgaacaagcttttaacgctgcccaatataccttttttttccaaatatttttacgaatatgctttttgg
aaatagaagtacgttttttttggaactgccatttttaaataaataggttactcattagttgtatgtgaaagacatctatt
tgttcaaacaaatctttcttttatatttattttatatttagtttctaaatgaaagtctgttactaaaatagaagaaagta
gcataactataaatatatgaatatgaaaagcacataattccaacattatgaaaaaaagtaaaaaggtctcgagacgaaaa
tgatcctatttgaccactgtacattgctaacatcaggaaatggaatagtcgggaatctcgagtaactggccaagcccact
aaagtagctaaagtagtgatgaatcccgtcagtaaaatgggtcctatagaaagcccatctattcctaatctccagtggaa
atcaaaaaagttgatccatttataatcttctgccagttgaattaatgaatcatccgattggaaatgataacagaatgcat
aggttgttagaaggagttataaaataaaaatgcgtatagtataccacttaatgatcttatttcctctatgagggagaaag
aaaattaaagaacccgcaaatataggcaaaacaacaattatagttaactaaggaaaaaaattcatggtaaagacaagata
cacttggaccaaaaaaacccatacccgaaaagaaacatattattctttttcttttcgagcacgggtttttttcggtaaaa
aaatcaaatgtattaaagtggaattttctggaacgtatcaataagctagacccatgctgcgagttgtttcatgccataaa
taaactcgaacactcaaaaaatctgttggacaggcggattcacatctcttacaaccgacacagtcttctgttcttggagc
ggaagctatttgtttagctttaacatccatcccaaggtatcatttctaatacatctgtggggcaagctcgtacacattga
gtacacccctatacatgtatcataaatttttactgaatgtgacattggatttataaatttattgaacttcattaattttc
gatctagtaaaaacttgtaaatgaatcacatattcaaacaccagacaaatcaatgatttaccaaaatttttcgaatcaat
tgaattccggatctgtttattagattattagaaaagaggtccaaaatgctttgtttcttacatttttgaaagtctgatca
taccttatttgccatacctagtaatcaattttgaattgatgactattcaaatttctagaattttaaaaatactactacta
cgttattcaacaaattcgattgattgatacgagttgattttctgttacgataaattgaagaaacaatagctggtccaata
gctacttcagcggctgcaatagctataacaaaaattgagaaaatgtttccttttaattgtcgactatcaaaaaaattccc
aattcgccttttggggcttcgactctcacataaagttcctgttttgataattcaaaaagcgggaaacggctttttactaa
tgaatcgatattcaaaatcattccattcaggatctctattctattaaaacgtcggatttctaaaatttcataggaccccc
ctggaattccttccagagcttgttgaataatttttatggattctgccatttcaccgaatcgtttcgtattaaataacgag
ctaatgaatctccttatttttgtttttgccattgaacttcccaataaaattcgtcgtaacactcataatggtcaacttta
cgaagatcccattttattccagaagctcgtagcattggtcctgataaaccccaaattattgcttctttttcgtcaataat
gcccaccccttcacctcgttctaaaaaaattggattccgtgtaataagcttttgatattcagcaatcccggttaagaaat
aataagagaaatccaaacatttatctatccagccataaggtagatcagcagctactcctccgatacgaaaataattatgc
atcattctcataccagtggcagcttcgaatagatcatatatcaattctctttctcgaaaaaatatagagaagggggtctg
tgcaccaatatctgccataaaaggaccaagccataacaaatgagaagctatacgactcaactcaacataattactctgat
atagctagcccttttaggtacttgaatatttcccaattgttccggtccatttacagttattgcttctgtgaacatagtag
ctaaataatcccaacgtgttacataaggcagatattgtataattgttcgggtttccgcaatttttttccatccctctgtg
taaataacccaatattggttcacaatcaataacatcttcaccatctaaagtaacgaatgagtcgaagaacaccatgcatt
gatgggtggtgaggacccatattgactatcatgaggtcttttcttgtagctgataccgtcataggtttttccctgattca
ttctttcatgaattgctgaaaactaaaaaaaaaagaagttcataaaaattcatgataaatcaaataattcaaaatgactc
tttaaattaacgtgtttttagctctcgaatgctcaattgactaattaattctttataacgtactctatttttatttgaca
aaaaaactagcagtcgttgacgttttccccagaattttccgcagacccctctgagatgaatagtcttttttgtgcaattc
caaatgtgaagtaagtctccgtatcttattggtgaagcggaatacttgaaattcaactgatcccctgttttttccttctt
tttcttcttgcgaaatacgagatatgaaggaattttttgccataaaaaaaaatttacctccttccttttttacaaatatg
cattttcttgatcagtaataataatgccagctattttaattcgggtatacacaataatacgaatttgcttagtgatttat
tttatcaagaaacttaataaagaaaatgaaccaataatcaatccaattttcaattgtattcggatcggagagggatacaa
aaggatggtatatttccgcactcagaaaaaagaaaaattatgatgtaatatataaaaataaataataaaattctgttgat
tcagttctggatccaattgatacattattgaattagtatcatgtattgtaacaggaggtaagacaagacatgtatgcatc
tatttacccgatctatatgtttggtagggataataagacaaaagtatcatcaataaattttcaattgtggatacatacgt
atccttaacatactaaaacgactaccattatttagtatcaaaccaataacgattcatacacgctaaatcttctaatcgat
aattggggccaaagaaagaattctaattttattaatttatttttttctctatcaagatttttgttttcatccaagaattg
attacagttttttaacctgttttccattgcaaaatactggatttttatccaccttattttgattccttgagttgaaacac
attagaattctcaattctctacgacgtctaggtgataaaatagtttcaggagcaagcaaatcataatgatttttattttt
gtctcgagttcgagttttcgtcatcttttggtgtcttgcaatcaatttatcaaaattcttcatatcaacattttcgctgt
atcttttttgattattttggtgtttactcttatgaaccaatgaaatacctaggatttgatataaaataaatagtccatca
acttttacagacagacgaactggttcaataatcaatatccccccttttcatcaattctgtaagagttaaatctttctgaa
tcagcattatatctagactcatttctctcctttcaatggaggatatagcaatttctcttggatttttcaatctaagcaag
agacaatataccttgatattattgattattttttgattcaaaggatcatcccatctcaattgaaaaagcaaatacctttt
caggaagaaatcgagttctgcttctgtactgctcttgtattgtttttttctttctacgtttttttgtatctgagcccata
taatcttcttcaagatctttttgttggtttgaggagaaacaaattcagaatttccttggttttgggaatctgattcaaga
tctctttgaacaaagggttctttttcttcttgatttctattctctaatccaagatattttttttcatttgatgatattga
tataaaaggattctttttttgctttctattgatgtttttattttcagtaaaaatttcacttacacttacattaacattaa
aaaaaaaggaatttaattggtataacccacggtttcattttatacgtattataaagtaaaacaaattcagggaagaaccc
aaagttccagattcgatatgggacgatttagtatttcttcattcattcccatccaatcgaaaaacaaaactttttgattg
gatgggttgatttcttgatgaattgggagataaaaaagatctttcttatccattttatcaataattgaagaatttttaat
ttttatcttagtattttttttattgttgatactgatatcgatccaggtcccaatgtcaactttctttctaagacaaaaat
taaaaattttccaatcaaaatattctggatttttctccatatacataatatcatctttttctaaataattagtgataggg
atatccccccacatatcaactaatttgcgtttatgtgtgtttgtaattagaagtataagaaaattcttgatgcttattta
cttggaatgtcgacatataattatatgagtccttctcatctccataataaatgaatttatatgatagaagatcatatcta
tagtttttttgaaagttctctttttgatttggcaataacaataagtaggcttcagaatcattttcattttcttttttgta
atgaattaattggtttttttcatatgaatctcttttgtttaaatttttattttcactcctaccattaccatgttgagtga
ctctattacgccatttttgtgctactaattgagaccattttatttgagataaatcgtattgataatgactttttagccag
tttttccattgattcattccaaaatttttaaatttattaggcgaatgaattattcctggtattccaaaatattcttttat
ttcattctttagagataaagacattccgctatattgaagtacagatcttaacttatacaaattaataacgtggttttgtg
ataatttgtaaaatacataagcttgtgacaaaaaggataaatcacaaagaatcttagaatttctatttatgttactacta
aaatgtgaaagtgattttttatagtcgaaataaacttaattatattttgatttgttttttcaatcctttcttgatttgtt
tcatgattgtaattgtatttatcaataaatttttgattcaagaaaaagttgcatattgatcctgggaatattaatgatag
atagaaatatatctatgtatatcttttccctgaaaaattttataaataatgtgatttacgtattaatcgattatttcttc
ttttaatatctgactaatatttttttggtgattctaatcttttagcaccataacttgttttgttaggactaatatttaga
gtttgaaatccatttttcttgttttttgtaattctttctatttgatttctgattgtgcttgttctatcagttagatcttt
cattttttttttctgtcagtgaataatttgtccaattcatgaatcgggtttgaatggatgattcaagaattatctgatta
ttgattctagaatctttttctttttttatttcactttcactcgattcttcttgcaatccaaatactagaattggatttac
ttttgaaagtttttttattattttttttataaatcgaagacttttgataatccatttttttgttttatttgggatcttta
gaaacaattttgttctttctttgaaaagtcttagaactataaaacacttctttctaaattttagaatttttttgtcgagt
tctttaaaatgggttcaaaaaaggaaggtcgttttcggggagaaccaaaaggaaggtaagtttccattccccaaactgtt
aaaaaaacaaaaataattttttttgttttgttctttcttttttattggagaaggttgtatcttagatctgtgccaaggtt
tcagacagaaaggaaatagtatctttatctgaataccgtctgttaaccagtttttaggaaatttccggtttcccgataat
tggaaccaccattttcgtgcatttaacatgcatttctctattccactcttttaaatcctcagaccattcgggaagttgga
atagtaatagacggctgatattttttagctattatcaacaaaggtaatagaatatattttctaagaatcgactgggttac
taacataaaacctcttattacttgagcaaatagaatggtatcccaggcttccgctatttctattcgtgcttttttctttt
cttttggcctcttctctttcatactcctcttttttatccccctctcttggttcttcttccgtataagcagaaatttaaat
tcctgtttttttacctatccaatttctaaaaattcgttttattagtccgtaaatatcaatagagaaaaaagaagatttgt
ctattctgtctaaaaaaagtggggaatgcacatttgcgtgaaacagttcccaaataactattttacgtcgttgaacacgc
atggaacctttgattatgtctcgacgaaaatcggattgttgtgaataacgtatcaaagctacttcctctgtttgatcaag
attattcgtatccgtggtaattaggataagtatcggtattcgtgttgggtatcagtaaaaattactacacgtttggcttt
ccttgaacgaatttgatgatccagtagtgctacgtcttcctctttttctctttcttgttgttctaaatcgttgattaatt
tgtatgaccatcgagggacttttttacttatttcttttattccaatagatttttttcgagttgtttgagcaataggagca
gcattaaaaaacaatttgaaattttttctcgatttctgaaccaagttgcctttgttctggaaataaagaaattatttcaa
aatttgatgttgattctccggcaaattcatttagaaaaataagaaattacaaatttctaatgattttttatctatttttt
tcgtggtaattataatcattatcattaagaaggagactatgaatcttatttataaaaaaagtctctatcgaattttttcc
tgcagtttcatttatgagtgaagttgaaaagcatttttttattattccacgatagggtccatttaataaaggatcatata
ttttaggcaagtattctttgttagttttatcactgcataatcgagtctttttttcgagtacatccagataagtaagtcct
ttgtgtaagccgtcaattctatttgtaaattcgttgcttaggctgttttttttttgttcattggtataaatccaataatt
atgcatatgcagttcatcacataataatttttctgttgtagacaaagaaatctttttttgtatcatttcccggaaagttg
ataaactgggtggatatgtaaaagattattcttttgttttccgtcattttgacatgtataaaaaaaaatattgggacatt
tcatttcttacagttacagcattttcaaatcgattgttttttatatatcgaaatggtcgattccatcgtttatagtcgaa
aagaagattaacaaggggttttttcaaccagaccaggtctttatcttcttctttaagtatttctaacttggaattatctt
gagactcatccttataaaagttgggctatttttatagcatgcttcttttaagtgaaagtggaattcatcctttatttttg
tcctttcggagcttttccgtttcatcaactttgtccggatcctccttttcctccgaaaaaggagaagaagaaagatcttc
ttcgatgaatccctcttgttcctgtttagttcccttcgtttcggtttcggaagttgtttctatttctacatctgtttctt
cctcactttccctcctttctttcgtttctgaggtttcttttagtttcttaataagaatgggtgaccggcattctgtctaa
atagtagacacaggtaataaataagagaatattaaagattcgagccatagaatttgtcaattctgacacaaggtacttat
taggtccaataagtacattagacctaatagactgattttgacgtatccagaataataccaatccaacgtatttcatgaaa
aaaaatgtgaccaattaaccaaccaccaaaactacttgttaaaaataatatcttgttgttgcatcgaaacatataaatgt
taactaatctggctaatattgaacttggtaaaatgaaatgattgaataattgaaaaattaaattatccaggaatacatat
tgaatgctgagattacgcattgaatttctgttagtagatccataatcaaaaaaaatgtttgtgattgttccagaataaat
gaaacaaaagataggggtagagctaggacagttattgtatgaggtctacccaatgctagatgcagaggtgtataatagat
cgatatgaacattattagctgtcccataataaaacccgttgttgctgataccttcttctcagttccttcttctccttctt
ctataacctgagctcttagaaggaagagataagagggtcctatggagaatgtggtcagaaatccataataaagtccgact
acaacgaccgaattgattatcttcatgcataaagatactagattatctagtagtagaaaagatttaaaaatcatcacaaa
cctccctttttcttttatattgcaatttctggatattatatgatgatttttaaactttccatatatagaaatagaatgag
atagactgagaaacgacatctctatgtcaatgacaccaaagggatattaaatgaatggaattgggatatggatggaatat
aatgaaatagagccactttgaggttccctataaaatgaggcgaggcatggaagggagccactacgaagaagttccgggga
gttacgaaggaagcttcgagctcatattagtcttgggtgtagaacgggagattgaactctattgagatcgaatctcccgt
tgttcctcagtagctcagtggtagagcggtcggctgtaactgattggtcgtaggttcgaatcctaccttggggagatttg
attaattcttcattctttaattcagaatgaaggggctcgctttgaccgtttaagagtaggtaacccgttccctgtctttg
tttctattgtattctatctcatcgtatcaacattctgttctcgatatttgagaatcgccgtaatacctcggtgtagttcc
gggataatccttttgttcccatagtcctggggctatttacaactagccaattaagaattctcggatggactagtactagc
agtgcatcaaagatgcagtcatcgattctcccgagaggctacaattaccgcgagcaaacataaaacatattaatgacgag
gaacgcatttttgctatgctactaatacttgtacttgctctgctattctgcccaagcctggcttgaggaagagttacggg
gcgtaaaaacaaaaaaaattatgcggaggaccccggcatactttatgtaatttttacctcaattcacgataacacgtaat
aaataaaaaaaaagaaaaagtaaggcccatttcgacaaaagacccacatcccaagttccatagctttgggtccgctatcc
cgattatgattttcctacccccagagggaaaggtccttcccttttgggccggttgtgggcgaggagggattcgaaccccc
gacaccgtggttcgtagccacgtgctctaatcctctgagctacaggccccaccccgcctccactggatctgttcccggaa
gtatcctaaaaagaaaaggaacctttcctctccccagccatttcgggttaagaagatgtgaaagcgcgtttctctctata
agaacggtgcgttccgagatgtgaagtgggagagaaggatgtcataattggggttttgaataagacgacctttttcattc
ttattactttttcatattgaaaaaagtaataagaatgagaggtgttaagctttttatcatcctggcgtcgagctattttt
ccgcaggacctcccctacagtatcgtcaccgcagtagagtttaaccacaccaagttcgggatggattggtgtggttcctc
tacgcctaggacaccagaatatcgaaccacgaacgaagaaaggcatgagagaaaagcatattggctagtgattgtgaggc
cccaattcttgactggaggggacaccaaaggcctctgcccttccatcccttggatagatagagagggagggcagggcttt
tggttttttcatgttgtcaaagagttgaacaatggttttttcgtgttgtcaaagagttgaacaaagaaaatagatggcga
gagcctgatcgaattgatcgggtcatgtaggaaacaaggttcaagtctatcggtctgttaggatgcctcagctgcataca
tcactgcacttccacttaacacctatcgtaatgataaacggctcgtcttgccgtgaccttctcttgaattctcaaaactt
ctgtcgctccatccccgcaggggcggagaacccgtcgctgtctcggctgtgctaccagaggctctggggaagtcggaata
ggagaggcactcatcttggggtgggcttactacttagatgctttcagcagttatccgctccgcacttggcttacccagcg
tttaccgtgggcacaataactggtacaccagaggtgcgtccttcccggtcctctcgtactagggaaaggtcctctcaatg
ctctaacgcccacaccggatatggaccgaactgtctcacgacgttctgaacccagctcacgtaccgctttaatgggcgaa
cagcccaacccttggaacatactacagccccaggtggcgaagagcccgacatcgaggtgccaaaccttcccgtcgatgtg
aactcttggggaagatcagcctgttatcctagagtaacttttatccgttgagcgacggcccttccactcggcaccgtcgg
atcacaaggccgactttcgtcccctgctcgacgggtgggtcttgcagtcaagctcccttctgcctttgcactcgagggcc
aatctccgtccggcccgaggaaaccttttgcacgcctccgttaccttttggggaggcctacgccccatagaaactgtcta
cctgagactgtcccttggcccgtaggtcctgacacaaggttagaattctagctcttccagagtggtatctcactgatggc
tcgggcccccccggaagggggccttcttcaccttccacctaagctgcgcaggaaaggcccaaagccaatcccagggaaca
gtaaagcttcatagggtctttctgtccaggtgcaggtagtccgcatcttcacagacatgtctatttcaccgagcctctct
ccgagacagtgcccagatcgttacgcctttcgtgcgggtcggacttacccgacaaggaatttcgctaccttaggaccgtt
atagttacggcccgccgttcacccggggcttcggtcgccggctcccctgtcatcaggtcaccaacttccttgaccttccg
gcactgggcaggcgtcagcccccatacatggtcttacgactttgcggagacctgtgtttttggtaaacagtcgcccgggc
ctggtcacttcgaccccctttgtgaggggggcaccccttctcccgaagttacggggctattttgccgagttccttagaga
gagttgtctcgcgcccctaggtattctctacctacccacctgtgtcggtttcgagttacaggtacccttttgttgaaggt
cgttcgagcttttcctgggagtatggcat
>m64123_200919_084320/123668490/ccs_(reversed)
tttaccctgtggcggatgtcagcggttcgagtccgcttatctccaactcgtgaacttagccgatacaaagctatatgata
gcaccaaatttttccgattcggcggttcgatctatgatttaacattcatggacgttgataagatctttccatttacattt
agcagcaccttaggatggcatagccttaaagttaagggcgaggttcaaacgaggaaagggcttacggtggatacctaggc
acccagagatgaggaagggcgtagtaagcgacgaaatgcttcgggagttgaaaataagcatagatccggagattcccgaa
taggtcaacctttcgaactgctgctgaatccatgggcagacaagagacaacctggcgaactgaaacatcttagtagccag
aggaaaagaaagcaaaaagcgattcccgtagtagcggcgagcgaaatgggagcagcctaaaccgtgaaaaacggggttgt
gggagagcaatacaagcgtcgtgctgctaggcgaagcggtggagtgccgcaccctagatggcgagagtccagtagccgaa
agcatcactagcttacgctctgacccgagtagcatggggcacgtggaatcccgtgtgaatcagcaaggaccaccttgcaa
ggctaaatactcctgggtgaccgatagcgaagtagtaccgtgagggaagggtgaaaagaacccccatcggggagtgaaat
agaacatgaaaccgtaagctctcaagcagtgggaggagcacacaggactctgaccgcgtgcctgttgaagaatgagccgg
cgactcataggcagtggcttggttaagggaacccaccggagccgtagcgaaagcgagtcttcatagggcaattgtcactg
cttatggacccgaacctgggtgatctatccatgaccaggatgaagcttgggtgaaactaagtggaggtccgaaccgactg
atgttgaagaatcagcggatgagttgtggttaggggtgaaatgccactcgaacccagagctagctggttctccccgaaat
gcgttgaggcgcagcagttgactggacatctagggggtaaagcactgtttcggtgcgggccgcgagagcggtaccaaatc
gaggcaaactctgaatactagatatgacccacaaataacaggggtcaaggtcggccagtgagacgatgggggataagctt
catcgtcgagagggaaacagcccggatcaccagctaaggcccctaaatgaccgctcagtgataaaggaggtaggggtgca
gagacagccaggaggtttgcctagaagcagccacccttgaaagagtgcgtaatagctcactgatcgagcgctcttgcgcc
gaagatgaacggggctaagtgatctgccgaagctgtgggatgtaaaaatgcatcggtaggggagcgttccgccttagggg
ggaagtaccggcgcgagccgtgatggacgaagcggaagcgagaatgtcggcttgagtaacgcaaacattggtgagaatcc
aatgccccgaaaacctaagggttcctccgcaaggttcgtccacggagggtgagtcagggcctaagatcaggccgaaaggc
gtagtcgatggacaacaggtgaatattcctgtactaccccttgtaggtcccgagggacggaggaggctaggttagccgaa
agatggttatcggttcaaggacgtaaggtgaccctgctttttcagggtaagaagaggtagagaaaatgcctcgagccaat
gttcgagtaccaggcgctacggcgcggaagtaacccatgccatactcccaggaaaagctcgaacgaccttcaacaaaagg
gtacctgtactcgaaaccgacacaggtgggtaggtagagaatacctaggggcgcgagacaactctctctaaggaactcgg
caaaatagccccgtaacttcgggagaaggggtgccccctcacaaagggggtcgaagtgaccaggcccgggcgactgttta
ccaaaaacacaggtctccgcaaagtcgtaagaccatgtatgggggctgacgcctgcccagtgccggaaggtcaaggaagt
tggtgacctgatgacaggggagccggcgaccgaagccccggtgaacggcggccgtaactataacggtcctaaggtagcga
aattccttgtcgggtaagttccgacccgcacgaaaggcgtaacgatctgggcactgtctcggagagaggctcggtgaaat
agacatgtctgtgaagatgcggactacctgcacctggacagaaagaccctatgaagctttactgttccctgggattggct
ttgggcctttcctgcgcagcttaggtggaaggtgaagaaggcccccttccgggggggcccgagccatcagtgagatacca
ctctggaagagctagaattctaaccttgtgtcaggacctacgggccaagggacagtctcaggtagacagtttctatgggg
cgtaggcctcccaaaaggtaacggaggcgtgcaaaaggtttcctcgggccggacggagattggccctcgagtgcaaaggc
agaagggagcttgactgcaagacccacccgtcgagcagggacgaaagtcggccttagtgatccgacggtgccgagtggaa
gggccgtcgctcaacggataaaagttactctagggaataacaggctgatcttccccaagagttcacatcgacgggaaggt
ttggcacctcgatgtcggctcttcgccacctggggctgtagtatgttccaagggttgggctgttcgcccattaaagcggt
acgtgagctgggttcagaacgtcgtgagacagttcggtccatatccggtgtgggcgttagagcattgagaggacctttcc
ctagtacgagaggaccgggaaggacgcacctctggtgtaccagttattgtgcccacggtaaacgctgggtagccaagtgc
ggagcggataactgctgaaagcatctaagtagtaagcccaccccaagatgagtgctctcctattccgacttccccagagc
ctctggtagcacagccgagacagcgacgggttctccgcccctgcggggatggagcgacagaagttttgagaattcaagag
aaggtcacggcaagacgagccgtttatcattacgataggtgttaagtggaagtgcagtgatgtatgcagctgaggcatcc
taacagaccgatagacttgaaccttgttcctacatgacccgatcaattcgatcaggcactcgccatctattttctttgtt
caactctttgacaacacgaaaaaaccattgttcaactctttgacaacatgaaaaaaccaaaagccctgccctccctctct
atctatccaagggattggaagggcagaggcctttggtgtcccctccagtcaagaattggggcctcacaatcactagccaa
tatgcttttctctcatgcctttcttcgttcgtggttcgatattctggtgtcctaggcgtagaggaaccacaccaatccat
cccgaacttggtggttaaactctactgcggtgacgatactgtaggggaggtcctgcggaaaaatagctcgacgccaggat
gataaaaagcttaacacctctcattcttattactttttcaatatgaaaaagtaataagaatgaaaaaggtcgtcttattc
aaaaccccaattatgacatcccttctctcccacttcacatctcggaacgcaccgttcttatagagagaaacgcgctttca
catcttcttaacccgaaatggctggggagaggaaaggttccttttctttttaggatacttccgggaacagatccagtgga
ggcggggtggggcctgtagctcagaggattagagcacgtggctacgaaccacggtgtcgggggttcgaatccctcctcgc
ccacaaccggcccaaaagggaaggacctttccctctgggggtaggaaaatcataatcgggatagcggacccaaagctatg
gaacttggatgtgggtcttttgtcgaaatgggccttactttttctttttttttatttattacgtgttatcgtgaatgagg
taaaaattacataaagtatgccgggtcctccgcatatttttttttgttttacgccccgtaactcttcctcagccaggctt
gggcagaatagcagagcaagtacaagtattagtagcatagcaaaaatgcgttcctcgtcattaatatgttttatgtttgc
tcgcggtaattgtagcctctcgggagaatcgatgactgcatctttgatgcactgctagtactagtccatccgagaattct
taattggctagttgtaaatagccccaggactatggaacaaaggattatcccggaactacaccgaggtattaacggcgatt
ctcaaatatcgagaacagaatgtgatacgatgagatagaatacaatagaaacaaagacagggaacgggttacctactctt
aacggtcaaagcgagccccttcattctgaattaaagaatgaagaattaatcaaatctccccaagtaggattcgaacctac
gaccaatcagttaacagccgaccgctctaccactgagctactgaggaacaacgggagattcgatctcatagagttcaatt
cccgttctcaacccatgactaatatgagctcgaagcttccttcgtaactcccggaacttcttcgtagtggctcccttcca
tgcctcgcctcattttatagggaacctcaaagtggctctatttcattatattccatccatatcccaattccattcattta
atatccctttggtgtcattgacataagagatgtcgtttctagtctatctctttctatttctatatatggaaagtttaaaa
atcatcatataataatccagaaattgcaatataaaagaaaaagggaggtttgtgatgatttttaaatcttttctactact
agataatctagtatctttatgcatgaagataatcaattcggtcgttgtagtcggactttattatggatttctgaccacat
tctccataggaccctcttatctcttccttctaagagctcaggttatagaagaaggagaagaaggaactgagaagaaggta
tcagcaacaacgggttttattatgggacagctaataatgttcatatcgatctattatacacctctgcatctagcattggg
tagacctcatacaataactgtcctagctctaccctatcttttgtttcatttcttctggaacaatcacaaacatttttttg
attatggatctactaacagaaattcaatgcgtaatctcagcattcaatatgtattcctggataatttaatttttcaatta
ttcaatcatttcattttaccaagttcaatattagccagattagttaacatttatatgtttcgatgcaacaacaagatatt
atttttaacaagtagttttggtggttggttaattggtcacatttttttcatgaaatacgttggattggtattattctgga
tacgtcaaaatcagtctattaggtctaatgtacttattggacctaataagtaccttgtgtcagaattgacaaattctatg
gctcgaatctttaatattctcttatttattacctgtgtctactatttagacagaatgccgtcacccattcttattaagaa
actaaaagaaacctcagaaacgaaagaaaggagggaaagtgaggaagaaacagatgtagaaatagaaacaacttccgaaa
ccgaaacgaagggaactaaacaggaacaagagggattcatcgaagaagatctttcttcttctcctttttcggaggaaaag
gaggatccggacaaagttgatgaaacggaaaagctccgaaaggacaaaataaaggatgaattccactttcacttaaaaga
agcatgctataaaaatagcccaactttttataaggatgagtctcaagataattccaagttagaaatacttaaagaagaag
ataaagacctggtctggtttgaaaaaccccttgttaatcttcttttcgactataaacgatggaatcgaccatttcgatat
ataaaaaacaatcgatttgaaaatgctgtaactgtaagaaatgaaatgtcccaatattttttttatacatgtcaaaatga
cggaaaacaaagaatatcttttacatatccacccagtttatcaacttcgggaaatgatacaaaaaaagatttctttgtct
acaacagaaaaattattatgtgatgaactgcatatgcataattattggatttataccaatgaacaaaaaaaaaacagcct
aagcaacgaatttacaaatagaattgacggcttacacaaaggacttacttatctggatgtactcgaaaaaaagactcgat
tatgcagtgataaaactaacaaagaatacttgcctaaaatatatgatccttttttaaatggaccctatcgtggaataata
aaaaaatgcttttcaacttcactcataaatgaaactgcaggaaaaaattcgatagagactttttttataaataagattca
tagtctccttcttaatgataatgattataattaccacgaaaaaatagataaaaaatcattagaaatttgtaatttcttaa
tttttctaaatgaatttgccggagaatcaacatcaaatttgaaaataatttctttatttccagaacaaaggcaacttggt
tcagaaaatcgagaaaaaattttcaaattgttttttaatgctgctcctattgctcaaacaactcgaaaaaaatctattgg
aataaaagaaataagtaaaaaagtccctcgatggtcatacaaattaatcaacgatttagaacaacaagaaagagaaaaag
aggaagacgtagcactactggatcatcaaattcgttcaaggaaagccaaacgtgtagtaatttttactgatacccaacag
aataccgatacttatcctaataccacggatacgaataatcttgatcaaacagaggaagtagctttgatacgttattcaca
acaatccgattttcgtcgagacataatcaaaggttccatgcgtgttcaacgacgtaaaatagttatttgggaactgtttc
acgcaaatgtgcattccccactttttttagacagaatagacaaatcttcttttttctcttttgatatttacggactaata
aaacgaatttttagaaattggataggtaaaaatacagaatttaaaatttctgcttatacggaagaagaaccaagagaggg
ggataaaaaagaggagtatgaaagagaagaggccaaaagaaaagaaaaagcacgaatagaaatagcggaagcctgggata
ccattctatttgctcaagtaataagaggttttatgttagtaacccagtcgattcttagaaaatatattctattacctttg
ttgataatagctaaaaatatcagccgtctattactattccaacttcccgaatggtctgaggatttaaaagagtggaatag
agaaatgcatgttaaatgcacgtataatggtgttcaattatcggaaacggaatttcctaaaaactggttaacagacggta
ttcagataaagatactatttcctttctgtctgaaaccttggcacagatctaagatacaaccttctccaataaaaaagaaa
gaacaaaacaaaaaaaattattttgttttttaacagtttggggaatggaaacttaccttccttttggttctccccgaaaa
cgaccttccttttttgaacccatttttaaagaactcgacaaaaaaattctaaaatttagaaagaagtgttttatagttct
aagacttttcaaagaaagaacaaaattgtttctaaagatcccaaataaaacaaaaaaatggattatcaaaagtcttcgat
ttataaaaaaaataataaaaaaactttcaaaagtaaatccaattctagtatttggattgcaagaagaatcgagtgaaagt
gaaataaaaaaagaaaaagattctagaatcaataatcagataattcttgaatcatccattcaaacccgattcatgaattg
gacaaattattcactgacagaaaaaaaaatgaaagatctaactgatagaacaagcacaatcagaaatcaaatagaaagaa
ttacaaaaacaagaaaaatggatttcaaactctaaatattagtcctaacaaaacaagttatggtgctaaaagattagaat
caccaaaaaatattagtcagatattaaaaagaagaaataatcgattaataacgtaaatcacattattttataaaattttt
cagggaaaagatatacatagatatatttctatctatcattaatattcccaggatcaatatgcaactttttcttgaatcaa
aatttattgataaatacaattacaatcatgaaacaaatcaagaaaggattgaaaaaacaaatcaaaatataattaagttt
atttcgactataaaaaaatcactttcacattttagtagtaacataaatagaaattctaagattctttgtgatttatcctt
tttgtcacaagcttatgtattttacaaattatcacaaaaccacgttattaatttgtataagttaagatctgtacttcaat
atagcggaatgtctttatctctaaagaatgaaataaaagaatattttggaataccaggaataattcattcgcctaataaa
tttaaaaattttggaatgaatcaatggaaaaactggctaaaaagtcattatcaatacgatttatctcaaataaaatggtc
tcaattagtagcacaaaaatggcgaaatagagtcactcaacatggtaatggtaggagtgaaaataaaaatttaaacaaaa
gagattcatatgaaaaaaaaccaattaattcattacaaaaaagaaaatgaaaatgattctgaagcctacttattgttatt
gccaaatcaaaaagagaactttcaaaaaaactatagatatgatcttctatcatataaattcatttattatggagatgaga
aggactcatataattatatgtcgacattccaagtaaataagcatcaagaattttcttatacttctaattacaacacacat
aaacgcaaattagttgatatgtggggggatatccctatcactaattatttagaaaaagatgatattatgtatatggagaa
aaatccagaatattttgattggaaaatttttaatttttgtcttagaaagaaagttgacattgggacctggatcgatatca
gtatcaacaataaaaaaaatactaagataaaaattaaaaattcttcaattattgataaaatggataagaaagatcttttt
tatctcccaattcatcaagaaatcaacccatccaatcaaaaagttttgtttttcgattggatgggaatgaatgaagaaat
actaaatcgtcccatatcgaatctggaactttggttcttccctgaatttgttttactttataatacgtataaaatgaaac
cgtgggttataccaattaaattccttttttttaatgttaatgtaagtgtaagtgaaatttttactgaaaataaaaacatc
aatagaaagcaaaaaaagaatccttttatatcaatatcatcaaatgaaaaaaaatatcttggattagagaatagaaatca
agaagaaaaagaaccctttgttcaaagagatcttgaatcagattcccaaaaccaaggaaattctgaatttgttctctcaa
accaacaaaaagatcttgaagaagattatatgggctcagatacaaaaaaacgtagaaagaaaaaacaatacaagagcagt
acagaagcagaactcgatttcttcctgaaaaggtatttgctttttcaattgagatgggatgatcctttgaatcaaaaaat
aatcaataatatcaaggtatattgtctcttgcttagattgaaaaatccaagagaaattgctatatcctccattgaaagga
gagaaatgagtctagatataatgctgattcagaaagatttaactcttacagaattgatgaaaagggggatattgattatt
gaaccagttcgtctgtctgtaaaagttgatggactatttattttatatcaaatcctaggtatttcattggttcataagag
taaacaccaaaataatcaaaaaagatacagcgaaaatgttgatatgaagaattttgataaattgattgcaagacaccaaa
agatgacgaaaactcgaactcgagacaaaaataaaaatcattatgatttgcttgctcctgaaactattttatcacctaga
cgtcgtagagaattgagaattcttaattgtgtttcaactcaaggaatcaaaataaggtggataaaaatccagtattttgc
aatggaaacaggttaaaaaactgtaatcaattcttggatgaaaacaaaaatcttgatagagaaaaaaataaattaataaa
attagaattctttctttggcccaattatcgattagaagatttagcgtgtatgaatcgttattggtttgatactaataatg
gtagtcgttttagtatgttaaggatacgtatgtatccacaattgaaaatttattgatgatacttttgtcttattatccct
accaaacatatagatcgggtaaatagatgcatacatgtcttgtcttacctcctgttacaatacatgatactaattcaata
atgtatcaattggatccagaactgaatcaacagaattttattatttatttttatatatacatcataatttttcttttttc
tgagtgcggaaatataccatccttttgtatccctctccgaatccgaatacaattgaaaattggattgattattggttcat
tttctttattaagtttctttgataaaataaatcactaagcaaattcgtattattgtgtatacccgattaaaatagctggc
attattattactgatcaagaaaatgcatatttgtaaaaaaggaaggaggtaaattttttttatggcaaaaaattccttca
tatctcgtatttcgcaagaagaaaaagaagaaaacaggggatctgttgaatttcaagtattccgcttcaccaataagata
cggagacttacttcacatttggaattgcacaaaaaagactattcatctcagaggggtctgcggaaaattctgggaaaacg
tcaacgactgctagtttttttgtcaaataaaaatagagtacgttataaagaattaattagtcaattgagcattcgagagc
taaaaacacgttaatttaaagagtcattttgaattatttgatttatcatgaatttttatgaacttcttttttttttagtt
ttcagcaattcatgaaagaatgaatcagggaaaaacctatgacggtatcagctacaagaaaagacctcatgatagtcaat
atgggtcctcaccacccatcaatgcatggtgttcttcgactcatcgttactttagatggtgaagatgttattgattgtga
accaatattgggttatttacacagagggatggaaaaaattgcggaaacccgaacaattatacaatatctgccttatgtaa
cacgttgggattatttagctactatgttcacagaagcaataactgtaaatggaccggaacaattgggaaatattcaagta
cctaaaagggctagctatatcagagtaattatgttggagttgagtcgtatagcttctcatttgttatggcttggtccttt
tatggcagatattggtgcacagacccccttcttctatatttttcgagaaagagaattgatatatgatctattcgaagctg
ccactggtatgagaatgatgcataattattttcgtatcggaggagtagctgctgatctaccttatggctggatagataaa
tgtttggatttctcttattatttcttaaccgggattgctgaatatcaaaagcttattacacggaatcccattttttttag
aacgaggtgaaggggtgggcattattgacgaaaaagaagcaataatttggggtttatcaggaccaatgctacgagcttct
ggaataaaatgggatcttcgtaaagttgaccattatgagtgttacgacgaattttattgggaagttcaatggcaaaaaca
aaaataaggagattcattagctcgttatttaatacgaaacgaatcggtgaaatggcagaatccataaaaattattcaaca
agctctggaaggaattccaggggggtccctatgaaattttagaaatccgacgttttaatagaataagagatcctgaatgg
aatgattttgaatatcgattcattagtaaaaagccgtttcccgcttttgaattatcaaaacaggaactttatgtgagagt
cgaagccccaaaaggcgaattgggaatttttttgatagtcgacaattaaaaggaaacattttctcaatttttgttatagc
tattgcagccgctgaagtagctattggaccagctattgtttcttcaatttatcgtaacagaaaatcaactcgtatcaatc
aatcgaatttgttgaataacgtagtagtagtatttttaaaattctagaaatttgaatagtcatcaattcaaattagatta
ctaggtatggcaaataaggtatgatcagactttcaaaaatgtaagaaatcaaagcattttggacctcttttctaataatc
taataaacagatccggaattcaattgattcgaaaaattttggtaaatcattgatttgtctggtgtttgaatatgtgattc
atttacaagttttactagatcgaaaattaatgaagttcaataaatttataaatccaatgtcacattcagtaaaaatttat
gatacatgtatagggtgtactcaatgtgtacgagcttgccccacagatgtattagaaatgataccttgggatggatgtaa
agctaaacaaatagcttccgctccaagaacagaagactgtgtcggttgtaagagatgtgaatccgcctgtccaacagatt
ttttgagtgttcgagtttatttatggcatgaaaacaactcgcagcatgggtctagcttattgatacgttccagaaaattc
cactttaatacatttgattttttttaccgaaaaaaaacccgtgctcgaaaagaaaaagaataatatgtttcttttcgggt
atgggttttttttggtccaagtgtatcttgtctttaccatgaatttttttccttagttaactataattgttgttttgcct
atatttgcgggttctttaattttctttctccctcatagaggaaataagatcattaagtggtatactatacgcatttttat
tttataactccttctaacaacctatgcattctgttatcatttccaatcggatgattcattaattcaactggcagaagatt
ataaatggatcaacttttttgatttccactggagattaggaatagatgggctttctataggacccattttactgacggga
ttcatcactactttagctactttagtggcttggccagttactcgagattcccgactattccatttcctgatgttagcaat
gtacagtggtcaaataggatcattttcgtctcgagaccttttacttttttttcataatgttggaattatgtgcttttcat
attcatatatttatagttatgctactttcttctattttagtaacagactttcatttagaaactaaatataaaataaatat
aaaagaaagatttgtttgaacaatagatgtctttcacatacaactaatgagtaacctatttatttaaaaatggcagttcc
aaaaaaacgtacttctatttccaaaaagcatattcgtaaaaatatttggaaaaaaaaggtatattgggcagcgttaaaag
cttgttcgttagcaaaatctctttctaccgaaaattaaaaaaaaagtaccttaattacaaattaagaaatggaaattggg
aattaaatttatttctaaattcttaattcattatagtactattgtattctttttaatatttataagatgccatgccgcca
ctcggattcgaaccgagatgccttagcactgcttcctaagagcagcgtgtctaccgatttcaccatagcggcttgtttaa
aattataatagactatttatattcaattgtcgagattgaaggaatcaattcaatgtaatatttttaggaaaaattcaaat
ttattaattgatgaataaaaactcgttcaaatcgaaatttggaaatttgaatgttcaataataatcttatcatttatttt
ttattaataatattaaaaatgctaaaggaaagtatttagcatttttaataccacttttttttgagttatttcaatttaga
ttattctaagatttgattacttatttttttttttgttttttttaaaaacttttttttttataattttttatgtttataat
tttttcgactttagagcatattttaattcatatttccttttcgatcgtttcaattgtaattacactccatttgataactt
tattagtcaatgaaatagtaggactatatgattcgttaaaaaaaggcgtgatagttacttttttatgtataacaggatta
ttaattattcgttggatttattcagatcatttcccattaagtaatttatatgaatcattaatcttcctctcgtggagttt
ctacattattcatatgattccgtattttaaaaaacagaaaaatttttttaagggcaataaccacgccaagcgctattttt
actcaaagttttgctacttcgggccttttaactgaaatgcatcaattcgaaatattagtacctgctctccagtccaaatg
gttaatgatgcatgtaagtatgatgctattgggttatgcagctcttctatgcggatcattattatccatagcacttctag
tcattacatttcaaaaagatataaggatttttggtaaaagaaaacatttattaaatgaggtattttttttcggtgggatc
caatacatgaatgacaaaaacaatcttttacaaagaaattcgcttttttctgttagtaattattacagatctcagttaat
tgaacagttggatcattggagttatcgtttgattagtctaggatttgtctttttaaccgtaggtatcctttcgggagcag
tatgggctaatgatgcatggggatcatattggaattgggatcaaaaagaaacttgggcatttattacttggaccatattc
gcgatttatttacatattagaacaaataaaaattttcaaggtcgaaattctgcaattgtggcttctataggctttcttct
aatttggatatgttattttggggtcaatctattaggaataggattacatagttatggttcatttatattaacaaataatt
gaattaaagaaaagaccttaagaacacaaatatagaaaaatataggacaaaacatataaatagaagaagaaatttcgtgt
aaataggtgagaaccatttgaatcaccactttatttgatttaaatggttctcacaaacgtcaaacttatctataaaaatc
attagatacaatagtttctaccttctaaactgatagtgagaaaactaaatctgagtaaataccaatacctattactggta
gaaagatagagatcaaaacaaataactctcgcgaattaaaaaaagttttaaaaaaacaaaaaaaaaaataagtaatcaaa
tcttagaataatctaaattgaaataactcaaaaaaaagtggtattaaaaatgctaaatactttcctttagcatttttaat
attattaataaaaaataaatgataagattattattgaacattcaaatttccaaatttcgatttgaacgagtttttattca
tcaattaataaatttgaatttttcctaaaaatattacattgaattgattccttcaatctcgacaattgaatataaatagt
ctattataattttaaacaagccgctatggtgaaatcggtagacacgctgctcttaggaagcagtgctaaggcatctcggt
tcgaatccgagtggcggcatggcatcttataaatattaaaaagaatacaatagtactataatgaattaagaatttagaaa
taaatttaattcccaatttccatttcttaatttgtaattaaggtactttttttttaattttcggtagaaagagattttgc
taacgaacaagcttttaacgctgcccaatataccttttttttccaaatatttttacgaatatgctttttggaaatagaag
tacgttttttttggaactgccatttttaaataaataggttactcattagttgtatgtgaaagacatctattgttcaaaca
aatctttcttttatatttattttatatttagtttctaaatgaaagtctgttactaaaatagaagaaagtagcataactat
aaatatatgaatatgaaaagcacataattccaacattatgaaaaaaagtaaaaggtctcgagacgaaaatgatcctattt
gaccactgtacattgctaacatcaggaaatggaatagtcgggaatctcgagtaactggccaagccactaaagtagctaaa
gtagtgatgaatcccgtcagtaaaatgggtcctatagaaagcccatctattcctaatctccagtggaaatcaaaaagttg
atccaatttataatcttctgccagttgaattaatgaatcatccgattggaaatgataacagaatgcataggttgttagaa
ggagttataaaataaaaatgcgtatagtataccacttaatgatcttatttcctctatgagggagaaagaaaattaaagaa
cccgcaaatataggcaaaacaacaattatagttaactaaggaaaaaaattcatggtaaagacaagatacacttggaccaa
aaaaacccatacccgaaaagaaacatattattctttttcttttcgagcacgggtttttttcggtaaaaaaaatcaaatgt
attaaagtggaattttctggaacgtatcaataagctagacccatgctgcgagttgtttcatgccataaataaactcgaac
actcaaaaaatctgttggacaggcggattcacatctcttacaaccgacacagtcttctgttcttggagcggaagctattt
gtttagctttacatccatcccaaggtatcatttctaatacatctgtggggcaagctcgtacacattgagtacaccctata
catgtatcataaatttttactgaatgtgacattggatttataaatttattgaacttcattaattttcgatctagtaaaac
ttgtaaatgaatcacatattcaaacaccagacaaatcaatgatttaccaaaattttcgaatcaattgaattccggatctg
tttattagattattagaaaagaggtccaaaatgctttgatttcttacatttttgaaagtctgatcataccttatttgcca
tacctagtaatctaatttgaattgatgactattcaaatttctagaattttaaaaatactactactacgttattcaacaaa
ttcgattgattgatacgagttgattttctgttacgataaattgaagaaacaatagctggtccaatagctacttcagcggc
tgcaatagctataacaaaaattgagaaaatgtttccttttaattgtcgactatcaaaaaaattcccaattcgccttttgg
ggcttcgactctcacataaagttcctgttttgataattcaaaagcgggaaacggctttttactaatgaatcgatattcaa
aatcattccattcaggatctcttattctattaaaacgtcggatttctaaaatttcatagggaccccctggaattccttcc
agagcttgttgaataatttttatggattctgccatttcaccgattcgtttcgtattaaataacgagctaatgaatctcct
tatttttgtttttgccattgaacttcccaataaaattcgtcgtaacactcataatggtcaactttacgaagatcccattt
tattccagaagctcgtagcattggtcctgataaaccccaaattattgcttctttttcgtcaataatgcccaccccttcac
ctcgttctaaaaaaatgggattccgtgtaataagcttttgatattcagcaatcccggttaagaaataataagagaaatcc
aaacatttatctatccagccataaggtagatcagcagctactcctccgatacgaaaataatatgcatcattctcatacca
gtggcagcttcgaatagatcatatatcaattctctttctcgaaaaatatagaagaagggggtctgtgcaccaatatctgc
cataaaaggaccaagccataacaaatgagaagctatacgactcaactccaacataattactctgatatagctagcccttt
taggtacttgaatatttcccaattgttccgtccatttacagttattgcttctgtgaacatagtagctaaataatcccaac
gtgttacataaggcagatattgtataattgttcgggtttccgcaattttttccatccctctgtgtaaataacccaatatt
ggttcacaatcaataacatcttcaccatctaaagtaacgatgagtcgaagaacaccatgcattgatgggtggtgaggacc
catattgactatcatgaggtcttttcttgtagctgataccgtcataggtttttccctgattcattctttcatgaattgct
gaaaactaaaaaaaaaagaagttcataaaaattcatgataaatcaaataattcaaaatgactctttaaattaaacgtgtt
tttagctctcgaatgctcaattgactaattaattctttataacgtactctatttttatttgacaaaaaaaactagcagtc
gttgacgttttcccagaattttccgcagacccctctgagatgaatagtcttttttgtgcaattccaaatgtgaagtaagt
ctccgtatcttattggtgaagcggaatacttgaaattcaacagatcccctgtttttcttctttttcttcttgcgaaatac
gagatatgaaggaattttttgccataaaaaaaatttacctccttcctttttttacaaatatgcattttcttgatcagtaa
taataatgccagctattttaatcgggtatacacaataatacgaatttgcttagtgatttattttatcaaagaaacttaat
aaagaaaatgaaccaataatcaatccaattttcaattgtattcggattcggagagggatacaaaaggatggtatatttcc
gcactcagaaaaaagaaaaattatgatgtatatataaaataaataataaaattctgttgattcagttctggatccaattg
atacattattgaattagtatcatgtattgtaacaggaggtaagacaagacatgtatgcatctatttacccgatctatatg
tttggtagggataataagacaaaagtatcatcaataaattttcaattgtggatacatacgtatccttaacatactaaaac
gactaccattattagtatcaaaccaataacgattcatacacgctaaatcttctaatcgataattgggccaaagaaagaat
tctaattttattaatttatttttttctctatcaagatttttgttttcatccaagaattgattacagttttttaacctgtt
tccattgcaaaatactggatttttatccaccttattttgattccttgagttgaaacacattagaattctcaattctctac
gacgtctaggtgataaaatagtttcaggagcaagcaaatcataatgatttttatttttgtctcgagttcgagttttcgtc
atcttttggtgtcttgcaatcaatttatcaaaattcttcatatcaacattttcgctgtatcttttttgattattttggtg
tttactcttatgaaccaatgaaatacctaggatttgatataaaataaatagtccatcaacttttacagacagacgaactg
gttcaataatcaatatcccccttttcatcaattctgtaagagttaaatctttctgaatcagcattatatctagactcatt
tctctcctttcaatggaggatatagcaatttctcttggatttttcaatctaagcaagagacaatataccttgatattatt
gatttattttttgattcaaaggatcatcccatctcaattgaaaaagcaaataccttttcaggaagaaatcgagttctgct
tctgtactgctcttgtattgttttttctttctacgtttttttgtatctgagcccatataatcttcttcaagatctttttg
ttggtttgagagaacaaattcagaatttccttggttttgggaatctgattcaagatctctttgaacaaagggttcttttt
cttcttgatttctattctctaatccaagatattttttttcatttgatgatattgatataaaaggattctttttttgcttt
ctattgatgtttttattttcagtaaaaatttcactttacacttacattaacattaaaaaaaaggaatttaattggtataa
cccacggtttcattttatacgtattataaagtaaaacaaattcagggaagaaccaaagttccagattcgatatgggacga
tttagtatttcttcattcattcccatccaatcgaaaaacaaaactttttgattggatgggttgatttcttgatgaattgg
gagataaaaaagatctttcttatccattttatcaataattgaagaatttttaatttttatcttagtattttttttattgt
tgatactgatatcgatccaggtcccaatgtcaactttctttctaagacaaaaattaaaaattttccaatcaaaaatattc
tggattttttctccatatacataatatcatctttttctaaataattagtgatagggatatccccccacatatcaactaat
ttgcgtttatgtgtgttgtaattagaagtataagaaaattcttgatgcttatttacttggaatgtcgacatataattata
tgagtccttctcatctccataataaatgaatttatatgatagaagatcatatctatagtttttttgaaagttctcttttt
gatttggcaataacaataagtaggcttcagaatcatttcattttcttttttgtaatgaattaattggttttttttcatat
gaatctcttttgtttaaatttttattttcactcctaccattaccatgttgagtgactctatttcgccattttgtgctact
aattgagaccattttatttgagataaatcgtattgataatgactttttagccagttttttccattgattcattccaaaat
ttttaaatttattaggcgaatgaattattcctggtattccaaaatattcttttatttcattctttagagataaagacatt
ccgctatattgaagtacagatcttaacttatacaaattaataacgtgttttgtgataatttgtaaatacataagcttgtg
acaaaaaggataaatcacaaagaatcttagaatttctatttatgttactactaaaatgtgaaagtgatttttttatagtc
gaaataaacttaattatattttgatttgttttttcaatcctttcttgatttgtttcatgattgtaattgtatttatcaat
aaattttgattcaagaaaaagttgcatattgatcctgggaatattaatgatagatagaaatatatctatgtatatctttt
ccctgaaaaattttataaaataatgtgatttacgtattaatcgattatttcttctttttaatatctgactaatatttttt
ggtgattctaatcttttagcaccataacttgttttgttaggactaatatttagagtttgaaatccatttttcttgttttt
tgtaattctttctatttgatttctgattgtgcttgttctatcagttagatctttcattttttttttctgtcagtgaataa
tttgtccaattcatgaatcgggtttgaatggatgattcaagaattatctgattattgattctagaatctttttctttttt
tatttcactttcactcgattcttcttgcaatccaaatactagaattgggatttacttttgaaagtttttttattattttt
tttataaatcgaagacttttgataatccatttttttgttttatttgggatctttagaaacaattttgttctttctttgaa
aagtcttagaactataaaacacttctttctaaattttagaatttttttgtcgagttctttaaaaatgggttcaaaaaagg
aaggtcgttttcggggagaaccaaaaggaaggtaagtttccattccccaaactgttaaaaaacaaaaataattttttttg
ttttgttctttcttttttattggagaaggttgtatcttagatctgtgccaaggtttcagacagaaaggaaatagtatctt
tatctgaataccgtctgttaaccagtttttaggaaattccgtttccgataattgaacaccattatacgtgcatttaacat
gcatttctctattccactcttttaaatcctcagaccattcgggaagttggaatagtaatagacggctgatatttttagct
attatcaacaaaggtaatagaatatattttctaagaatcgactgggttactaacataaaacctcttattacttgagcaaa
tagaatggtatcccaggcttccgctatttctattcgtgctttttcttttcttttggcctcttctctttcatactcctctt
ttttatccccctctcttggttcttcttccgtataagcagaaattttaaattctgtatttttacctatccaatttctaaaa
attcgttttattagtccgtaaatatcaaaagagaaaaaagaagatttgtctattctgtctaaaaaaagtggggaatgcac
atttgcgtgaaacagttcccaaataactattttacgtcgttgaacacgcatggaacctttgattatgtctcgacgaaaat
cggattgttgtgaataacgtatcaaagctacttcctctgtttgatcaagattattcgtatccgtggtattaggataagta
tcggtattctgttgggtatcagtaaaaattactacacgtttggctttccttgaacgaatttgatgatccagtagtgctac
gtcttcctctttttctctttcttgttgttctaaatcgttgattaatttgtatgaccatcgagggacttttttacttattt
cttttattccaatagatttttttcgagttgtttgagcaataggagcagcattaaaaaaacaatttgaaaattttttctcg
attttctgaaccaagttgcctttgttctggaaataaagaaattattttcaaatttgatgttgattctccggcaaattcat
ttagaaaaattaagaaattacaaatttctaatgattttttatctattttttcgtggtaattataatcattatcattaaga
aggagactatgaatcttatttataaaaaaagtctctatcgaatttttttcctgcagtttcatttatgagtgaagttgaaa
agcatttttttattattccacgatagggtccatttaaaaaaggatcatatattttaggcaagtattctttgttagtttta
tcactgcataatcgagtctttttttcgagtacatccagataagtaagtcctttgtgtaagccgtcaattctatttgtaaa
ttcgttgcttaggctgtttttttttttgttcattggtataaatccaataattatgcatatgcagttcatcacataataat
ttttctgttgtagacaaagaaatctttttttgtatcatttcccggaaagttgataaactgggtggatatgtaaaagatat
tctttgttttccgtcattttgacatgtataaaaaaaatattgggacatttcatttcttacagttacagcattttcaaatc
gattgttttttatatatcgaaatggtcgattccatcgtttatagtcgaaaagaagattaacaaggggtttttcaaaccag
accaggtctttatcttcttctttaagtatttctaacttggaattatcttgagactcatccttataaaaagttgggctatt
tttatagcatgcttcttttaagtgaaagtggaattcatcctttattttgtcctttcggagcttttccgtttcatcaactt
tgtccggatcctccttttcctccgaaaaaggagaagaagaaagatcttcttcgatgaatccctcttgttcctgtttagtt
cccttcgtttcggtttcggaagttgtttctatttctacatctgtttcttcctcactttccctcctttctttcgttttctg
aggtttcttttagtttcttaataagaatgggtgacggcattctgtctaaatagtagacacaggtaataaataagagaata
ttaaagatttcgagccatagaatttgtcaattctgacacaaggtacttattaggtccaataagtacattagacctaatag
actgattttgacgtatccagaataataccaatccaacgtatttcatgaaaaaaatgtgaccaattaaccaaccaccaaaa
ctacttgttaaaaataatatcttgttgttgcatcgaaacatataaatgttaactaatctggctaatattgaacttggtaa
aatgaaatgattgaataattgaaaaattaaattatccaggaatacatattgaatgctgagattacgcattgaatttctgt
tagtagatccataatcaaaaaaatgtttgtgattgttccagaagaaatgaaacaaaagatagggtagagctaggacagtt
attgtatga
>m64123_200919_084320/70584461/ccs
aaaaataagcatagatccggagattcccgaataggtcaacctttcgaactgctgctgaatccatgggcagacaagagaca
acctggcgaactgaaacatcttagtagccagaggaaaagaaagcaaaagcgattcccgtagtagcggcgagcgaaatggg
agcagcctaaaccgtgaaaacggggttgtgggagagcaatacaagcgtcgtgctgctaggcgaagcggtggagtgccgca
ccctagatggcgagagtccagtagccgaaagcatcactagcttacgctctgacccgagtagcatggggcacgtggaatcc
cgtgtgaatcagcaaggaccaccttgcaaggctaaatactcctgggtgaccgatagcgaagtagtaccgtgagggaaggg
tgaaaagaacccccatcggggagtgaaatagaacatgaaaccgtaagctctcaagcagtgggaggagcacacaggactct
gaccgcgtgcctgttgaagaatgagccggcgactcataggcagtggcttggttaagggaacccaccggagccgtagcgaa
agcgagtcttcatagggcaattgtcactgcttatggacccgaacctgggtgatctatccatgaccaggatgaagcttggg
tgaaactaagtggaggtccgaaccgactgatgttgaagaatcagcggatgagttgtggttaggggtgaaatgccactcga
acccagagctagctggttctccccgaaatgcgttgaggcgcagcagttgactggacatctaggggtaaagcactgtttcg
gtgcgggccgcgagagcggtaccaaatcgaggcaaactctgaatactagatatgacccacaaataacaggggtcaaggtc
ggccagtgagacgatgggggataagcttcatcgtcgagagggaaacagcccggatcaccagctaaggcccctaaatgacc
gctcagtgataaaggaggtaggggtgcagagacagccaggaggtttgcctagaagcagccacccttgaaagagtgcgtaa
tagctcactgatcgagcgctcttgcgccgaagatgaacggggctaagtgatctgccgaagctgtgggatgtaaaaatgca
tcggtaggggagcgttccgccttagggggaagtaccggcgcgagccgtgatggacgaagcggaagcgagaatgtcgcttg
agtaacgcaaacattggtgagaatccaatgccccgaaaaacctaagggttcctccgcaaggttcgtccacggagggtgag
tcagggcctaagatcaggccgaaaggcgtagtcgatggacaacaggtgaatattcctgtactaccccttgtaggtcccga
gggacggaggaggctaggttagccgaaagatggttatcggttcaaggacgtaaggtgaccctgctttttcagggtaagaa
gaggtagagaaaatgcctcgagccaatgttcgagtaccaggcgctacggcgcggaagtaacccatgccatactcccagga
aaagctcgaacgaccttcaacaaaagggtacctgtactcgaaaccgacacaggtgggtaggtagagaatacctaggggcg
cgagacaactctctctaaggaactcggcaaaatagccccgtaacttcgggagaaggggtgccccctcacaaagggggtcg
aagtgaccaggcccgggcgactgtttaccaaaaacacaggtctccgcaaagtcgtaagaccatgtatgggggctgacgcc
tgcccagtgccggaaggtcaaggaagttggtgacctgatgacaggggagccggcgaccgaagccccggtgaacggcggcc
gtaactataacggtcctaaggtagcgaaattccttgtcgggtaagttccgacccgcacgaaaggcgtaacgatctgggca
ctgtctcggagagaggctcggtgaaatagacatgtctgtgaagatgcggactacctgcacctggacagaaagaccctatg
aagctttactgttccctggattggctttgggcctttcctgcgcagcttaggtggaaggtgaagaaggcccccttccgggg
gggcccgagccatcagtgagataccactctggaagagctagaattctaaccttgtgtcaggacctacgggccaagggaca
gtctcaggtagacagtttctatggggcgtaggcctcccaaaaggtaacggaggcgtgcaaaaggtttcctcgggccggac
ggagattggccctcgagtgcaaaggcagaagggagcttgactgcaagacccacccgtcgagcagggacgaaagtcggcct
tagtgatccgacggtgccgagtggaagggccgtcgctcaacggataaaagttactctagggataacaggctgatcttccc
caagagttcacatcgacgggaaggtttggcacctcgatgtcggctcttcgccacctggggctgtagtatgttccaagggt
tgggctgttcgcccattaaagcggtacgtgagctgggttcagaacgtcgtgagacagttcggtccatatccggtgtgggc
gttagagcattgagaggacctttccctagtacgagaggaccgggaaggacgcacctctggtgtaccagttattgtgccca
cggtaaacgctgggtagccaagtgcggagcggataactgctgaaagcatctaagtagtaagcccaccccaagatgagtgc
tctcctattccgacttccccagagcctctggtagcacagccgagacagcgacgggttctccgcccctgcggggatggagc
gacagaagttttgagaattcaagagaaggtcacggcaagacgagccgtttatcattacgataggtgttaagtggaagtgc
agtgatgtatgcagctgaggcatcctaacagaccgatagacttgaaccttgttcctacatgacccgatcaattcgatcag
gcaactcgccatctattttctttgttcaactctttgacaacacgaaaaaaccattgttcaactctttgacaacatgaaaa
aaccaaaagccctgccctccctctctatctatccaagggatggaagggcagaggcctttggtgtcccctccagtcaagaa
ttggggcctcacaatcactagccaatatgcttttctctcatgcctttcttcgttcgtggttcgatattctggtgtcctag
gcgtagaggaaccacaccaatccatcccgaacttggtggttaaactctactgcggtgacgatactgtaggggaggtcctg
cggaaaaatagctcgacgccaggatgataaaaagcttaacacctctcattcttattactttttcaatatgaaaaagtaat
aagaatgaaaaaggtcgtcttattcaaaaccccaattatgacatcccttctctcccacttcacatctcggaacgcaccgt
tcttatagagagaaacgcgctttcacatcttcttaacccgaaatggctggggagaggaaaggttccttttctttttagga
tacttccgggaacagatccagtggaggcggggtggggcctgtagctcagaggattagagcacgtggctacgaaccacggt
gtcgggggttcgaatccctcctcgcccacaaccggcccaaaagggaaggacctttccctctgggggtaggaaaatcataa
tcgggatagcggacccaaagctatggaacttggatgtgggtcttttgtcgaaatgggccttactttttctttttttttat
ttattacgtgttatcgtgaatgaggtaaaaattacataaagtatgccgggtcctccgcatattttttttgttttaccgcc
ccgtaactcttcctcagccaggcttgggcagaatagcagagcaagtacaagtattagtagcatagcaaaaatgcgttcct
cgtcattaatatgttttatgtttgctcgcggtaattgtagcctctcgggagaatcgatgactgcatctttgatgcactgc
tagtactagtccatccgagaattcttaattggctagttgtaaatagccccaggactatggaacaaaggattatcccggaa
ctacaccgaggtattaacggcgattctcaaatatcgagaacagaatgtgatacgatgagatagaatacaatagaaacaaa
gacagggaacgggttacctactcttaacggtcaaagcgagccccttcattctgaattaaagaatgaagaattaatcaaat
ctccccaagtaggattcgaacctacgaccaatcagttaacagccgaccgctctaccactgagctactgaggaacaacggg
agattcgatctcatagagttcaattcccgttctcaacccatgactaatatgagctcgaagcttccttcgtaactcccgga
acttcttcgtagtggctcccttccatgcctcgcctcattttatagggaacctcaaagtggctctatttcattatattcca
tccatatcccaattccattcatttaatatccctttggtgtcattgacataagagatgtcgttctagtctatctctttcta
tttctatatatggaaagtttaaaaatcatcatataataatccagaaattgcaatataaaagaaaaagggaggtttgtgat
gatttttaaatcttttctactactagataatctagtatctttatgcatgaagataatcaattcggtcgttgtagtcggac
tttattatggatttctgaccacattctccataggaccctcttatctcttccttctaagagctcaggttatagaagaagga
gaagaaggaactgagaagaaggtatcagcaacaacgggttttattatgggacagctaataatgttcatatcgatctatta
tacacctctgcatctagcattgggtagacctcatacaataactgtcctagctctaccctatcttttgtttcatttcttct
ggaacaatcacaaacatttttttgattatggatctactaacagaaattcaatgcgtaatctcagcattcaatatgtattc
ctggataatttaatttttcaattattcaatcatttcattttaccaagttcaatattagccagattagttaacatttatat
gttttcgatgcaacaacaagatattatttttaacaagtagttttggtggttggttaattggtcacatttttttcatgaaa
tacgttggattggtattattctggatacgtcaaaatcagtctattaggtctaatgtacttattggacctaataagtacct
tgtgtcagaattgacaaattctatggctcgaatctttaatattctcttatttattacctgtgtctactatttagacagaa
tgccgtcacccattcttattaagaaactaaaagaaacctcagaaacgaaagaaaggagggaaagtgaggaagaaacagat
gtagaaatagaaacaacttccgaaaccgaaacgaagggaactaaacaggaacaagagggattcatcgaagaagatctttc
ttcttctcctttttcggaggaaaaggaggatccggacaaagttgatgaaacggaaaagctccgaaaggacaaaataaagg
atgaattccactttcacttaaaagaagcatgctataaaaatagcccaactttttataaggatgagtctcaagataattcc
aagttagaaatacttaaagaagaagataaagacctggtctggtttgaaaaaccccttgttaatcttctttttcgactata
aacgatggaatcgaccatttcgatatataaaaaaacaatcgatttgaaaatgctgtaactgtaagaaatgaaatgtccca
atattttttttatacatgtcaaaatgacggaaaacaaagaatatcttttacatatccacccagtttatcaactttccggg
aaatgatacaaaaaaagatttctttgtctacaacagaaaaattattatgtgatgaactgcatatgcataattattggatt
tataccaatgaacaaaaaaaaaacagcctaagcaacgaatttacaaatagaattgacggcttacacaaaggacttactta
tctggatgtactcgaaaaaaagactcgattatgcagtgataaaactaacaaagaatacttgcctaaaatatatgatcctt
ttttaaatggaccctatcgtggaataataaaaaaaatgcttttcaacttcactcataaatgaaactgcaggaaaaaattc
gatagagactttttttataaataagattcatagtctccttcttaatgataatgattataattacccacgaaaaaatagat
aaaaaatcattagaaatttgtaatttcttaatttttctaaatgaatttgccggagaatcaacatcaaatttgaaaataat
ttctttatttccagaacaaaggcaacttggttcagaaaatcgagaaaaaattttcaaattgttttttaatgctgctccta
ttgctcaaacaactcgaaaaaaatctattggaataaaagaaataagtaaaaaagtccctcgatggtcatacaaattaatc
aacgatttagaacaacaagaaagagaaaaagaggaagacgtagcactactggatcatcaaattcgttcaaggaaagccaa
acgtgtagtaatttttactgatacccaaacagaataccgatacttatcctaataccacggatacgaataatcttgatcaa
acagaggaagtagctttgatacgttattcacaacaatccgattttcgtcgagacataatcaaaggttccatgcgtgttca
acgacgtaaaatagttatttgggaactgtttcacgcaaatgtgcattccccactttttttagacagaatagacaaatctt
cttttttctcttttgatatttacggactaataaaacgaatttttagaaattggataggtaaaaatacagaatttaaaatt
tctgcttatacggaagaagaaccaagagagggggataaaaaagaggagtatgaaagagaagaggccaaaagaaaagaaaa
agcacgaatagaaatagcggaagcctgggataccattctatttgctcaagtaataagaggttttatgttagtaacccagt
cgattcttagaaaatatattctattacctttgtgataatagctaaaaatatcagccgtctattactattccaacttcccg
aatggtctgaggatttaaaagagtggaatagagaaatgcatgttaaatgcacgtataatggtgttcaattatcggaaacg
gaatttcctaaaaactggttaacagacggtattcagataaagatactatttcctttctgtctgaaaccttggcacagatc
taagatacaaccttctccaataaaaaagaaagaacaaaacaaaaaaaattatttttgttttttaacagtttggggaatgg
aaacttaccttccttttggttctccccgaaaaacgaccttccttttttgaacccatttttaaagaactcgacaaaaaaat
tctaaaatttagaaagaagtgttttatagttctaagacttttcaaagaaagaacaaaattgtttctaaagatcccaaata
aaacaaaaaaatggattatcaaaagtcttcgattataaaaaaaataataaaaaaactttcaaaagtaaatccaattctag
tatttggattgcaagaagaatcgagtgaaagtgaaataaaaaaagaaaaagattctagaatcaataatcagataattctt
gaatcatccattcaaacccgattcatgaattggacaaattattcactgacagaaaaaaaaatgaaagatctaactgatag
aacaagcacaatcagaaatcaaatagaaagaattacaaaaaacaagaaaaatggatttcaaactctaaatattagtccta
acaaaacaagttatggtgctaaaagattagaatcaccaaaaaatattagtcagatattaaaaagaagaaataatcgatta
atacgtaaatcacattattttataaaatttttcagggaaaagatatacatagatatatttctatctatcattaatattcc
caggatcaatatgcaactttttcttgaatcaaaatttattgataaatacaattacaatcatgaaacaaatcaagaaagga
ttgaaaaaaacaaatcaaaatataattaagtttatttcgactataaaaaaatcactttcacatttagtagtagtaacata
aatagaaattctaagattctttgtgatttatcctttttgtcacaagcttatgtattttacaaattatcacaaaaccacgt
tattaatttgtataagttaagatctgtacttcaatatagcggaatgtctttatctctaaagaatgaaataaaagaatatt
ttggaataccaggaataattcattcgcctaataaatttaaaaattttggaatgaatcaatggaaaaactggctaaaaagt
cattatcaatacgatttatctcaaataaaatggtctcaattagtagcacaaaaatggcgaaatagagtcactcaacatgg
taatggtaggagtgaaaataaaaatttaaacaaaagagattcatatgaaaaaaaaccaattaattcattacaaaaaagaa
atgaaaatgattctgaagcctacttattgttattgccaaatcaaaaagagaactttcaaaaaaactatagatatgatctt
ctatcatataaattcatttattatggagatgagaaggactcatataattatatgtcgacattccaagtaataagcatcaa
gaattttcttatacttctaattacaacacacataaacgcaaattagttgatatgtggggggatatccctatcactaatta
tttagaaaaagatgatattatgtatatggagaaaaatccagaatattttgattggaaaatttttaatttttgtccttaga
aagaaagttgacattgggacctggatcgatatcagtatcaacaataaaaaaaatactaagataaaaattaaaaattcttc
aattattgataaaatggataagaaagatcttttttatctcccaattcatcaagaaatcaacccatccaatcaaaaagttt
tgtttttcgattggatgggaatgaatgaagaaatactaaatcgtcccatatcgaatctggaactttggttcttccctgaa
tttgttttactttataatacgtataaaatgaaaccgtgggttataccaattaaattccttttttttaatgttaatgtaag
tgtaagtgaatttttactgaaaataaaaacatcaatagaaagcaaaaaaagaatccttttatatcaatatcatcaaatga
aaaaaaatatcttggattagagaatagaaatcaagaagaaaaagaaccctttgttcaaagagatcttgaatcagattccc
aaaaccaaggaaattctgaatttgttctctcaaaccaacaaaaagatcttgaagaagattatatgggctcagatacaaaa
aaaacgtagaaagaaaaaacaatacaagagcagtacagaagcagaactcgatttcttcctgaaaaggtatttgctttttc
aattgagatgggatgatcctttgaatcaaaaaataatcaataatatcaaggtatattgtctcttgcttagattgaaaaat
ccaagagaaattgctatatcctccattgaaaggagagaaatgagtctagatataatgctgattcagaaagatttaactct
tacagaattgatgaaaagggggatattgattattgaaccagttcgtctgtctgtaaaagttgatgggactatttatttta
tatcaaatcctaggtatttcattggttcataagagtaaacaccaaaataatcaaaaaagatacagcgaaaatgttgatat
gaagaattttgataaattgattgcaagacaccaaaagatgacgaaactcgaactcgagacaaaaataaaaatcattatga
tttgcttgctcctgaaactattttatcacctagacgtcgtagagaattgagaattctaatgtgtttcaactcaaggaatc
aaaataaggtggataaaaatccagtattttgcaatggaaacaggttaaaaaaactgtaatcaattcttggatgaaaacaa
aaatcttgatagagaaaaaaataaattaataaaattagaattctttctttggcccaattatcgattagaagatttagcgt
gtatgaatcgttattggtttgatactaataatggtagtcgttttagtatgttaaggatacgtatgtatccacaattgaaa
atttattgatgatacttttgtcttattatcctaccaaacatatagatcgggtaaatagatgcatacatgtcttgtcttac
ctcctgttacaatacatgatactaattcaataatgtatcattggatccagaactgaatcaacagaattttattatttatt
ttatatatacatcataatttttcttttttctgagtgcggaaatataccatccttttgtatccctctccgaatccgaatac
aattgaaaattggattgattattggttcatttttctttattaagtttctttgataaaataaatcactaagcaaattcgta
ttattgtgtatacccgattaaaatagctggcattattattactgatcaagaaaatgcatatttgtaaaaaaggaaggagg
taattttttttatggcaaaaaattccttcatatctcgtatttcgcaagaagaaaaagaagaaaacaggggatctgttgaa
tttcaagtattccgcttcaccaataagatacggagacttacttcacatttggaattgcacaaaaaagactattcatctca
gaggggtctgcggaaaattctgggaaaacgtcaacgactgctagtttttttgtcaaataaaaatagagtacgttataaag
aattaattagtcaattgagcattcgagagctaaaaacacgttaatttaaagagtcattttgaattatttgatttatcatg
aatttttatgaacttcttttttttttagttttcagcaattcatgaaagaatgaatcagggaaaaacctatgacggtatca
gctacaagaaaagacctcatgatagtcaatatgggtcctcaccacccatcaatgcatggtgttcttcgactcatcgttac
tttagatggtgaagatgttattgattgtgaaccaatattgggttatttacacagagggatggaaaaaattgcggaaaccc
gaacaattatacaatatctgccttatgtaacacgttggattatttagctactatgttcacagaagcaataactgtaaatg
gaccggaacaattgggaaatattcaagtacctaaaagggctagctatatcagagtaattatgttggagttgagtcgtata
gcttctcatttgttatggcttggtccttttatggcagatattggtgcacagacccccttcttctatatttttcgagaaag
agaattgatatatgatctattcgaagctgccactggtatgagaatgatgcataattattttcgtatcggaggagtagctg
ctgatctaccttatggctggatagataaatgtttggatttctcttattatttcttaaccgggattgctgaatatcaaaag
cttattacacggaatcccatttttttagaacgaggtgaaggggtgggcattattgacgaaaaagaagcaataatttgggg
tttatcaggaccaatgctacgagcttctggaataaaatgggatcttcgtaaagttgaccattatgagtgttacgacgaat
tttattgggaagttcaatggcaaaaacaaaaataaggagattcattagctcgttatttaatacgaaacgaatcggtgaaa
tggcagaatccataaaaattattcaacaagctctggaaggaattccagggggtccctatgaaattttagaaatccgacgt
tttaatagaataagagatcctgaatggaatgattttgaatatcgattcattagtaaaaagccgtttcccgcttttgaatt
atcaaaacaggaactttatgtgagagtcgaagccccaaaaggcgaattgggaattttttgatagtcgacaattaaaagga
aacattttctcaatttttgttatagctattgcagccgctgaagtagctattggaccagctattgtttcttcaatttatcg
taacagaaaatcaactcgtatcaatcaatcgaatttgttgaataacgtagtagtagtatttttaaaattctagaaatttg
aatagtcatcaattcaaattagattactaggtatggcaaataaggtatgatcagactttcaaaatgtaagaaatcaaagc
attttggacctcttttctaataatctaataacagatccggaattcaattgattcgaaaaattttggtaaatcattgattt
gtctggtgtttgaatatgtgattcatttacaagttttactagatcgaaaattaatgaagttcaataaatttataaatcca
atgtcacattcagtaaaaatttatgatacatgtatagggtgtactcaatgtgtacgagcttgccccacagatgtattaga
aatgataccttgggatggatgtaaagctaaacaaatagcttccgctccaagaacagaagactgtgtcggttgtaagagat
gtgaatccgcctgtccaacagattttttgagtgttcgagtttatttatggcatgaaacaactcgcagcatgggtctagct
tattgatacgttccagaaaattccactttaatacatttgattttttttaccgaaaaaaacccgtgctcgaaaagaaaaag
aataatatgtttcttttcgggtatgggtttttttggtccaagtgtatcttgtctttaccatgaatttttttccttagtta
actataattgttgttttgcctatatttgcgggttctttaattttctttctccctcatagaggaaataagatcattaagtg
gtatactatacgcatttttattttataactccttctaacaacctatgcattctgttatcatttccaatcggatgattcat
taattcaactggcagaagattataaatggatcaacttttttgatttccactggagattaggaatagatgggctttctata
ggacccattttactgacgggattcatcactactttagctactttagtggcttggccagttactcgagattcccgactatt
ccatttcctgatgttagcaatgtacagtggtcaaataggatcattttcgtctcgagaccttttactttttttcataatgt
tggaattatgtgcttttcatattcatatatttatagttatgctactttcttctattttagtaacagactttcatttagaa
actaaatataaaataaatataaaagaaagatttgtttgaacaatagatgtctttcacatacaactaatgagtaacctatt
tatttaaaaatggcagttccaaaaaaacgtacttctatttccaaaaagcatattcgtaaaaatatttggaaaaaaaaggt
atattgggcagcgttaaaagcttgttcgttagcaaaatctctttctaccgaaaatttaaaaaaaagtaccttaattacaa
attaagaaatggaaattgggaattaaatttatttctaaattcttaattcattatagtactattgtattcttttttaatat
ttataagatgccatgccgccactcggattcgaaccgagatgccttagcactgcttcctaagagcagcgtgtctaccgatt
tcaccatagcggcttgtttaaaattataatagactatttatattcaattgtcgagattgaaggaatcaattcaatgtaat
atttttaggaaaaattcaaatttattaattgatgaataaaaactcgttcaaatcgaaatttggaaatttgaatgttcaat
aataatcttatcatttattttttattaataatattaaaaatgctaaaggaaagtatttagcatttttaataccacttttt
tttgagttatttcaatttagattattctaagatttgattacttatttttttttttgtttttttaaaaacttttttttttt
ataattttttatgtttataattttttcgactttagagcatattttaattcatatttccttttcgatcgtttcaattgtaa
ttacactccatttgataactttattagtcaatgaaatagtaggactatatgattcgttaaaaaaaggcgtgatagttact
tttttatgtataacaggattattaattattcgttggatttattcagatcatttcccattaagtaatttatatgaatcatt
aatcttcctctcgtggagtttctacattattcatatgattccgtattttaaaaaacagaaaaattttttaagggcaataa
ccacgccaagcgctatttttactcaaagttttgctacttcgggccttttaactgaaatgcatcaattcgaaatattagta
cctgctctccagtccaaatggttaatgatgcatgtaagtatgatgctattgggttatgcagctcttctatgcggatcatt
attatccatagcacttctagtcattacatttcaaaaagatataaggatttttggtaaaagaaaacatttattaaatgagg
tattttttttcggtgggatccaatacatgaatgacaaaaacaatcttttacaaagaaattcgcttttttctgttagtaat
tattacagatctcagttaattgaacagttggatcattggagttatcgtttgattagtctaggatttgtctttttaaccgt
aggtatcctttcgggagcagtatgggctaatgatgcatggggatcatattggaattgggatcaaaaagaaacttgggcat
ttattacttggaccatattcgcgatttatttacatattagaacaaataaaaattttcaaggtcgaaattctgcaattgtg
gcttctataggctttcttctaatttggatatgttattttggggtcaatctattaggaataggattacatagttatggttc
atttatattaacaaataattgaattaaagaaaagaccttaagaacacaaatatagaaaaatataggacaaaacatataaa
tagaagaagaaaaatttcgtgtaaataggtgagaaccatttgaatcaccactttatttgatttaaatggttctcacaaac
gtcaaacttatctataaaaatcattagatacaatagtttctaccttctaaactgatagtgagaaaactaaatctgagtaa
ataccaatacctattactggtagaaagatagagatcaaaacaaataactctcgcgaattaaaaaaagtttttaaaaaaac
aaaaaaaaaaataagtaatcaaatcttagaataatctaaattgaaataactcaaaaaaaagtggtattaaaaatgctaaa
tactttcctttagcatttttaatattattaataaaaaataaatgataagattattattgaacattcaaatttccaaattc
gatttgaacgagtttttattcatcaattaataaatttgaatttttcctaaaaatattacattgaattgattccttcaatc
tcgacaattgaatataaatagtctattataattttaaacaagccgctatggtgaaatcggtagacacgctgctcttagga
agcagtgctaaggcatctcggttcgaatccgagtggcggcatggcatcttataaatattaaaaagaatacaatagtacta
taatgaattaagaatttagaaataaatttaattcccaatttccatttcttaatttgtaattaaggtactttttttttaat
tttcggtagaaagagatttgctaacgaacaagcttttaacgctgccccaatataccttttttttccaaatatttttacga
atatgctttttggaaatagaagtacgtttttttggaactgccatttttaaataaataggttactcattagttgtatgtga
aagacatctattgttcaaacaaatctttcttttatatttattttatatttagtttctaaatgaaagtctgttactaaaat
agaagaaagtagcataactataaatatatgaatatgaaaagcacataattccaacattatgaaaaaaagtaaaaggtctc
gagacgaaaatgatcctatttgaccactgtacattgctaacatcaggaaatggaatagtcgggaatctcgagtaactggc
caagccactaaagtagctaaagtagtgatgaatcccgtcagtaaaatgggtcctatagaaagcccatctattcctaatct
ccagtggaaatcaaaaaagttgatccatttataatcttctgccagttgaattaatgaatcatccgattggaaatgataac
agaatgcataggttgttagaaggagttataaaataaaaatgcgtatagtataccacttaatgatcttatttcctctatga
gggagaaagaaaattaaagaacccgcaaatataggcaaaacaaacaattatagttaactaaggaaaaaaattcatggtaa
agacaagatacacttggaccaaaaaaacccatacccgaaaagaaaacatattattctttttcttttcgagcacgggtttt
tttcggtaaaaaaaatcaaatgtattaaagtggaattttctggaacgtatcaataagctagacccatgctgcgagttgtt
tcatgccataaataaactcgaacactcaaaaaatctgttggacaggcggattcacatctcttacaaccgacacagtcttc
tgttcttggagcggaagctatttgtttagctttacatccatcccaaggtatcatttctaatacatctgtggggcaagctc
gtacacattgagtacaccctatacatgtatcataaatttttactgaatgtgacattggatttataaatttattgaacttc
attaattttcgatctagtaaaacttgtaaatgaatcacatattcaaacaccagacaaatcaatgatttaccaaaattttc
gaatcaattgaattccggatctgtttattagattattagaaaagaggtccaaaatgctttgatttcttacattttttgaa
agtctgatcataccttatttgccatacctagtaatctaatttgaattgatgactattcaaatttctagaattttaaaaat
actactactacgttattcaacaaattcgattgattgatacgagttgattttctgttacgataaattgaagaaacaatagc
tggtccaatagctacttcagcggctgcaatagctataacaaaaattgagaaaatgtttccttttaattgtcgactatcaa
aaaaaattcccaattcgccttttggggcttcgactctcacataaagttcctgttttgataattcaaaagcgggaaacggc
tttttactaatgaatcgatattcaaaatcattccattcaggatctcttattctattaaaacgtcggatttctaaaatttc
atagggaccccctggaattccttccagagcttgttgaataatttttatggattctgccatttcaccgattcgtttcgtat
taaataacgagctaatgaatctccttatttttgtttttgccattgaacttcccaataaaattcgtcgtaacactcataat
ggtcaactttacgaagatcccattttattccagaagctcgtagcattggtcctgataaaccccaaatttattgcttcttt
ttcgtcaataatgcccacccccttcacctcgttctaaaaaaatgggattccgtgtaataagcttttgatattcagcaatc
ccggttaagaaataataagagaaatccaaacatttatctatccagccataaggtagatcagcagctactcctccgatacg
aaaataattatgcatcattctcataccagtggcagcttcgaatagatcatatatcaattctctttctcgaaaaatataga
agaagggggtctgtgcaccaatatctgccataaaaggaccaagccataacaaatgagaagctatacgactcaactccaac
ataattactctgatatagctagcccttttaggtacttgaatatttcccaattgttccggtccatttacagttattgcttc
tgtgaacatagtagctaaataatcccaacgtgttacataaggcagatattgtataattgttcgggtttccgcaatttttt
ccatcactctgtgtaaataacccaatattggttcacaatcaataacatcttcaccatctaaagtaacgatgagtcgaaga
acaccatgcattgatgggtggtgaggacccatattgactatcatgaggtcttttcttgtagctgataccgtcataggttt
ttccctgattcattctttcatgaattgctgaaactaaaaaaaaaagaagttcataaaaattcatgataaatcaaataatt
caaaatgactctttaaattaacgtgtttttagctctcgaatgctcaattgactaattaattctttaaacgtactctattt
ttatttgacaaaaaaactagcagtcgttgacgttttcccagaattttccgcagacccctctgagatgaatagtctttttt
gtgcaattccaaatgtgaagtaagtctccgtatcttattggtgaagcggaatacttgaaattcaacagatcccctgtttt
cttctttttcttcttgcgaaatacgagatatgaaggaattttttgccataaaaaaaaatttacctccttccttttttaca
aatatgcattttcttgatcagtaataataatgccagctattttaatcgggtatacacaataatacgaatttgcttagtga
tttattttatcaaagaaacttaataaagaaaatgaaccaataatcaatccaattttcaattgtattcggattcggagagg
gatacaaaaggatggtatatttccgcactcagaaaaaagaaaaattatgatgtatatataaaaataaataataaaattct
gttgattcagttctggatccaattgatacattattgaattagtatcatgtattgtaacaggaggtaagacaagacatgta
tgcatctatttaccccgatctatatgtttggtagggataataagacaaaagtatcatcaataaattttcaattgtggata
catacgtatccttaacatactaaaacgactaccattattagtatcaaaccaataacgattcatacacgctaaatcttcta
atcgataattgggccaaagaaagaattctaattttattaatttatttttttctctatcaagatttttgttttcatccaag
aattgattacagttttttaacctgttttccattgcaaaatactggatttttatccaccttattttgattccttgagttga
aacattagaattctcaattctctacgacgtctaggtgataaaatagtttcaggagcaagcaaatcataatgatttttatt
tttgtctcgagttcgagttttcgtcatcttttggtgtcttgcaatcaatttatcaaaattcttcatatcaacattttcgc
tgtatcttttttgattattttggtgtttactcttatgaaccaatgaaatacctaggatttgatataaaataaatagtcca
tcaacttttacagacagacgaactggttcaataatcaatatcccccttttcatcaattctgtaagagttaaatctttctg
aatcagcattatatctagactcatttctctcctttcaatggaggatatagcaatttctcttggatttttcaatctaagca
agagacaatataccttgatattattgattattttttgattcaaaggatcatcccatctcaattgaaaaagcaaatacctt
ttcaggaagaaatcgagttctgcttctgtactgctcttgtattgttttttctttctacgtttttttgtatctgagcccat
ataatcttcttcaagatctttttgttggtttgagagaacaaattcagaatttccttggttttgggaatctgattcaagat
ctctttgaacaaagggttctttttcttcttgatttctattctctaatccaagatattttttttcatttgatgatattgat
ataaaaggattctttttttgctttctattgatgtttttattttcagtaaaaatttcacttacacttacattaacattaaa
aaaaaggaatttaattggtataacccacggtttcattttatacgtattataaagtaaaacaaattcagggaagaaccaaa
gttccagattcgatatgggacgatttagtatttcttcattcattcccatccaatcgaaaaacaaaactttttgattggat
gggttgatttcttgatgaattgggagataaaaaagatctttcttatccattttatcaataattgaagaatttttaatttt
tatcttagtattttttttattgttgatactgatatcgatccaggtcccaatgtcaactttctttctaagacaaaaattaa
aaattttccaatcaaaatattctggatttttctccatatacataatatcatctttttctaaataattagtgatagggata
tccccccacatatcaactaatttgcgtttatgtgtgttgtaattagaagtataagaaaattcttgatgcttatttacttg
gaatgtcgacatataattatatgagtccttctcatctccataataaatgaatttatatgatagaagatcatatctatagt
ttttttgaaagttctctttttgatttggcaataacaataagtaggcttcagaatcattttcattttcttttttgtaatga
attaattggtttttttcatatgaatctcttttgtttaaattttttattttcactcctaccattaccatgttgagtgactc
tatttcgccatttttgtgctactaattgagaccattttatttgagataaatcgtattgataatgactttttagccagttt
ttccattgattcattccaaaatttttaaatttattaggcgaatgaattattcctggtattccaaaatattcttttatttc
attctttagagataaagacattccgctatattgaagtacagatcttaacttatacaaattaataacgtggttttgtgata
atttgtaaaatacataagcttgtgacaaaaaggataaatcacaaagaatcttagaatttctatttatgttactactaaaa
tgtgaaagtgatttttttatagtcgaaataaacttaattatattttgatttgttttttcaatcctttcttgatttgtttc
atgattgtaattgtatttatcaataaattttgattcaagaaaaagttgcatattgatcctgggaatattaatgatagata
gaaatatatctatgtatatcttttccctgaaaaattttataaaataatgtgatttacgtattaatcgattatttcttctt
tttaatatctgactaatatttttggtgattctaatcttttagcaccataacttgttttgttaggactaatatttagagtt
tgaaatccatttttcttgttttttgtaattcttctatttgatttctgattgtgcttgttctatcagttagatctttcatt
tttttttctgtcagtgaataatttgtccaattcatgaatcgggtttgaatggatgattcaagaattatctgattattgat
tctagaatctttttctttttttatttcactttcactcgattcttcttgcaatccaaatactagaattggatttacttttg
aaagtttttttattattttttttataaatcgaagacttttgataatccatttttttgttttatttgggatctttagaaac
aattttgttctttctttgaaaagtcttagaactataaaaacaccttctttctaaattttagaatttttttgtcgagttct
ttaaaaatgggttcaaaaaaggaaggtcgttttcggggagaaccaaaaggaaggtaagtttccattccccaaactgttaa
aaaacaaaaataattttttttgttttgttctttcttttttattggagaaggttgtatcttagatctgtgccaaggtttca
gacagaaaggaaatagtatctttatctgaataccgtctgttaaccagtttttaggaaattccgtttccgataattgaaca
ccattatacgtgcatttaacatgcatttctctattccactcttttaaatcctcagaccattcgggaagttggaatagtaa
tagacggctgatatttttagctattatcaacaaaggtaatagaatatattttctaagaatcgactgggttactaacataa
aacctcttattacttgagcaaatagaatggtatcccaggcttccctatttctattcgtgcttttcttttcttttggcctc
ttctctttcatactcctcttttttatccccctctcttggttcttcttccgtataagcagaaattttaaattctgtatttt
tacctatccaatttctaaaaattcgttttattagtccgtaaatatcaaaagagaaaaaagaagatttgtctattctgtct
aaaaaaagtggggaatgcacatttgcgtgaaacagttcccaaataactattttacgtcgttgaacacgcatggaaccttt
gattatgtctcgacgaaaatcggattgttgtgaataaacgtatcaaagctacttcctctgtttgatcaagattattcgta
tccgtggtattaggataagtatcggtattctgttgggtatcagtaaaaattactacacgtttggctttccttgaacgaat
ttgatgatccagtagtgctacgtcttcctctttttctctttcttgttgttctaaatcgttgattaatttgtatgaccatc
gagggacttttttacttatttcttttattccaatagatttttttcgagttgtttgagcaataggagcagcattaaaaaac
aatttgaaaaattttttctcgattttctgaaccaagttgcctttgttctggaaataaagaaattattttcaaatttgatg
ttgattctccggcaaattcatttagaaaaattaagaaattacaaatttctaatgattttttatctattttttcgtggtaa
ttataatcattatcattaagaaggagactatgaatcttatttataaaaaaagtctctatcgaattttttcctgcagtttc
atttatgagtgaagttgaaaagcatttttttattattccacgatagggtccatttaaaaaaggatcatatattttaggca
agtattctttgttagttttatcactgcataatcgagtctttttttcgagtacatccagataagtaagtcctttgtgtaag
cccgtcaattctatttgtaaattcgttgcttaggctgttttttttttgttcattggtataaatccaataattatgcatat
gcagttcatcacataataatttttctgttgtagacaaagaaatctttttttgtatcatttcccggaaagttgataaactg
ggtggatatgtaaaagatattctttgttttccgtcattttgacatgtataaaaaaaatattgggacatttcatttcttac
agttacagcattttcaaatcgattgttttttatatatcgaaatggtcgattccatcgtttatagtcgaaaagaagattaa
caaggggttttttcaaaccagaccaggtctttatcttcttctttaagtatttctaacttggaattatcttgagactcatc
cttataaaaagttgggctatttttatagcatgcttcttttaagtgaaagtggaattcatcctttattttgtcctttcgga
gcttttccgtttcatcaactttgtccggatcctccttttcctccgaaaaaggagaagaagaaagatcttcttcgatgaat
ccctcttgttcctgtttagttcccttcgtttcggtttcggaagttgtttctatttctacatctgtttcttcctcactttc
cctcctttctttcgtttctgaggtttcttttagtttcttaataagaatgggtgacggcattctgtctaaatagtagacac
aggtaataaataagagaatattaaagattcgagccatagaatttgtcaattctgacacaaggtacttattaggtccaata
agtacattagacctaatagactgattttgacgtatccagaataataccaatccaacgtatttcatgaaaaaaatgtgacc
aattaaccaaccaccaaaactacttgttaaaaataatatcttgttgttgcatcgaaacatataaatgttaactaatctgg
ctaatattgaacttggtaaaatgaaatgattgaataattgaaaaattaaattatccaggaatacatattgaatgctgaga
ttacgcattgaatttctgttagtagatccataatcaaaaaaatgtttgtgattgttccagaagaaatgaaacaaaagata
gggtagagctaggacagttattgtatgaggtctacccaatgctagatgcagaggtgtataatagatcgatatgaacatta
ttagctgtcccataataaaacccgttgttgctgataccttcttctcagttccttcttctccttcttctataacctgagct
cttagaaggaagagataagagggtcctatggagaatgtggtcagaaatccataataaagtccgactacaacgaccgaatt
gattatcttcatgcataaagatactagattatctagtagtagaaaagatttaaaaatcatcacaaacctccctttttctt
ttatattgcaatttctggattattatatgatgatttttaaactttccatatatagaaatagaaagagatagactagaaac
gacatctcttatgtcaatgacaccaaagggatattaaatgaatggaattgggatatggatggaatataatgaaatagagc
cactttgaggttccctataaaatgaggcgaggcatggaagggagccactacgaagaagttccgggagttacgaaggaagc
ttcgagctcatattagtcatgggttgagaacgggaattgaactctatgagatcgaatctcccgttgttcctcagtagctc
agtggtagagcggtcggctgttaactgattggtcgtaggttcgaatcctacttggggagatttgattaattcttcattct
ttaattcagaatgaaggggctcgctttgaccgttaagagtaggtaacccgttccctgtctttgtttctattgtattctat
ctcatcgtatcacattctgttctcgatatttgagaatcgccgttaatacctcggtgtagttccgggataatcctttgttc
catagtcctggggctatttacaactagccaattaagaattctcggatggactagtactagcagtgcatcaaagatgcagt
catcgattctcccgagaggctacaattaccgcgagcaaacataaaacatattaatgacgaggaacgcatttttgctatgc
tactaatacttgtacttgctctgctattctgcccaagcctggctgaggaagagttacggggctaaaacaaaaaaaatatg
cggaggacccggcatactttatgtaatttttaccctcattcacgataacacgtaataaataaaaaaaaagaaaaagtaag
gcccatttcgacaaaagacccacatccaagttccatagctttgggtccgctatcccgattatgattttcctacccccaga
gggaaaggtccttccctttttgggccggttgtgggccgaggagggattcgaaccccgacaccgtggttcgtagccacgtg
ctctaatcctctgagctacaggccccaccccgcctccactggatctgttcccggaagtatcctaaaaagaaaaggaacct
ttcctctccccagccatttcgggttaagaagatgtgaaagcgcgtttctctctataagaacggtgcgttccgagatgtga
agtgggagagaagggatgtcataattggggttttgaataagacgacctttttcattcttattactttttcatattgaaaa
agtaataagaatgagaggtgttaagctttttatcatcctggcgtcgagctattttccgcaggacctcccctacagtatcg
tcaccgcagtagagtttaaccaccaagttcgggatggattggtgtggttcctctacgcctaggacaccagaatatcgaac
cacgaacgaagaaaggcatgagagaaaagcatattggctagtgattgtgaggccccaattcttgactggagggggacacc
aaaggcctctgcccttccatcccttggatagatagagaggagggcagggcttttggttttttcatgttgtcaaagagttg
aacaatggttttttcgtgttgtcaaagagttgaacaaagaaatagatggcgagtgcctgatcgaattgatcgggtcatgt
aggaacaaggttcaagtctatcggtctgttaggatgcctcagctgcatacatcactgcacttccacttaacacctatcgt
aatgataaacggctcgtcttgccgtgaccttctcttgaattctcaaaacttctgtcgctccatccccgcaggggcggaga
acccgtcgctgtctcggctgtgctaccagaggctctggggaagtcggaataggagagcactcatcttggggtgggcttac
tacttagatgctttcagcagttatccgctccgcacttggctacccagcgtttaccgtgggcacaataactggtacaccag
aggtgcgtccttcccggtcctctcgtactagggaaaggtcctctcaatgctctaacgcccacaccggatatggaccgaac
tgtctcacgacgttctgaacccagctcacgtaccgctttaatgggcgaacagcccaacccttggaacatactacagcccc
aggtggcgaagagccgacatcgaggtgccaaaccttcccgtcgatgtgaactcttggggaagatcagcctgttatcccta
gagtaacttttatccgttgagcgacggcccttccactcggcaccgtcggatcactaaggccgactttcgtccctgctcga
cgggtgggtcttgcagtcaagctcccttctgcctttgcactcgagggccaatctccgtccggcccgaggaaaccttttgc
acgcctccgttaccttttgggaggcctacgccccatagaaactgtctacctgagactgtcccttggcccgtaggtcctga
cacaaggttagaattctagctcttccagagtggtatctcactgatggctcgggcccccccggaagggggccttcttcacc
ttccacctaagctgcgcaggaaaggcccaaagccaatcccagggaacagtaaagcttcatagggtctttctgtccaggtg
caggtagtccgcatcttcacagacatgtctatttcaccgagcctctctccgagacagtgcccagatcgttacgcctttcg
tgcgggtcggaacttacccgacaaggaatttcgctaccttaggaccgttatagttacggccgccgttcaccggggcttcg
gtcgccggctcccctgtcatcaggtcaccaacttccttgaccttccggcactgggcaggcgtcagcccccatacatggtc
ttacgactttgcggagacctgtgtttttggtaaacagtcgcccgggcctggtcacttcgaccccctttgtgagggggcac
cccttctcccgaagttacggggctattttgccgagttccttagagagagttgtctcgcgcccctaggtattctctaccta
cccacctgtgtcggtttcgagtacaggtacccttttgttgaaggtcgttcgagcttttcctgggagtatggcatgggtta
cttccgcgccgtagcgcctggtactcgaacattggctcgaggcattttctctacctcttcttaccctgaaaaagcagggt
caccttacgtccttgaaccgataaccatctttcggctaacctagcctcctccgtccctcgggacctacaaggggtagtac
aggaatattcacctgttgtccatcgactacgcctttcggcctgatcttaggccctgactcaccctccgtggacgaacctt
gcggaggaacccttaggttttcggggcattggattctcaccaatgtttgcgttactcaagccgacattctcgcttccgct
tcgtccatcacggctcgcgccggtactttccccctaaggcggaacgctcccctaccgatgcatttttacatcccacagct
tcggcagatcacttagccccgttcatcttcggcgcaagagcgctcgatcagtgagctattacgcactctttcaagggtgg
ctgcttctaggcaaacctcctggctgtctctgcacccctacctcctttatcactgagcggtcatttaggggccttagctg
gtgatccgggctgtttccctctcgacgatgaagcttatcccccatcgtctcactggccgaccttgacccctgttatttgt
gggtcatatctagtattcagagtttgcctcgatttggtaccgctctcgcggcccgcaccgaaacagtgctttacccctag
atgtccagtcaactgctgcgcctcaacgcatttcggggagaaccagctagctctgggttcgagtggcatttcacccctaa
ccacaactcatccgctgattcttcaacatcagtcggttcggacctccacttagtttcacccaagcttcatcctggtcatg
gatagatcacccaggttcgggtcataagcagtgacaattgccctatgaagactcgctttcgctacggctccggtgggttc
ccttaaccaagccactgcctatgagtcgccggctcattcttcaacaggcacgcggtcagagtcctgtgtgctcctcccac
tgcttgagagcttacggtttcatgttctatttcactccccgatgggggttcttttcacccttccctcacggtactacttc
gctatcggtcacccaggagtatttagccttgcaaggtggtccttgctgattcacacgggattccacgtgccccatgctac
tcgggtcagagcgtaagctagtgatgctttcggctactggactctcgccatctagggtgcggcactccaccgcttcgcct
agcagcacgacgcttgtattgctctcccacaaccccgttttcacggtttaggctgctcccatttcgctcgccgctactac
gggaatcgcttttgctttcttttcctctggctactaagatgtttcagttcgccaggttgtctcttgtctgcccatggatt
cagcagcagttcgaaaggttgacctattcgggaatctccggatctatgcttattttcaactccccgaagcatttcgtcgc
ttactacgcccttcctcatctctgggtgcctaggtatccaccgtaagcctttcctcgtttgaacctcgcccttaacttta
aggctatgccatcctaaggtgctgctaaatgtaaatggaaagatcttatcaacgtccatgaatgttaaatcatagatcga
accgccgaatcggaaaaatttggtgctatcatatagctttgtatcggctaagttcacgagttggagataagcggactcga
accgctgacatccgccacagggtaaaccaccgtctctcaggccccgactgattctaccatagaggccaacgatagacaat
aactcccccccgaacacagcttacaactttcatcgtactgtgctctccaaagagcaactcttctcaaaatctcaaaaggt
gctgagttggaatccaattctaactaaggattcttgtggttccggaggatccagctacaggagaaccaggaacggagagc
tttccccccttttccgcccgactctttggtcttaagaatgctggttttaattttaagaatgagtgattgcccttctccga
cccttactgcccaacctgagagcggacagctaatgcgttccacttattgaacaggttctatggtcggaccgtgacccctg
gataccgaaggcgtccttggggtgatctcgtagttcctacggggtggagacgatggggtcggtccatggattttcgttcc
ttttgccgcatttcgctcaaagggttgaagggagatagtgcatcaagctgttcgcaagggccaacttgatcctcttcccc
agggatcccagattggggaaccctag
>m64123_200919_084320/88932662/ccs_(reversed)
gattcccgtagtagcggcgagcgaaatgggagcagcctaaaccgtgaaaacggggttgtgggagagcaatacaagcgtcg
tgctgctaggcgaagcggtggagtgccgcaccctagatggcgagagtccagtagccgaaagcatcactagcttacgctct
gacccgagtagcatggggcacgtggaatcccgtgtgaatcagcaaggaccaccttgcaaggctaaatactcctgggtgac
cgatagcgaagtagtaccgtgagggaagggtgaaaagaacccccatcggggagtgaaatagaacatgaaaccgtaagctc
tcaagcagtgggaggagcacacaggactctgaccgcgtgcctgttgaagaatgagccggcgactcataggcagtggcttg
gttaagggaacccacccggagccgtagcgaaagcgagtcttcatagggcaattgtcactgcttatggacccgaacctggg
tgatctatccatgaccaggatgaagcttgggtgaaactaagtggaggtccgaaccgactgatgttgaagaatcagcggat
gagttgtggttaggggtgaaatgccactcgaacccagagctagctggttctccccgaaatgcgttgaggcgcagcagttg
actggacatctaggggtaaagcactgtttcggtgcgggccgcgagagcggtaccaaatcgaggcaaactctgaatactag
atatgacccacaaataacaggggtcaaggtcggccagtgagacgatgggggataagcttcatcgtcgagagggaaacagc
ccggatcaccagctaaggcccctaaatgaccgctcagtgataaaggaggtaggggtgcagagacagccaggaggtttgcc
tagaagcagccacccttgaaagagtgcgtaatagctcactgatcgagcgctcttgcgccgaagatgaacggggctaagtg
atctgccgaagctgtgggatgtaaaaatgcatcggtaggggagcgttccgccttagggggaagtaccggcgcgagccgtg
atggacgaagcggaagcgagaatgtcggcttgagtaacgcaaacattggtgagaatccaatgccccgaaaacctaagggt
tcctccgcaaggttcgtccacggagggtgagtcagggcctaagatcaggccgaaaggcgtagtcgatggacaacaggtga
atattcctgtactaccccttgtaggtcccgagggacggaggaggctaggttagccgaaagatggttatcggttcaaggac
gtaaggtgaccctgctttttcagggtaagaagaggtagagaaaatgcctcgagccaatgttcgagtaccagcgctacggc
gcggaagtaacccatgccatactcccaggaaaagctcgaacgaccttcaacaaaagggtacctgtactcgaaaccgacac
aggtgggtaggtagagaatacctaggggcgcgagacaactctctctaaggaactcggcaaaatagccccgtaacttcggg
agaaggggtgccccctcacaaagggggtcgaagtgaccaggcccgggcgactgtttaccaaaaacacaggtctccgcaaa
gtcgtaagaccatgtatgggggctgacgcctgcccagtgccggaaggtcaaggaagttggtgacctgatgacaggggagc
cggcgaccgaagccccggtgaacggcggccgtaactataacggtcctaaggtagcgaaattccttgtcgggtaagttccg
acccgcacgaaaggcgtaacgatctgggcactgtctcggagagaggctcggtgaaatagacatgtctgtgaagatgcgga
ctacctgcacctggacagaaagaccctatgaagctttactgttccctgggattggctttgggcctttcctgcgcagctta
ggtggaaggtgaagaaggcccccttccggggggcccgagccatcagtgagataccactctggaagagctagaattctaac
cttgtgtcaggacctacgggccaagggacagtctcaggtagacagtttctatggggcgtaggcctcccaaaaggtaacgg
aggcgtgcaaaaggtttcctcgggccggacggagattggccctcgagtgcaaaggcagaagggagcttgactgcaagacc
ccacccgtcgagcagggacgaaagtcggccttagtgatccgacggtgccgagtggaagggccgtcgctcaacggataaaa
gttactctagggataacaggctgatcttccccaagagttcacatcgacgggaaggtttggcacctcgatgtcggctcttc
gccacctggggctgtagtatgttccaagggttgggctgttcgcccattaaagcggtacgtgagctgggttcagaacgtcg
tgagacagttcggtccatatccggtgtgggcgttagagcattgagaggacctttccctagtacgagaggaccgggaagga
cgcacctctggtgtaccagttattgtgcccacggtaaacgctgggtagccaagtgcggagcggataactgctgaaagcat
ctaagtagtaagcccaccccaagatgagtgctctcctattccgacttccccagagcctctggtagcacagccgagacagc
gacgggttctccgcccctgcggggatggagcgacagaagttttgagaattcaagagaaggtcacggcaagacgagccgtt
tatcattacgataggtgttaagtggaagtgcagtgatgtatgcagctgaggcatcctaacagaccgatagacttgaacct
tgttcctacatgacccgatcaattcgatcaggcactcgccatctattttctttgttcaactctttgacaacacgaaaaaa
ccattgttcaactctttgacaacatgaaaaaaaccaaaagccctgccctccctctctatctatccaagggatggaagggc
agaggcctttggtgtcccctccagtcaagaattggggcctcacaatcactagccaatatgcttttctctcatgcctttct
tcgttcgtggttcgatattctggtgtcctaggcgtagaggaaccacaccaatccatcccgaacttggtggttaaactcta
ctgcggtgacgatactgtaggggaggtcctgcggaaaaatagctcgacgccaggatgataaaaagcttaacacctctcat
tcttattactttttcaatatgaaaaagtaataagaatgaaaaaggtcgtcttattcaaaacccccaattatgacatccct
tctctcccacttcacatctcggaacgcaccgttcttatagagagaaacgcgctttcacatcttcttaacccgaaatggct
ggggagaggaaaggttccttttctttttaggatacttccgggaacagatccagtggaggcggggtggggcctgtagctca
gaggattagagcacgtggctacgaaccacggtgtcgggggttcgaatccctcctcgcccacaaccggcccaaaagggaag
gacctttccctctgggggtagggaaaatcataatcgggatagcggacccaaagctatggaacttggatgtgggtcttttg
tcgaaatgggccttactttttctttttttttatttattacgtgttatcgtgaatgaggtaaaaaattacataaagtatgc
cgggtcctccgcatattttttttgttttacgccccgtaactcttcctcagccaggcttgggcagaatagcagagcaagta
caagtattagtagcatagcaaaaatgcgttcctcgtcattaatatgtttatgtttgctcgcggtaattgtagcctctcgg
gagaatcgatgactgcatctttgatgcactgctagtactagtccatccgagaattcttaattggctagttgtaaatagcc
ccaggactatggaacaaaggattatcccggaactacaccgaggtattaacggcgattctcaaatatcgagaacagaatgt
gatacgatgagatagaatacaatagaaacaaagacagggaacgggttacctactcttaacggtcaaagcgagccccttca
ttctgaattaaagaatgaagaattaatcaaatctccccaagtaggattcgaacctacgaccaatcagttaacagccgacc
gctctaccactgagctactgaggaacaacgggagattcgatctcatagagttcaattcccgttctcaacccatgactaat
atgagctcgaagcttccttcgtaactcccggaacttctcgtagtggctcccttccatgcctcgcctcattttatagggaa
cctcaaagtggctctatttcattatattccatccatatcccaattccattcatttaatatccctttggtgtcattgacat
aagagatgtcgtttctagtctatctctttctatttctatatatggaaagtttaaaaatcatcatataataatccagaaat
tgcaatataaaagaaaaagggaggtttgtgatgatttttaaatcttttctactactagataatctagtatctttatgcat
gaagataatcaattcggtcgttgtagtcggactttattatggatttctgaccacattctccataggaccctcttatctct
tccttctaagagctcaggttatagaagaaggagaagaaggaactgagaagaaggtatcagcaacaacgggttttattatg
ggacagctaataatgttcatatcgatctattataccacctctgcatctagcattgggtagacctcatacaataactgtcc
tagctctaccctatcttttgtttcatttcttctggaacaatcacaaacatttttttgattatggatctactaacagaaat
tcaatgcgtaatctcagcattcaatatgtattcctggataatttaatttttcaattattcaatcatttcattttaccaag
ttcaatattagccagattagttaacatttatatgtttcgatgcaacaacaagatattatttttaacaagtagttttggtg
gttggttaattggtcacatttttttcatgaaatacgttggattggtattattctggatacgtcaaaatcagtctattagg
tctaatgtacttattggacctaataagtaccttgtgtcagaattgacaaattctatggctcgaatctttaatattctctt
atttattacctgtgtctactatttagacagaatgccgtcacccattcttattaagaaactaaaagaaacctcagaaacga
aagaaaggagggaaagtgaggaagaaacagatgtagaaatagaaacaacttccgaaaccgaaacgaagggaactaaacag
gaacaagagggattcatcgaagaagatctttcttcttctcctttttcggaggaaaaggaggatccggacaaagttgatga
aacggaaaagctccgaaaggacaaaataaaggatgaattccactttcacttaaaagaagcatgctataaaaatagcccaa
ctttttataaggatgagtctcaagataattccaagttagaaatacttaaagaagaagataaagacctggtctggtttgaa
aaaccccttgttaatcttcttttcgactataaacgatggaatcgaccatttcgatatataaaaaacaatcgatttgaaaa
tgctgtaactgtaagaaatgaaatgtcccaatattttttttatacatgtcaaaatgacggaaaacaaagaatatctttta
catatccacccagtttatcaactttccgggaaatgatacaaaaaaagatttctttgtctacaacagaaaaattattatgt
gatgaactgcatatgcataattattggatttataccaatgaacaaaaaaaaaaacagcctaagcaacgaatttacaaata
gaattgacggcttacacaaaggacttacttatctggatgtactcgaaaaaaagactcgattatgcagtgataaaactaac
aaagaatacttgcctaaaatatatgatccttttttaaatggaccctatcgtggaataataaaaaaatgcttttcaacttc
actcataaatgaaactgcaggaaaaaattcgatagagactttttttataaataagattcatagtctccttcttaatgata
atgattataattaccacgaaaaaatagataaaaaatcattagaaatttgtaatttcttaatttttctaaatgaatttgcc
ggagaatcaacatcaaatttgaaaataatttctttatttccagaacaaaggcaacttggttcagaaaatcgagaaaaaat
tttcaaattggtttttttaatgctgctcctattgctcaaaacaactcgaaaaaatctattggaataaaagaaataagtaa
aaaagtccctcgatggtcatacaaattaatcaacgatttagaacaacaagaaagagaaaaagaggaagacgtagcactac
tggatcatcaaattcgttcaaggaaagccaaacgtgtagtaatttttactgatacccaacagaataccgatacttatcct
aataccacggatacgaataatcttgatcaaacagaggaagtagctttgatacgttattcacaacaatccgattttcgtcg
agacataatcaaaggttccatgcgtgttcaacgacgtaaaatagttatttgggaactgtttcacgcaaatgtgcattccc
cactttttttagacagaatagacaaatcttcttttttctcttttgatatttacggactaataaaacgaatttttagaaat
tggataggtaaaaatacagaatttaaaatttctgcttatacggaagaagaaccaagagagggggataaaaaagaggagta
tgaaagagaagaggccaaaagaaaagaaaaagcacgaatagaaatagcggaagcctgggataccattctatttgctcaag
taataagaggttttatgttagtaacccagtcgattcttagaaaatatattctattaccttgttgataatagctaaaaata
tcagccgtctattactattccaacttcccgaatggtctgaggatttaaaagagtggaatagagaaatgcatgttaaatgc
acgtataatggtgttcaattatcggaaacggaatttcctaaaaactggttaacagacggtattcagataaagatactatt
tcctttctgtctgaaaccttggcacagatctaagatacaaccttctccaataaaaaagaaagaacaaaacaaaaaaaatt
atttttgttttttaacagtttggggaatggaaacttaccttccttttggttctccccgaaaacgaccttccttttttgaa
cccatttttaaagaactcgacaaaaaaattctaaaatttagaaagaagtgttttatagttctaagacttttcaaagaaag
aacaaaattgtttctaaagatcccaaataaaacaaaaaaatggattatcaaaagtcttcgatttataaaaaaaataataa
aaaaactttcaaaagtaaatccaattctagtatttggattgcaagaagaatcgagtgaaagtgaaataaaaaaagaaaaa
gattctagaatcaataatcagataattcttgaatcatccattcaaacccgattcatgaattggacaaattattcactgac
agaaaaaaaaatgaaagatctaactgatagaacaagcacaatcagaaatcaaatagaaagaattacaaaaaacaagaaaa
atggatttcaaactctaaatattagtcctaacaaaacaagttatggtgctaaaagattagaatcaccaaaaaatattagt
cagatattaaaaagaagaaataatcgattaatacgtaaatcacattattttataaaatttttcagggaaaagatatacat
agatatatttctatctatcattaatattcccaggatcaatatgcaactttttcttgaatcaaaatttattgataaataca
attacaatcatgaaacaaatcaagaaaggattgaaaaaacaaatcaaaatataattaagtttatttcgactataaaaaaa
tcactttcacattttagtagtaacataaatagaaattctaagattctttgtgatttatcctttttgtcacaagcttatgt
attttacaaattatcacaaaaccacgttattaatttgtataagttaagatctgtacttcaatatagcggaatgtctttat
ctctaaagaatgaaataaaagaatattttggaataccaggaataattcattcgcctaataaatttaaaaattttggaatg
aatcaatggaaaaactggctaaaaagtcattatcaatacgatttatctcaaataaaatggtctcaattagtagcacaaaa
atggcgaaatagagtcactcaacatggtaatggtaggagtgaaaataaaaatttaaacaaaagagattcatatgaaaaaa
accaattaattcattacaaaaaagaaaatgaaaatgattctgaagcctacttattgttattgccaaatcaaaaagagaac
tttcaaaaaaaactatagatatgatcttctatcatataaattcatttattatggagatgagaaggactcatataattata
tgtcgacattccaagtaaataagcatcaagaattttcttatacttctaattacaacacacataaacgcaaattagttgat
atgtggggggatatccctatcactaattatttagaaaaagatgatattatgtatatggagaaaaatccagaatattttga
ttggaaaatttttaatttttgtcttagaaagaaagttgacattgggacctggatcgatatcagtatcaacaataaaaaaa
atactaagataaaaattaaaaattcttcaattattgataaaatggataagaaagatcttttttatctcccaattcatcaa
gaaatcaacccatccaatcaaaaagttttgtttttcgattggatgggaatgaatgaagaaatactaaatcgtcccatatc
gaatctggaactttggttcttccctgaatttgttttactttataatacgtataaaatgaaaccgtgggttataccaatta
aattccttttttttaatgttaatgtaagtgtaagtgaaatttttactgaaaataaaaacatcaatagaaagcaaaaaaag
aatccttttatatcaatatcatcaaatgaaaaaaaatatcttggattagagaatagaaatcaagaagaaaaagaaccctt
tgttcaaagagatcttgaatcagattcccaaaaccaaggaaattctgaatttgttctctcaaaccaacaaaaagatcttg
aagaagattatatgggctcagatacaaaaaaacgtagaaagaaaaaaacaatacaagagcagtacagaagcagaactcga
tttcttcctgaaaaggtatttgctttttcaattgagatgggatgatcctttgaatcaaaaaataatcaataatatcaagg
tatattgtctcttgcttagattgaaaaatcaagagaaattgctatatcctccattgaaaggagagaaatgagtctagata
taatgctgattcagaaagatttaactcttacagaattgatgaaaagggggatattgattattgaaccagttcgtctgtct
gtaaaagttgatggactatttatttttatatcaaatcctaggtatttcattggttcataagagtaaacaccaaaataatc
aaaaaagatacagcgaaaatgttgatatgaagaattttgataaattgattgcaagacaccaaaagatgacgaaaactcga
actcgagacaaaaataaaaatcattatgatttgcttgctcctgaaactattttatcacctagacgtcgtagagaattgag
aattctaatgtgtttcaactcaaggaatcaaaataaggtggataaaaatccagtattttgcaatggaaacaggttaaaaa
actgtaatcaattcttggatgaaaacaaaaatcttgatagagaaaaaaataaattaataaaattagaattctttctttgg
cccaattatcgattagaagatttagcgtgtatgaatcgttattggtttgatactaataatggtagtcgttttagtatgtt
aaggatacgtatgtatccacaattgaaaatttattgatgatacttttgtcttattatccctaccaaacatatagatcggg
taaatagatgcatacatgtcttgtcttacctcctgttacaatacatgatactaattcaataatgtatcaattggatccag
aactgaatcaacagaattttattatttatttttatatatacatcataatttttcttttttctgagtgcggaaatatacca
tccttttgtatccctctccgaatccgaatacaattgaaaattgggattgattattggttcattttctttattaagtttct
ttgataaaataaatcactaagcaaattcgtattattgtgtatacccgattaaaatagctggcattattattactgatcaa
gaaaatgcatatttgtaaaaaaggaaggaggtaaattttttttatggcaaaaaattccttcatatctcgtatttcgcaag
aagaaaaagaagaaaacaggggatctgttgaatttcaagtattccgcttcaccaataagatacggagacttacttcacat
ttggaattgcacaaaaaagactattcatctcagaggggtctgcggaaaattctgggaaaacgtcaacgactgctagtttt
tttgtcaaataaaaatagagtacgtttataaagaattaattagtcaattgagcattcgagagctaaaaacacgttaattt
aaagagtcattttgaattatttgatttatcatgaatttttatgaacttcttttttttttagttttcagcaattcatgaaa
gaatgaatcagggaaaaacctatgacggtatcagctacaagaaaagacctcatgatagtcaatatgggtcctcaccaccc
atcaatgcatggtgttcttcgactcatcgttactttagatggtgaagatgttattgattgtgaaccaatattgggttatt
tacacagagggatggaaaaaattgcggaaacccgaacaattatacaatatctgccttatgtaacacgttgggattattta
gctactatgttcacagaagcaataactgtaaatggaccggaacaattgggaaatattcaagtacctaaaagggctagcta
tatcagagtaattatgttggagttgagtcgtatagcttctcatttgttatggcttggtccttttatggcagatattggtg
cacagaccccccttcttctatatttttcgagaaagagaattgatatatgatctattcgaagctgccactggtatgagaat
gatgcataattattttcgtatcggaggagtagctgctgatctaccttatggctggatagataaatgtttggatttctctt
attatttcttaaccgggattgctgaatatcaaaagcttattacacggaatcccattttttttagaacgaggtgaaggggg
tgggcattattgacgaaaaagaagcaataatttggggtttatcaggaccaatgctacgagcttctggaataaaatgggat
cttcgtaaagttgaccattatgagtgttacgacgaattttattgggaagttcaatggcaaaaacaaaaataaggagattc
attagctcgttatttaatacgaaacgaatcggtgaaatggcagaatccataaaaattattcaacaagctctggaaggaat
tccaggggggtccctatgaaattttagaaatccgacgttttaatagaataagagatcctgaatggaatgattttgaatat
cgattcattagtaaaaagccgtttcccgcttttgaattatcaaaacaggaactttatgtgagagtcgaagccccaaaaag
gcgaattgggaatttttttgatagtcgacaattaaaaggaaacattttctcaatttttgttatagctattgcagccgctg
aagtagctattggaccagctattgtttcttcaatttatcgtaacagaaaatcaactcgtatcaatcaatcgaatttgttg
aataacgtagtagtagtatttttaaaattctagaaatttgaatagtcatcaattcaaattagattactaggtatggcaaa
taaggtatgatcagactttcaaaaatgtaagaaatcaaagcattttggacctcttttctaataatctaataaacagatcc
ggaattcaattgattcgaaaaattttggtaaatcattgatttgtctggtgtttgaatatgtgattcatttacaagtttta
ctagatcgaaaattaatgaagttcaataaatttataaatccaatgtcacattcagtaaaaatttatgatacatgtatagg
gtgtactcaatgtgtacgagcttgccccacagatgtattagaaatgataccttgggatggatgtaaagctaaacaaatag
cttccgctccaagaacagaagactgtgtcggttgtaagagatgtgaatccgcctgtccaacagattttttgagtgttcga
gtttatttatggcatgaaacaactcgcagcatgggtctagcttattgatacgttccagaaaattccactttaatacattt
gattttttttaccgaaaaaaaacccgtgctcgaaaagaaaaagaataatatgtttcttttcgggtatgggtttttttggt
ccaagtgtatcttgtctttaccatgaattttttttccttagttaactataattgttgttttgcctatatttgcgggttct
ttaattttctttctccctcatagaggaaataagatcattaagtggtatactatacgcatttttattttataactccttct
aacaacctatgcattctgttatcatttccaatcggatgattcattaattcaactggcagaagattataaatggatcaact
tttttgatttccactggagattaggaatagatgggctttctataggacccattttactgacgggattcatcactacttta
gctactttagtggcttggccagttactcgagattcccgactattccatttcctgatgttagcaatgtacagtggtcaaat
aggatcatttcgtctcgagaccttttactttttttcataatgttggaattatgtgcttttcatattcatatatttatagt
tatgctactttcttctattttagtaacagactttcatttagaaactaaatataaaataaatataaaagaaagatttgttt
gaacaatagatgtctttcacatacaactaatgagtaacctatttatttaaaaatggcagttccaaaaaaacgtacttcta
tttccaaaaaagcatattcgtaaaaatatttggaaaaaaaaaggtatattgggcagcgttaaaagcttgttcgttagcaa
aatctctttctaccgaaaattaaaaaaaagtaccttaattacaaattaagaaatggaaattgggaattaaatttatttct
aaattcttaattcattatagtactattgtattctttttaatatttataagatgccatgccgccactcggattcgaaccga
gatgccttagcactgcttcctaagagcagcgtgtctaccgatttcaccatagcggcttgtttaaaattataatagactat
ttatattcaattgtcgagattgaaggaatcaattcaatgtaatatttttaggaaaaattcaaatttattaattgatgaat
aaaaactcgttcaaatcgaaatttggaaatttgaatgttcaataataatcttatcatttatttttttattaataatatta
aaaatgctaaaggaaagtatttagcatttttaataccacttttttttgagttatttcaatttagattatttctactaaga
aatttgattacttattttttttttttgttttttttaaaaacttttttttttataattttttatgtttataattttttcga
ctttagagcatattttaattcatatttccttttcgatcgtttcaattgtaattacactcatttgataactttattagtca
atgaaatagtaggactatatgattcgttaaaaaaaaggcgtgatagttacttttttatgtataacaggattattaattat
tcgttggatttattcagatcatttcccattaagtaatttatatgaatcattaatcttcctctcgtggagtttctacatta
ttcatatgattccgtattttaaaaaacagaaaaattttttaagggcaataaccacgccaagcgctatttttactcaaagt
tttgctacttcgggccttttaactgaaatgcatcaattcgaaatattagtacctgctctccagtccaaatggttaatgat
gcatgtaagtatgatgctattgggtttatgcagctcttctatgcggatcattattatccatagcacttctagtcattaca
tttcaaaaagatataaggatttttggtaaagaaaacatttattaaatgaggtattttttttcggtgggatccaatacatg
aatgacaaaaacaatcttttacaaagaaattcgcttttttctgttagtaattattacagatctcagttaattgaacagtt
ggatcattggagttatcgtttgattagtctaggatttgtctttttaaccgtaggtatcctttcgggagcagtatgggcta
atgatgcatggggatcatattggaattgggatcaaaaagaaacttgggcatttattacttggaccatattcgcgatttat
ttacatattagaacaaataaaaattttcaaggtcgaaattctgcaattgtggcttctataggctttcttctaatttggat
atgttattttggggtcaatctattaggaataggattacatagttatggttcatttatattaacaaataattgaattaaag
aaaagaccttaagaacacaaatatagaaaaatataggacaaaacatataaatagaagaagaaaatttcgttgtaaatagg
tgagaaccatttgaatcaccactttatttgatttaaatggttctcacaaacgtcaaacttatctataaaaaatcattaga
tacaatagtttctaccttctaactgatagtgagaaaactaaatctgagtaaataccaatacctattactggtagaaagat
agagatcaaaacaaataactctcgcgaattaaaaaaagttttttaaaaaaacaaaaaaaaaaataagtaatcaaatctta
gaataatctaaattgaaataactcaaaaaaaagtggtattaaaaatgctaaaatactttcctttagcatttttaatatta
ttaataaaaaataaatgataagattattattgaacattcaaatttccaaatttcgatttgaacgagtttttattcatcaa
ttaataaatttgaatttttcctaaaaatattacattgaattgattccttcaatctcgacaattgaatataaatagtctat
tataattttaaacaagccgctatggtgaaatcggtagacacgctgctcttaggaagcagtgctaaggcatctcggttcga
atccgagtggcggcatggcatcttataaatattaaaaagaatacaatagtactataatgaattaagaatttagaaataaa
tttaattcccaatttccatttcttaatttgtaattaaggtactttttttttaattttcggtagaaagagattttgctaac
gaacaagcttttaacgctgcccaatataccttttttttccaaatatttttacgaatatgctttttggaaatagaagtacg
ttttttttggaactgccatttttaaataaataggttactcattagttgtatgtgaaagacatctattgttcaaacaaatc
tttcttttatatttattttatatttagtttctaaatgaaagtctgttactaaaatagaagaaagtagcataactataaat
atatgaatatgaaaagcacataattccaacattatgaaaaaaaagtaaaaggtctcgagacgaaaaatgatcctatttga
ccactgtacattgctaacatcaggaaatggaatagtcgggaatctcgagtaactggccaagccactaaagtagctaaagt
agtgatgaatcccgtcagtaaaatgggtcctatagaaagcccatctattcctaatctccagtggaaatcaaaaaagttga
tccatttataatcttctgccagttgaattaatgaatcatccgattggaaatgataacagaatgcataggttgttagaagg
agttataaaataaaaatgcgtatagtataccacttaatgatcttatttcctctatgagggagaaagaaaattaaagaacc
cgcaaatataggcaaaacaacaattatagttaactaaggaaaaaaattcatggtaaagacaagatacacttggaccaaaa
aaacccatacccgaaaagaaacatattattctttttcttttcgagcacgggtttttttcggtaaaaaaaatcaaatgtat
taaagtggaattttctggaacgtatcaataagctagacccatgctgcgagttgtttcatgccataaataaactcgaacac
tcaaaaaatctgttggacaggcggattcacatctcttacaaccgacacagtcttctgttcttggagcggaagctatttgt
ttagctttacatccatcccaaggtatcatttctaatacatctgtggggcaagctcgtacacattgagtacaccctataca
tgtatcataaatttttactgaatgtgacattggatttataaatttattgaacttcattaattttcgatctagtaaaactt
gtaaatgaatcacatattcaaacaccagacaaatcaatgatttaccaaaatttttcgaatcaattgaattccggatctgt
ttattagattattagaaaagaggtccaaaatgctttgatttcttacatttttgaaagtctgatcataccttatttgccat
acctagtaatctaatttgaattgatgactattcaaatttctagaattttaaaaatactactactacgttattcaacaaat
tcgattgattgatacgagttgattttctgttacgataaattgaagaaacaatagctggtccaatagctacttcagcggct
gcaatagctataacaaaaattgagaaaatgtttccttttaattgtcgactatcaaaaaaattcccaattcgccttttggg
gcttcgactctcacataaagttcctgttttgataattcaaaagcgggaaacggcttttttactaatgaaatcgatattca
aaatcattccattcaggatctcttattctattaaaacgtcggatttctaaaatttcatagggaccccctggaattccttc
cagagcttgttgaataatttttatggattctgccatttcaccgattcgtttcgtattaaataacgagctaatgaatctcc
ttatttttgtttttgccattgaacttcccaataaaattcgtcgtaacactcataatggtcaactttacgaagatcccatt
ttattccagaagctcgtagcattggtcctgataaaccccaaattattgcttctttttcgtcaataatgcccacccccttc
acctcgttctaaaaaaatgggattccgtgtaataagcttttgatattcagcaatcccggttaagaaataataagagaaat
ccaaacatttatctatccagccataaggtagatcagcagctactcctccgatacgaaaataattatgcatcattctcata
ccagtggcagcttcgaatagatcatatatcaattctctttctcgaaaaatatagaagaagggggtctgtgcaccaatatc
tgccataaaaggaccaagccataacaaatgagaagctatacgactcaactccaacataattactctgatatagctagccc
ttttaggtacttgaatatttcccaattgttccggtccatttacagttattgcttctgtgaacatagtagctaaataatcc
caacgtgttacataaggcagatattgtataattgttcgggtttccgcaattttttccatccctctgtgtaaataacccaa
tattggttcactcaatcaataacatcttcaccatctaaagtaacgatgagtcgaagaacaccatgcattgatgggtggtg
aggacccatattgactatcatgaggtcttttcttgtagctgataccgtcataggtttttccctgattcattctttcatga
attgctgaaaactaaaaaaaaaagaagttcataaaaattcatgataaatcaaataattcaaaatgactctttaaattaac
gtgtttttagctctcgaatgctcaattgactaattaattcttataacgtactctatttttatttgacaaaaaactagcag
tcgttgacgttttcccagaattttccgcagacccctctgagatgaatagtcttttttgtgcaattccaaatgtgaagtaa
gtctccgtatcttattggtgaagcggaatacttgaaattcaacagatcccctgttttcttctttttcttcttgcgaaata
cgagatatgaaggaattttttgccataaaaaaaatttacctccttccttttttacaaatatgcattttcttgatcagtaa
taataatgccagctattttaatcgggtatacacaataatacgaatttgcttagtgatttattttatcaaagaaacttaat
aaagaaaatgaaccaataatcaatccaattttcaattgtattcggattcggagagggatacaaaaggatggtatatttcc
gcactcagaaaaaaagaaaaattatgatgtatatataaaaaataaataataaaattctgttgattcagttctggatccaa
ttgatacattattgaattagtatcatgtattgtaacaggaggtaagacaagacatgtatgcatctatttacccgatctat
atgtttggtagggataataagacaaaagtatcatcaataaattttcaattgtggatacatacgtatccttaacatactaa
aacgactaccattattagtatcaaaccaataacgattcatacacgctaaatcttctaatcgataattggggccaaagaaa
gaattctaattttattaatttatttttttctctatcaagatttttgttttcatccaagaattgattacagttttttaacc
tgtttccattgcaaaatactggatttttatccaccttattttgattccttgagttgaaacacattagaattctcaattct
ctacgacgtctaggtgataaaatagtttcaggagcaagcaaatcataatgatttttatttttgtctcgagttcgagtttt
cgtcatcttttggtgtcttgcaatcaatttatcaaaattcttcatatcaacattttcgctgtatcttttttgattatttt
ggtgtttactcttatgaaccaatgaaatacctaggatttgatataaaataaatagtccatcaacttttacagacagacga
actggttcaataatcaatatcccccttttcatcaattctgtaagagttaaatctttctgaatcagcattatatctagact
catttctctcctttcaatggaggatatagcaatttctcttggatttttcaatctaagcaagagacaatataccttgatat
tattgattattttttgattcaaaggatcatcccatctcaattgaaaaagcaaataccttttcaggaagaaatcgagttct
gcttctgtactgctcttgtattgttttttctttctacgtttttttgtatctgagcccatataatcttcttcaagatcttt
ttgttggtttgagagaacaaattcagaatttccttggttttgggaatctgattcaagatctctttgaacaaagggttctt
tttcttcttgatttctattctctaatccaagatattttttttcatttgatgatattgatataaaaggattctttttttgc
tttctattgatgtttttattttcagtaaaaatttcacttacacttacattaacattaaaaaaaaggaatttaattggtat
aacccacggtttcattttatacgtattataaagtaaaacaaattcagggaagaaccaaagttccagattcgatatgggac
gatttagtatttcttcattcattcccatccaatcgaaaaacaaaactttttgattggatgggttgatttcttgatgaatt
gggagataaaaaagatctttcttatccattttatcaataattgaagaatttttaatttttatcttagtattttttttatt
gttgatactgatatcgatccaggtcccaatgtcaactttctttctaagacaaaaattaaaaattttccaatcaaaatatt
ctggatttttctccatatacataatatcatctttttctaaataattagtgatagggatatccccccacatatcaactaat
ttgcgtttatgtgtgttgtaattagaagtataagaaaattcttgatgcttatttacttggaatgtcgacatataattata
tgagtccttctcatctccataataaatgaatttatatgatagaagatcatatctatagtttttttgaaagttctcttttt
gatttggcaataacaataagtaggcttcagaatcattttcattttcttttttgtaatgaattaattggtttttttcatat
gaatctcttttgtttaaatttttattttcactcctaccattaccatgttgagtgactctatttcgccatttttgtgctac
taattgagaccattttatttgagataaatcgtattgataatgactttttagccagtttttccattgattcattccaaaat
ttttaaatttattaggcgaatgaattattcctggtattccaaaatattcttttatttcattctttagagataaagacatt
ccgctatattgaagtacagatcttaacttatacaaattaataacgtggttttgtgataatttgtaaaatacataagcttg
tgacaaaaaggataaatcacaaagaatcttagaatttctatttatgttactactaaaatgtgaaagtgatttttttatag
tcgaaataaacttaattatattttgatttgttttttcaatcctttcttgatttgtttcatgattgtaattgtatttatca
ataaattttgattcaagaaaaagttgcatattgatcctgggaatattaatgatagatagaaatatatctatgtatatctt
ttccctgaaaaattttataaaataatgtgatttacgtattaatcgattatttcttctttttaatatctgactaatatttt
ttggtgattctaatcttttaggcaccataacttgttttgttaggactaatatttagagtttgaaatccatttttcttgtt
ttttgtaattctttctatttgatttctgattgtgcttgttctatcagttagatctttcatttttttttctgtcagtgaat
aatttgtccaattcatgaatcgggtttgaatggatgattcaagaattatctgattattgattctagaatctttttctttt
tttatttcactttcactcgattcttcttgcaatccaaatactagaattggatttacttttgaaagtttttttattatttt
tttataaatcgaagacttttgataatccatttttttgttttatttgggatctttagaaacaattttgttctttcttgaaa
agtcttagaactataaaacacttctttctaaattttagaatttttttgtcgagttctttaaaaatgggttcaaaaaagga
aggtcgttttcggggagaaccaaaaggaaggtaagtttccattccccaaactgttaaaaaacaaaaataattttttttgt
tttgttctttcttttttattggagaaggttgtatcttagatctgtgccaaggtttcagacagaaaggaaatagtatcttt
atctgaataccgtctgttaaccagtttttaggaaattccgtttccgataattgaacaccattatacgtgcatttaacatg
catttctctattccactcttttaaatcctcagaccattcgggaagttggaatagtaatagacggctgatatttttagcta
[truncated: 4,514,774 more chars]
